# Supplementary material for: Characterising the effect of crop species and fertilisation treatment on root fungal communities
Source: Sci Rep. 2020 Oct 30;10:18741. doi: 10.1038/s41598-020-74952-7 (PMC7603395; doi:10.1038/s41598-020-74952-7)
Supplement: Supplementary file 1 — Supplementary Tables. [file 41598_2020_74952_MOESM1_ESM.xlsx]

## Sheet: Table_S1
Characterising the effect of crop species and fertilisation treatment on root fungal communities
Liina Soonvald, Kaire Loit, Eve Runno-Paurson, Alar Astover, Leho Tedersoo
Table S1. Summary of the main field operations and their timings
Field Operations	Date
Ammonium nitrate fertilisation	2016-05-03
Potato planting	2016-05-19
Seeding of cereals	2016-05-04
Herbicide application:
Potato: Titus 25 g ha-1	2016-07-27
Cereals: Sekator OD 0.1 l ha-1	2016-05-27
Cereals: Trimmer 50 SG 20 g ha-1	2016-05-27
Insecticide application:
Potato: Decis Mega 0.15 l ha-1	2016-07-27
Fungicide application:
Potato: Glory 2 l ha-1	2016-07-27

## Sheet: Table_S2
Characterising the effect of crop species and fertilisation treatment on root fungal communities
Liina Soonvald, Kaire Loit, Eve Runno-Paurson, Alar Astover, Leho Tedersoo
Table S2. OTU table
OTU_nr	#RepSeqID	BLAST_ID	SH	Kingdom	Phylum	Class	Order	Family	Genus	Species	Pathogen/saprotroph/symbiont	Confidence ranking	Remarks	seq_length	score	e_value	id_percentage	query_coverage	Group	IOSDV1	IOSDV2	IOSDV3	IOSDV4	IOSDV5	IOSDV6	IOSDV7	IOSDV8	IOSDV9	IOSDV10	IOSDV11	IOSDV12	IOSDV13	IOSDV14	IOSDV15	IOSDV16	IOSDV17	IOSDV18	IOSDV19	IOSDV20	IOSDV21	IOSDV22	IOSDV23	IOSDV24	IOSDV25	IOSDV26	IOSDV27	IOSDV28	IOSDV29	IOSDV30
Otu2374|6	LS1_1067527	707472 KX375789	SH205999.07FU	k__Fungi	p__Ascomycota	c__Sordariomycetes	o__Glomerellales	f__Plectosphaerellaceae	g__Acrostalagmus	s__Acrostalagmus_luteoalbus	pathogen	Assessment based on to the Agricultural Research Service of the United States Department of Agriculture database. Occasional pathogen; host plant Solanum tuberosum	Occasional pathogen; host plant Solanum tuberosum	181	362	1.40124e-88	1	0.99	Otu2374	0	0	0	0	0	0	0	0	0	0	0	0	0	0	0	1	0	0	0	0	1	0	1	0	0	0	0	0	0	2
Otu2805|5852	LS1_1068645	769555 KX622095		k__Fungi	p__Ascomycota	c__Dothideomycetes	o__Pleosporales	f__Pleosporaceae	g__Alternaria	s__Alternaria_infectoria	pathogen	Assessment based on to the Agricultural Research Service of the United States Department of Agriculture database. Black point disease; infects multiple crop species	Black point disease; infects multiple crop species	162	316	3.64528e-76	1	0.97	Otu2805	184	223	91	221	317	76	62	38	111	53	25	88	44	202	15	108	229	103	82	40	161	101	53	77	190	20	31	152	9	91
Otu2930|2	LS1_879644	410333 KF415081	SH216783.07FU	k__Fungi	p__Ascomycota	c__Dothideomycetes	o__Pleosporales	f__Pleosporaceae	g__Alternaria	s__Alternaria_infectoria	pathogen	Assessment based on to the Agricultural Research Service of the United States Department of Agriculture database. Black point disease; infects multiple crop species	Black point disease; infects multiple crop species	158	286	5.06701e-68	0.96	0.99	Otu2930	0	0	0	0	0	0	0	0	1	0	0	0	0	0	0	0	0	0	0	0	1	0	0	0	0	0	0	0	0	0
Otu2932|3	LS1_1144081	410333 KF415081	SH216783.07FU	k__Fungi	p__Ascomycota	c__Dothideomycetes	o__Pleosporales	f__Pleosporaceae	g__Alternaria	s__Alternaria_infectoria	pathogen	Assessment based on to the Agricultural Research Service of the United States Department of Agriculture database. Black point disease; infects multiple crop species	Black point disease; infects multiple crop species	158	276	2.62478e-65	0.94	0.99	Otu2932	0	0	0	0	0	0	0	0	0	0	0	0	0	0	0	0	2	0	0	0	0	0	0	0	0	0	0	0	0	0
Otu2691|6	LS1_1140571	776332 MF102258		k__Fungi	p__Ascomycota	c__Eurotiomycetes	o__Eurotiales	f__Aspergillaceae	g__Aspergillus	s__Aspergillus_flavus	pathogen	Assessment based on to the Agricultural Research Service of the United States Department of Agriculture database. Secondary pathogen; infects multiple crop species	Secondary pathogen; infects multiple crop species	166	332	1.7568e-80	1	0.99	Otu2691	0	0	0	0	0	0	0	0	0	0	0	0	0	0	0	0	0	0	0	3	0	3	0	0	0	0	0	0	0	0
Otu2629|1732	LS1_134445	766369 KY402042		k__Fungi	p__Ascomycota	c__Dothideomycetes	o__Pleosporales	f__Pleosporaceae	g__Bipolaris	s__Bipolaris_sorokiniana	pathogen	Assessment based on to the Agricultural Research Service of the United States Department of Agriculture database. Leaf spot, seedling blight and root rot; infects mainly Pocaceae	Leaf spot, seedling blight and root rot; infects mainly Pocaceae	169	336	1.46297e-81	1	0.99	Otu2629	25	33	5	58	129	1	10	25	8	94	31	59	6	66	3	7	41	9	12	26	50	11	47	115	79	39	10	138	2	7
Otu2602|34404	LS1_1042144	766181 KY305060		k__Fungi	p__Ascomycota	c__Sordariomycetes	o__Xylariales	f__Microdochiaceae	g__Microdochium	s__Microdochium_bolleyi	pathogen	Assessment based on to the Agricultural Research Service of the United States Department of Agriculture database. Root necrosis and rot; seedling root rot; infects Pocaceae	Root necrosis and rot; seedling root rot; infects Pocaceae	170	334	5.06978e-81	1	0.98	Otu2602	511	669	423	319	721	433	143	248	322	268	253	582	578	554	353	240	158	416	127	344	680	386	442	544	550	233	524	575	396	1024
Otu2663|7	LS1_307015	766181 KY305060		k__Fungi	p__Ascomycota	c__Sordariomycetes	o__Xylariales	f__Microdochiaceae	g__Microdochium	s__Microdochium_bolleyi	pathogen	Assessment based on to the Agricultural Research Service of the United States Department of Agriculture database. Root necrosis and rot; seedling root rot; infects Pocaceae	Root necrosis and rot; seedling root rot; infects Pocaceae	168	318	1.12473e-76	0.99	0.96	Otu2663	0	0	0	0	0	0	0	0	0	0	0	0	0	0	0	0	0	0	0	0	1	1	0	0	0	0	0	0	2	0
Otu2595|3280	LS1_671830	764154 KY401602		k__Fungi	p__Ascomycota	c__Sordariomycetes	o__Glomerellales	f__Plectosphaerellaceae	g__Plectosphaerella	s__Plectosphaerella_cucumerina	pathogen	Assessment based on to the Agricultural Research Service of the United States Department of Agriculture database. Causes disease of various plants; infects Triticum aesticum and Solanum tuberosum	Causes disease of various plants; infects Triticum aesticum and Solanum tuberosum	170	336	1.46297e-81	1	0.98	Otu2595	30	13	16	335	37	11	7	17	16	15	4	10	2	29	3	61	53	135	9	38	97	45	221	40	17	49	22	8	77	133
Otu2619|132	LS1_51987	732688 KY075673	SH190975.07FU	k__Fungi	p__Ascomycota	c__Sordariomycetes	o__Glomerellales	f__Plectosphaerellaceae	g__Plectosphaerella	s__Plectosphaerella_cucumerina	pathogen	Assessment based on to the Agricultural Research Service of the United States Department of Agriculture database. Causes disease of various plants; infects Triticum aesticum and Solanum tuberosum	Causes disease of various plants; infects Triticum aesticum and Solanum tuberosum	169	338	4.22141e-82	1	0.99	Otu2619	2	1	1	0	2	0	0	1	0	0	0	1	0	0	10	4	0	7	0	0	8	3	7	6	0	0	0	0	0	0
Otu2627|298	LS1_955562	764154 KY401602		k__Fungi	p__Ascomycota	c__Sordariomycetes	o__Glomerellales	f__Plectosphaerellaceae	g__Plectosphaerella	s__Plectosphaerella_cucumerina	pathogen	Assessment based on to the Agricultural Research Service of the United States Department of Agriculture database. Causes disease of various plants; infects Triticum aesticum and Solanum tuberosum	Causes disease of various plants; infects Triticum aesticum and Solanum tuberosum	169	330	6.22069e-80	0.99	0.99	Otu2627	5	0	0	27	2	0	0	0	1	1	0	0	1	0	0	1	3	14	0	4	6	5	19	5	1	2	1	2	6	15
Otu3503|4	LS1_165764	728191 MF143610	SH640049.07FU	k__Fungi	p__Ascomycota	c__Leotiomycetes	o__Helotiales	f__Dermateaceae	g__Pyrenopeziza	s__Pyrenopeziza_brassicae	pathogen	Assessment based on to the Agricultural Research Service of the United States Department of Agriculture database. http://www.apsnet.org/publications/commonnames/Pages/default.aspx	http://www.apsnet.org/publications/commonnames/Pages/default.aspx	147	284	1.61891e-67	0.98	0.99	Otu3503	0	0	0	0	0	0	0	0	0	0	0	0	1	0	0	0	0	2	0	0	0	0	0	0	0	0	0	0	0	0
Otu2019|3	LS1_314376	742897 MF795569		k__Fungi	p__Basidiomycota	c__Agaricomycetes	o__Polyporales	f__Fomitopsidaceae	g__Fomitopsis	s__Fomitopsis_pinicola	pathogen	Highly probable	Cannon PF, Kirk PM. 2007. Fungal Families of the World. CAB International, Cambridge	198	396	9.19416e-98	1	0.99	Otu2019	0	0	0	0	1	0	1	0	0	0	0	0	0	0	0	0	0	0	0	0	0	0	0	0	0	1	0	0	0	0
Otu2905|14	LS1_621514	769407 MF363014		k__Fungi	p__Ascomycota	c__Dothideomycetes	o__Pleosporales	f__Pleosporaceae	g__Stemphylium	s__Stemphylium_sp	pathogen	Highly probable	Duncan CG, Eslyn WE. 1966. Mycologia 58:642-664; Seehann G, et al. 1975. List of Fungi in Soft-Rot Tissue Tests. Institute fur Holzbiologie und Holzschutz, Bundesforschungsanstalt fur Forst - und Holzwirtshaft, Hamburg - Lohbrugge, Germany; Costa IPMW, et al. 2012. Mycotaxon 119:26; Tedersoo L, et al. 2014. Science 346:1256688; http://www.apsnet.org/publications/commonnames/Pages/default.aspx	159	310	1.55001e-74	0.99	0.99	Otu2905	0	1	0	1	0	0	0	0	0	5	0	0	0	0	0	0	2	1	0	0	0	0	0	0	0	0	0	0	0	0
Otu3043|12	LS1_1056703	733355 KX096657	SH215821.07FU	k__Fungi	p__Ascomycota	c__Dothideomycetes	o__Pleosporales	f__Didymellaceae	g__Ascochyta	s__Ascochyta_skagwayensis	pathogen	Probable	Tedersoo L, et al. 2014. Science 346:1256688 (doi:10.1126/science.1256688)	155	310	1.51424e-74	1	0.99	Otu3043	0	0	0	2	0	0	0	0	0	0	0	0	0	0	0	0	7	0	0	0	0	0	0	0	0	0	0	0	0	0
Otu3413|21549	LS1_589163	775405 MF326605		k__Fungi	p__Ascomycota	c__Dothideomycetes	o__Capnodiales	f__Cladosporiaceae	g__Cladosporium	s__Cladosporium_herbarum	pathogen	Probable	Seehann G, et al. 1975. List of Fungi in Soft-Rot Tissue Tests. Institute fur Holzbiologie und Holzschutz, Bundesforschungsanstalt fur Forst - und Holzwirtshaft, Hamburg - Lohbrugge, Germany; Lawrey JD, Diederich P. 2016. URL: http://www.lichenicolous.net [24 May 2017]; http://www.apsnet.org/publications/commonnames/Pages/default.aspx	149	296	9.0292e-71	1	0.99	Otu3413	1223	853	154	1074	847	234	232	239	139	212	93	196	145	147	149	415	1161	747	309	173	835	394	215	150	544	115	276	302	16	768
Otu3459|2	LS1_208041	775405 MF326605		k__Fungi	p__Ascomycota	c__Dothideomycetes	o__Capnodiales	f__Cladosporiaceae	g__Cladosporium	s__Cladosporium_herbarum	pathogen	Probable	Seehann G, et al. 1975. List of Fungi in Soft-Rot Tissue Tests. Institute fur Holzbiologie und Holzschutz, Bundesforschungsanstalt fur Forst - und Holzwirtshaft, Hamburg - Lohbrugge, Germany; Lawrey JD, Diederich P. 2016. URL: http://www.lichenicolous.net [24 May 2017]; http://www.apsnet.org/publications/commonnames/Pages/default.aspx	148	282	5.69805e-67	0.98	0.98	Otu3459	0	0	0	0	0	0	0	0	0	0	0	0	0	0	0	0	0	0	0	0	0	0	0	0	0	0	0	0	0	0
Otu2461|2	LS1_239394	750458 KY712507		k__Fungi	p__Ascomycota	c__Sordariomycetes	o__Hypocreales	f__Clavicipitaceae	g__Claviceps	s__Claviceps_sp	pathogen	Probable	Tedersoo L, et al. 2014. Science 346:1256688	177	354	2.02525e-86	1	0.99	Otu2461	0	0	0	0	0	0	0	2	0	0	0	0	0	0	0	0	0	0	0	0	0	0	0	0	0	0	0	0	0	0
Otu3047|15938	LS1_129623	744817 KX011522		k__Fungi	p__Ascomycota	c__Sordariomycetes	o__Glomerellales	f__Glomerellaceae	g__Colletotrichum	s__Colletotrichum_coccodes	pathogen	Probable	Cannon PF, Kirk PM. 2007. Fungal Families of the World. CAB International, Cambridge	155	308	5.24361e-74	1	0.99	Otu3047	66	0	7	7	0	1	10	2	0	31	23	0	10	32	30	124	29	9	2	1	0	3	2	0	1	0	1	2	1	14
Otu3062|2	LS1_489993	744817 KX011522		k__Fungi	p__Ascomycota	c__Sordariomycetes	o__Glomerellales	f__Glomerellaceae	g__Colletotrichum	s__Colletotrichum_coccodes	pathogen	Probable	Cannon PF, Kirk PM. 2007. Fungal Families of the World. CAB International, Cambridge	155	298	2.71626e-71	0.98	0.99	Otu3062	0	0	0	0	0	0	0	0	0	0	0	0	0	0	0	0	0	0	0	0	0	0	0	0	0	0	0	0	0	0
Otu3072|26	LS1_1130434	744817 KX011522		k__Fungi	p__Ascomycota	c__Sordariomycetes	o__Glomerellales	f__Glomerellaceae	g__Colletotrichum	s__Colletotrichum_coccodes	pathogen	Probable	Cannon PF, Kirk PM. 2007. Fungal Families of the World. CAB International, Cambridge	155	302	2.22964e-72	0.99	0.99	Otu3072	0	0	0	0	0	0	0	0	0	0	0	0	0	0	0	1	0	0	0	0	0	0	0	0	0	0	0	0	0	0
Otu3120|2	LS1_862473	744817 KX011522		k__Fungi	p__Ascomycota	c__Sordariomycetes	o__Glomerellales	f__Glomerellaceae	g__Colletotrichum	s__Colletotrichum_coccodes	pathogen	Probable	Cannon PF, Kirk PM. 2007. Fungal Families of the World. CAB International, Cambridge	154	302	2.22964e-72	0.99	0.99	Otu3120	0	0	0	0	0	0	0	0	0	0	0	0	0	0	0	0	0	0	0	0	0	0	0	0	0	0	0	0	0	0
Otu3159|154	LS1_617116	744817 KX011522		k__Fungi	p__Ascomycota	c__Sordariomycetes	o__Glomerellales	f__Glomerellaceae	g__Colletotrichum	s__Colletotrichum_coccodes	pathogen	Probable	Cannon PF, Kirk PM. 2007. Fungal Families of the World. CAB International, Cambridge	154	298	2.6947e-71	0.99	0.99	Otu3159	0	0	0	0	0	0	0	0	0	0	0	0	0	0	0	1	0	0	0	0	0	0	0	0	0	0	0	0	0	1
Otu3165|11	LS1_753268	744817 KX011522		k__Fungi	p__Ascomycota	c__Sordariomycetes	o__Glomerellales	f__Glomerellaceae	g__Colletotrichum	s__Colletotrichum_coccodes	pathogen	Probable	Cannon PF, Kirk PM. 2007. Fungal Families of the World. CAB International, Cambridge	154	298	2.71626e-71	0.98	0.99	Otu3165	0	0	0	0	0	0	0	0	0	0	0	0	0	0	0	0	0	0	0	0	0	0	0	0	0	0	0	0	0	0
Otu3168|6	LS1_75286	744817 KX011522		k__Fungi	p__Ascomycota	c__Sordariomycetes	o__Glomerellales	f__Glomerellaceae	g__Colletotrichum	s__Colletotrichum_coccodes	pathogen	Probable	Cannon PF, Kirk PM. 2007. Fungal Families of the World. CAB International, Cambridge	154	298	2.71626e-71	0.98	0.99	Otu3168	0	0	0	0	0	0	0	0	0	0	0	0	0	0	0	0	0	0	0	0	0	0	0	0	0	0	0	0	0	0
Otu3171|3	LS1_641689	744817 KX011522		k__Fungi	p__Ascomycota	c__Sordariomycetes	o__Glomerellales	f__Glomerellaceae	g__Colletotrichum	s__Colletotrichum_coccodes	pathogen	Probable	Cannon PF, Kirk PM. 2007. Fungal Families of the World. CAB International, Cambridge	154	288	1.40706e-68	0.98	0.96	Otu3171	0	0	0	0	0	0	0	0	0	0	0	0	0	0	0	0	0	0	0	0	0	0	0	0	0	0	0	0	0	0
Otu3053|9	LS1_1020047	515537 KT004507	SH195650.07FU	k__Fungi	p__Ascomycota	c__Sordariomycetes	o__Glomerellales	f__Glomerellaceae	g__Colletotrichum	s__Colletotrichum_curcumae	pathogen	Probable	Cannon PF, Kirk PM. 2007. Fungal Families of the World. CAB International, Cambridge	155	310	1.51424e-74	1	0.99	Otu3053	0	0	0	0	0	0	0	0	0	0	0	0	0	0	0	0	0	0	0	8	0	1	0	0	0	0	0	0	0	0
Otu3403|2	LS1_333636	561883 KT595245	SH490795.07FU	k__Fungi	p__Ascomycota	c__Dothideomycetes	o__Pleosporales	f__Cucurbitariaceae	g__unidentified	s__Cucurbitariaceae_sp	pathogen	Probable	Cannon PF, Kirk PM. 2007. Fungal Families of the World. CAB International, Cambridge; Tedersoo L, et al. 2014. Science 346:1256688 (doi:10.1126/science.1256688)	149	280	2.00539e-66	1	0.93	Otu3403	0	0	0	0	0	0	0	0	0	0	0	0	0	0	0	0	0	0	0	0	0	0	0	0	0	0	0	0	0	0
Otu2900|19	LS1_1039632	761645 KX641972		k__Fungi	p__Ascomycota	c__Dothideomycetes	o__Pleosporales	f__Pleosporaceae	g__Drechslera	s__Drechslera_sp	pathogen	Probable	Tedersoo L, et al. 2014. Science 346:1256688	159	312	4.47502e-75	0.99	0.99	Otu2900	0	0	0	0	0	0	0	0	0	0	0	0	0	0	0	0	0	0	0	0	0	1	0	0	0	0	0	0	0	0
Otu0958|6	LS1_747173	156255 GU590876	SH221447.07FU	k__Fungi	p__Basidiomycota	c__Agaricomycetes	o__Corticiales	f__Corticiaceae	g__Erythricium	s__Erythricium_atropatanum	pathogen	Probable	Cannon PF, Kirk PM. 2007. Fungal Families of the World. CAB International, Cambridge	235	470	9.12e-118	1	1	Otu0958	0	0	0	0	0	0	0	0	0	0	0	0	0	0	0	0	0	0	0	0	0	0	0	0	0	0	0	0	0	0
Otu1086|2	LS1_591828	368369 JX093790	SH183542.07FU	k__Fungi	p__Basidiomycota	c__Agaricomycetes	o__Hymenochaetales	f__Hymenochaetaceae	g__Fomitiporia	s__Fomitiporia_punctata	pathogen	Probable	Tedersoo L, et al. 2014. Science 346:1256688	230	440	1.2369e-109	0.98	1	Otu1086	1	0	0	0	1	0	0	0	0	0	0	0	0	0	0	0	0	0	0	0	0	0	0	0	0	0	0	0	0	0
Otu1303|79118	LS1_605047	709592 KX306530	SH174121.07FU	k__Fungi	p__Ascomycota	c__Sordariomycetes	o__Magnaporthales	f__Magnaporthaceae	g__Gaeumannomyces	s__Gaeumannomyces_sp	pathogen	Probable	Tedersoo L, et al. 2014. Science 346:1256685	221	338	4.22141e-82	1	0.76	Otu1303	353	0	7	1	0	0	0	0	0	4	51	0	0	220	0	0	8	1	22	0	3	22	20	7	1	1	0	0	2	659
Otu2416|3	LS1_258832	709592 KX306530	SH174121.07FU	k__Fungi	p__Ascomycota	c__Sordariomycetes	o__Magnaporthales	f__Magnaporthaceae	g__Gaeumannomyces	s__Gaeumannomyces_sp	pathogen	Probable	Tedersoo L, et al. 2014. Science 346:1256686	179	312	5.15823e-75	0.94	0.99	Otu2416	0	0	0	0	0	0	0	0	0	0	0	0	0	0	0	0	0	0	0	0	0	0	0	0	0	0	0	0	0	0
Otu2575|5	LS1_142129	709592 KX306530	SH174121.07FU	k__Fungi	p__Ascomycota	c__Sordariomycetes	o__Magnaporthales	f__Magnaporthaceae	g__Gaeumannomyces	s__Gaeumannomyces_sp	pathogen	Probable	Tedersoo L, et al. 2014. Science 346:1256687	171	314	1.39956e-75	0.97	0.99	Otu2575	0	0	0	0	0	0	0	0	0	0	0	0	0	0	0	0	0	0	0	0	0	0	0	0	0	0	0	0	0	0
Otu2580|2675	LS1_128321	709616 KX306506	SH174126.07FU	k__Fungi	p__Ascomycota	c__Sordariomycetes	o__Magnaporthales	f__Magnaporthaceae	g__Gaeumannomyces	s__Gaeumannomyces_sp	pathogen	Probable	Tedersoo L, et al. 2014. Science 346:1256688	171	340	1.21803e-82	1	0.99	Otu2580	11	0	2	0	0	0	0	0	0	3	1	0	0	4	11	0	3	5	0	1	1	0	13	3	47	7	2	237	15	24
Otu2587|50	LS1_1000530	709592 KX306530	SH174121.07FU	k__Fungi	p__Ascomycota	c__Sordariomycetes	o__Magnaporthales	f__Magnaporthaceae	g__Gaeumannomyces	s__Gaeumannomyces_sp	pathogen	Probable	Tedersoo L, et al. 2014. Science 346:1256688	170	314	1.38977e-75	0.97	0.99	Otu2587	0	0	0	0	0	0	0	0	0	0	0	0	0	0	0	0	0	0	0	0	0	0	0	0	0	0	0	0	0	0
Otu2599|2	LS1_1153025	473353 KM484836	SH174121.07FU	k__Fungi	p__Ascomycota	c__Sordariomycetes	o__Magnaporthales	f__Magnaporthaceae	g__Gaeumannomyces	s__Gaeumannomyces_sp	pathogen	Probable	Tedersoo L, et al. 2014. Science 346:1256689	170	320	3.26843e-77	0.97	0.99	Otu2599	0	0	0	0	0	0	0	0	0	0	0	0	0	0	0	0	0	0	0	0	1	0	0	0	0	0	0	0	0	1
Otu2600|12	LS1_594748	709592 KX306530	SH174121.07FU	k__Fungi	p__Ascomycota	c__Sordariomycetes	o__Magnaporthales	f__Magnaporthaceae	g__Gaeumannomyces	s__Gaeumannomyces_sp	pathogen	Probable	Tedersoo L, et al. 2014. Science 346:1256690	170	312	4.81662e-75	0.97	0.99	Otu2600	0	0	0	0	0	0	0	0	0	0	0	0	0	0	0	0	0	0	0	0	0	0	0	0	0	0	0	0	0	0
Otu3809|6	LS1_220669	709638 KX306484	SH174121.07FU	k__Fungi	p__Ascomycota	c__Sordariomycetes	o__Magnaporthales	f__Magnaporthaceae	g__Gaeumannomyces	s__Gaeumannomyces_sp	pathogen	Probable	Tedersoo L, et al. 2014. Science 346:1256691	95	182	4.5008e-40	1	0.95	Otu3809	0	0	0	1	0	0	0	0	0	0	0	0	0	0	0	0	0	0	0	0	0	0	0	0	0	0	0	0	0	1
Otu2581|7591	LS1_223524	708743 KX359602	SH219558.07FU	k__Fungi	p__Ascomycota	c__Sordariomycetes	o__Glomerellales	f__Plectosphaerellaceae	g__Gibellulopsis	s__Gibellulopsis_nigrescens	pathogen	Probable	Tedersoo L, et al. 2014. Science 346:1256688	170	340	1.21803e-82	1	0.99	Otu2581	50	16	12	48	59	22	10	13	15	24	27	10	20	23	59	19	11	219	11	34	109	27	61	46	25	66	87	44	201	288
Otu1624|8	LS1_10562	120333 AB043969	SH214043.07FU	k__Fungi	p__Basidiomycota	c__Pucciniomycetes	o__Helicobasidiales	f__Helicobasidiaceae	g__Helicobasidium	s__Helicobasidium_purpureum	pathogen	Probable	http://www.apsnet.org/publications/commonnames/Pages/default.aspx	212	424	2.4988e-105	1	1	Otu1624	0	0	0	0	0	0	0	0	0	0	0	0	0	0	0	0	0	0	0	0	0	0	0	0	0	0	0	0	0	0
Otu3042|7	LS1_1094206	291296 JF740227	SH208015.07FU	k__Fungi	p__Ascomycota	c__Dothideomycetes	o__Pleosporales	f__Leptosphaeriaceae	g__Heterospora	s__Heterospora_chenopodii	pathogen	Probable	Cannon PF, Kirk PM. 2007. Fungal Families of the World. CAB International, Cambridge	155	310	1.51424e-74	1	0.99	Otu3042	0	0	0	0	2	0	0	1	0	0	0	1	0	0	0	0	0	0	0	0	0	0	0	0	0	0	1	0	0	1
Otu0380|45	LS1_1141048	556217 KU188853		k__Fungi	p__Chytridiomycota	c__Spizellomycetes	o__Spizellomycetales	f__Spizellomycetaceae	g__Kochiomyces	s__Kochiomyces_sp	pathogen	Probable	Tedersoo L, et al. 2014. Science 346:1256688	265	406	2.4593e-100	0.92	1	Otu0380	0	0	1	5	0	0	0	0	0	0	0	0	9	0	1	0	0	0	0	0	0	0	8	1	0	0	0	0	0	3
Otu0450|47	LS1_209639	171578 GQ499377	SH001925.07FU	k__Fungi	p__Chytridiomycota	c__Spizellomycetes	o__Spizellomycetales	f__Spizellomycetaceae	g__Kochiomyces	s__Kochiomyces_sp	pathogen	Probable	Tedersoo L, et al. 2014. Science 346:1256688	258	480	1.9571e-120	0.97	1	Otu0450	0	0	1	0	0	0	0	0	0	0	0	0	1	0	0	0	0	0	0	0	0	0	0	0	0	0	0	0	0	20
Otu0458|50	LS1_623320	171578 GQ499377	SH001925.07FU	k__Fungi	p__Chytridiomycota	c__Spizellomycetes	o__Spizellomycetales	f__Spizellomycetaceae	g__Kochiomyces	s__Kochiomyces_sp	pathogen	Probable	Tedersoo L, et al. 2014. Science 346:1256688	258	456	6.3698e-114	0.95	0.99	Otu0458	16	0	6	0	0	1	0	0	0	0	0	0	0	0	0	0	1	0	0	0	0	0	3	1	0	0	0	0	0	10
Otu2928|5	LS1_1034011	776103 MF176232		k__Fungi	p__Ascomycota	c__Dothideomycetes	o__Botryosphaeriales	f__Botryosphaeriaceae	g__Lasiodiplodia	s__Lasiodiplodia_theobromae	pathogen	Probable	Cannon PF, Kirk PM. 2007. Fungal Families of the World. CAB International, Cambridge	158	316	3.64528e-76	1	0.99	Otu2928	0	0	0	0	0	0	0	0	0	0	0	0	0	0	0	0	0	0	0	3	0	2	0	0	0	0	0	0	0	0
Otu2934|4	LS1_115806	775394 MF326616		k__Fungi	p__Ascomycota	c__Dothideomycetes	o__Pleosporales	f__Leptosphaeriaceae	g__Leptosphaeria	s__Leptosphaeria_sclerotioides	pathogen	Probable	Tedersoo L, et al. 2014. Science 346:1256688	158	310	1.55001e-74	0.99	0.99	Otu2934	1	0	1	0	0	0	0	0	0	0	0	0	0	0	0	0	2	0	0	0	0	0	0	0	0	0	0	0	0	0
Otu3111|11	LS1_1036973	766525 KX602203		k__Fungi	p__Ascomycota	c__Dothideomycetes	o__Botryosphaeriales	f__Botryosphaeriaceae	g__Macrophomina	s__Macrophomina_phaseolina	pathogen	Probable	Cannon PF, Kirk PM. 2007. Fungal Families of the World. CAB International, Cambridge	154	308	5.24361e-74	1	0.99	Otu3111	0	0	0	0	0	0	0	0	0	0	0	0	0	0	0	0	0	0	0	8	0	3	0	0	0	0	0	0	0	0
Otu1352|4	LS1_1074049	673929 KU680394	SH174155.07FU	k__Fungi	p__Ascomycota	c__Sordariomycetes	o__Magnaporthales	f__Magnaporthaceae	g__unidentified	s__Magnaporthaceae_sp	pathogen	Probable	Cannon PF, Kirk PM. 2007. Fungal Families of the World. CAB International, Cambridge	219	300	9.07924e-72	0.94	0.79	Otu1352	0	0	0	0	0	0	0	0	0	0	0	0	0	0	0	0	0	0	0	0	0	0	0	0	0	0	0	0	0	0
Otu1681|169	LS1_1100639	673929 KU680394	SH174155.07FU	k__Fungi	p__Ascomycota	c__Sordariomycetes	o__Magnaporthales	f__Magnaporthaceae	g__unidentified	s__Magnaporthaceae_sp	pathogen	Probable	Cannon PF, Kirk PM. 2007. Fungal Families of the World. CAB International, Cambridge	210	300	9.07924e-72	0.94	0.82	Otu1681	0	0	0	0	0	0	0	0	0	0	0	0	0	0	0	0	0	0	0	0	0	0	1	0	0	0	0	0	3	0
Otu2467|34980	LS1_215249	673929 KU680394	SH174155.07FU	k__Fungi	p__Ascomycota	c__Sordariomycetes	o__Magnaporthales	f__Magnaporthaceae	g__unidentified	s__Magnaporthaceae_sp	pathogen	Probable	Cannon PF, Kirk PM. 2007. Fungal Families of the World. CAB International, Cambridge	177	304	7.45269e-73	0.94	0.98	Otu2467	95	0	3	0	0	1	0	9	1	0	8	1	0	1	0	0	0	1	1	34	4	0	242	20	9	61	33	31	211	45
Otu2475|75	LS1_1120081	673929 KU680394	SH174155.07FU	k__Fungi	p__Ascomycota	c__Sordariomycetes	o__Magnaporthales	f__Magnaporthaceae	g__unidentified	s__Magnaporthaceae_sp	pathogen	Probable	Cannon PF, Kirk PM. 2007. Fungal Families of the World. CAB International, Cambridge	176	302	2.61894e-72	0.94	0.99	Otu2475	0	0	0	0	0	0	0	0	0	0	0	0	0	0	0	0	0	0	0	0	0	0	0	0	0	0	0	0	0	0
Otu2494|660	LS1_1004241	673929 KU680394	SH174155.07FU	k__Fungi	p__Ascomycota	c__Sordariomycetes	o__Magnaporthales	f__Magnaporthaceae	g__unidentified	s__Magnaporthaceae_sp	pathogen	Probable	Cannon PF, Kirk PM. 2007. Fungal Families of the World. CAB International, Cambridge	175	294	3.86059e-70	0.93	0.99	Otu2494	0	0	0	0	0	0	0	0	0	0	0	0	0	0	0	0	0	0	0	0	0	0	6	0	0	1	0	0	2	0
Otu2506|4	LS1_50988	673929 KU680394	SH174155.07FU	k__Fungi	p__Ascomycota	c__Sordariomycetes	o__Magnaporthales	f__Magnaporthaceae	g__unidentified	s__Magnaporthaceae_sp	pathogen	Probable	Cannon PF, Kirk PM. 2007. Fungal Families of the World. CAB International, Cambridge	175	290	4.70316e-69	0.93	0.99	Otu2506	0	0	0	0	0	0	0	0	0	0	0	0	0	0	0	0	0	0	0	0	0	0	0	0	0	0	0	0	0	0
Otu2540|1721	LS1_843331	709767 KY430509	SH174124.07FU	k__Fungi	p__Ascomycota	c__Sordariomycetes	o__Magnaporthales	f__Magnaporthaceae	g__unidentified	s__Magnaporthaceae_sp	pathogen	Probable	Cannon PF, Kirk PM. 2007. Fungal Families of the World. CAB International, Cambridge	173	344	1.0139e-83	1	0.99	Otu2540	43	8	0	6	24	2	1	2	6	15	4	25	8	1	4	22	9	0	27	6	117	14	4	357	28	62	64	3	28	31
Otu2664|9071	LS1_133161	473347 KM484842	SH000024.07FU	k__Fungi	p__Ascomycota	c__Sordariomycetes	o__Magnaporthales	f__Magnaporthaceae	g__unidentified	s__Magnaporthaceae_sp	pathogen	Probable	Cannon PF, Kirk PM. 2007. Fungal Families of the World. CAB International, Cambridge	168	242	4.68412e-56	0.91	0.93	Otu2664	27	0	1	0	0	0	0	0	0	1	5	0	1	0	0	0	0	0	0	0	1	0	5	1	1	0	3	1	5	14
Otu2712|114	LS1_451165	473347 KM484842	SH000024.07FU	k__Fungi	p__Ascomycota	c__Sordariomycetes	o__Magnaporthales	f__Magnaporthaceae	g__unidentified	s__Magnaporthaceae_sp	pathogen	Probable	Cannon PF, Kirk PM. 2007. Fungal Families of the World. CAB International, Cambridge	165	254	2.5718e-59	0.92	0.94	Otu2712	0	0	0	0	0	0	0	0	0	0	0	0	0	0	0	0	0	0	0	0	0	0	0	0	0	0	0	0	0	0
Otu2923|2	LS1_1177266	704497 KT948020		k__Fungi	p__Ascomycota	c__Sordariomycetes	o__Magnaporthales	f__Magnaporthaceae	g__unidentified	s__Magnaporthaceae_sp	pathogen	Probable	Cannon PF, Kirk PM. 2007. Fungal Families of the World. CAB International, Cambridge	159	280	2.17112e-66	0.96	0.97	Otu2923	1	0	0	0	0	0	0	0	0	0	0	0	0	0	0	0	0	0	0	0	0	0	0	0	0	0	0	0	0	0
Otu0489|9	LS1_1014210	78468 DQ238730	SH186565.07FU	k__Fungi	p__Basidiomycota	c__Microbotryomycetes	o__Microbotryales	f__Microbotryaceae	g__Microbotryum	s__Microbotryum_reticulatum	pathogen	Probable	Tedersoo L, et al. 2014. Science 346:1256688	256	512	3.9986e-129	1	1	Otu0489	3	0	0	0	0	0	0	0	0	0	0	0	0	0	0	0	0	1	0	0	0	1	0	0	0	0	0	0	0	0
Otu3035|22	LS1_1149584	650569 KU341460		k__Fungi	p__Ascomycota	c__Dothideomycetes	o__Capnodiales	f__Mycosphaerellaceae	g__Mycocentrospora	s__Mycocentrospora_acerina	pathogen	Probable	Tedersoo L, et al. 2014. Science 346:1256688	155	310	1.51424e-74	1	0.99	Otu3035	0	1	0	2	4	0	0	0	0	0	0	0	0	0	0	0	15	0	0	0	0	0	0	0	0	0	0	0	0	0
Otu3620|5	LS1_813010	700160 KX287295	SH205979.07FU	k__Fungi	p__Ascomycota	c__Dothideomycetes	o__Capnodiales	f__Mycosphaerellaceae	g__unidentified	s__Mycosphaerellaceae_sp	pathogen	Probable	Cannon PF, Kirk PM. 2007. Fungal Families of the World. CAB International, Cambridge	144	282	5.50811e-67	0.99	0.99	Otu3620	0	0	0	0	3	0	0	1	0	0	0	0	0	0	0	0	0	0	0	0	0	0	0	0	0	0	0	0	0	0
Otu3571|4	LS1_303984	737022 KY001605		k__Fungi	p__Ascomycota	c__Leotiomycetes	o__Helotiales	f__Dermateaceae	g__Neofabraea	s__Neofabraea_vagabunda	pathogen	Probable	Chen C, et al. 2015. Fungal Biology 10.1016/j.funbio.2015.09.013; Tedersoo L, et al. 2014. Science 346:1256688	145	288	1.29538e-68	1	0.99	Otu3571	1	0	0	0	0	0	0	0	0	0	0	0	0	0	0	0	0	0	0	0	0	0	0	0	0	0	0	0	0	0
Otu2746|8	LS1_882092	678926 KT438903	SH202975.07FU	k__Fungi	p__Ascomycota	c__Sordariomycetes	o__Hypocreales	f__Nectriaceae	g__Neonectria	s__Neonectria_fuckeliana	pathogen	Probable	Tedersoo L, et al. 2014. Science 346:1256688	164	326	7.3077e-79	1	0.99	Otu2746	0	0	0	0	0	0	0	0	0	0	0	0	0	0	0	0	0	0	0	0	0	1	0	0	0	5	0	0	1	0
Otu2350|423	LS1_127196	498418 KT268426	SH198277.07FU	k__Fungi	p__Ascomycota	c__Sordariomycetes	o__Hypocreales	f__Nectriaceae	g__Neonectria	s__Neonectria_sp	pathogen	Probable	Tedersoo L, et al. 2014. Science 346:1256688	182	364	4.04086e-89	1	0.99	Otu2350	5	6	4	15	12	6	6	2	7	0	2	3	1	5	0	1	0	0	2	4	17	1	4	1	3	1	0	1	2	2
Otu2743|553	LS1_735579	745825 MF688880		k__Fungi	p__Ascomycota	c__Sordariomycetes	o__Hypocreales	f__Nectriaceae	g__Neonectria	s__Neonectria_sp	pathogen	Probable	Tedersoo L, et al. 2014. Science 346:1256688	164	326	7.3077e-79	1	0.99	Otu2743	4	12	1	13	16	2	39	25	14	11	0	15	18	18	1	4	0	0	7	3	54	11	30	16	23	65	10	7	64	6
Otu3252|14	LS1_226872	728059 KY554203	SH192112.07FU	k__Fungi	p__Ascomycota	c__Dothideomycetes	o__Pleosporales	f__Leptosphaeriaceae	g__Paraleptosphaeria	s__Paraleptosphaeria_sp	pathogen	Probable	Cannon PF, Kirk PM. 2007. Fungal Families of the World. CAB International, Cambridge	152	304	6.28662e-73	1	0.99	Otu3252	0	1	0	1	1	1	0	0	0	3	0	0	0	0	0	0	2	0	1	0	0	1	0	0	0	1	0	0	0	0
Otu2164|9	LS1_12961	764084 KY703425		k__Fungi	p__Basidiomycota	c__Agaricomycetes	o__Russulales	f__Peniophoraceae	g__Peniophora	s__Peniophora_cinerea	pathogen	Probable	Tedersoo L, et al. 2014. Science 346:1256688	192	384	1.60367e-94	1	0.99	Otu2164	0	0	0	0	1	0	0	0	0	0	0	0	1	0	1	0	0	0	0	0	0	0	2	0	0	0	1	0	0	0
Otu2138|223	LS1_1145496	656728 UDB031886	SH188972.07FU	k__Fungi	p__Basidiomycota	c__Agaricomycetes	o__Russulales	f__Peniophoraceae	g__Peniophora	s__Peniophora_incarnata	pathogen	Probable	Tedersoo L, et al. 2014. Science 346:1256688	193	378	6.81899e-93	0.99	0.99	Otu2138	1	0	0	0	0	0	1	0	0	0	2	0	0	0	0	40	0	0	0	1	1	0	0	0	0	0	2	0	0	0
Otu2159|34	LS1_1154635	86982 AY781263	SH188972.07FU	k__Fungi	p__Basidiomycota	c__Agaricomycetes	o__Russulales	f__Peniophoraceae	g__Peniophora	s__Peniophora_incarnata	pathogen	Probable	Tedersoo L, et al. 2014. Science 346:1256688	192	384	1.60367e-94	1	0.99	Otu2159	1	0	0	0	0	0	0	0	0	0	0	0	0	0	0	8	0	0	0	0	0	0	0	0	0	0	0	0	0	0
Otu2163|2	LS1_937161	656842 UDB031600	SH188972.07FU	k__Fungi	p__Basidiomycota	c__Agaricomycetes	o__Russulales	f__Peniophoraceae	g__Peniophora	s__Peniophora_incarnata	pathogen	Probable	Tedersoo L, et al. 2014. Science 346:1256688	192	370	1.01203e-90	0.98	0.99	Otu2163	0	0	0	0	0	0	0	0	0	0	0	0	0	0	0	2	0	0	0	0	0	0	0	0	0	0	0	0	0	0
Otu1660|2	LS1_694313	482217 KU319029	SH222205.07FU	k__Fungi	p__Ascomycota	c__Sordariomycetes	o__Ophiostomatales	f__Ophiostomataceae	g__Pesotum	s__Pesotum_piceae	pathogen	Probable	Tedersoo L, et al. 2014. Science 346:1256688	211	422	8.6742e-105	1	1	Otu1660	0	0	0	0	0	0	0	0	0	0	0	0	0	1	0	0	1	0	0	0	0	0	0	0	0	0	0	0	0	0
Otu0591|280	LS1_854000	143208 FJ827725	SH000767.07FU	k__Fungi	p__Chytridiomycota	c__Chytridiomycetes	o__Chytridiales	f__Chytridiaceae	g__Phlyctochytrium	s__Phlyctochytrium_reinboldtiae	pathogen	Probable	Tedersoo L, et al. 2014. Science 346:1256688	250	474	8.0309e-119	0.98	1	Otu0591	0	0	0	0	0	0	0	0	0	0	0	0	0	0	0	0	0	0	0	0	0	0	0	0	0	0	0	0	0	0
Otu3203|46	LS1_207728	743077 MF788204		k__Fungi	p__Ascomycota	c__Dothideomycetes	o__Pleosporales	f__Pleosporaceae	g__Pithomyces	s__Pithomyces_sp	pathogen	Probable	Tedersoo L, et al. 2014. Science 346:1256688	153	306	1.81567e-73	1	0.99	Otu3203	0	0	0	0	0	0	0	0	0	0	0	0	0	0	0	0	1	0	0	0	0	0	1	1	13	0	0	1	0	0
Otu0574|9	LS1_470737	143221 FJ827712	SH221975.07FU	k__Fungi	p__Chytridiomycota	c__Spizellomycetes	o__Spizellomycetales	f__Powellomycetaceae	g__Powellomyces	s__Powellomyces_sp	pathogen	Probable	Tedersoo L, et al. 2014. Science 346:1256688	251	480	1.8972e-120	0.98	0.99	Otu0574	8	0	0	0	0	0	0	0	0	0	0	0	0	0	0	0	0	0	0	0	0	0	0	0	0	0	0	0	0	0
Otu0736|13	LS1_126469	387520 HG513097	SH006448.07FU	k__Fungi	p__Chytridiomycota	c__Spizellomycetes	o__Spizellomycetales	f__Powellomycetaceae	g__Powellomyces	s__Powellomyces_sp	pathogen	Probable	Tedersoo L, et al. 2014. Science 346:1256688	244	478	6.3834e-120	0.99	0.99	Otu0736	2	0	0	0	0	0	0	0	0	0	0	0	0	0	0	0	0	0	0	0	0	0	0	0	0	0	0	0	0	0
Otu2682|16	LS1_952603	706358 KX067824	SH211875.07FU	k__Fungi	p__Ascomycota	c__Taphrinomycetes	o__Taphrinales	f__Protomycetaceae	g__Protomyces	s__Protomyces_inouyei	pathogen	Probable	James TY, et al. 2006. Nature 443:818-822	166	332	1.7568e-80	1	0.99	Otu2682	0	1	0	0	0	0	2	2	0	1	2	0	0	0	0	0	1	0	0	0	0	2	0	0	1	0	0	1	0	0
Otu2793|16	LS1_935474	695825 KT265799	SH215555.07FU	k__Fungi	p__Ascomycota	c__Dothideomycetes	o__Capnodiales	f__Mycosphaerellaceae	g__Pseudocercospora	s__Pseudocercospora_sp	pathogen	Probable	Tedersoo L, et al. 2014. Science 346:1256688	162	322	8.77071e-78	1	0.99	Otu2793	0	0	0	0	0	0	0	0	0	0	0	0	0	0	0	1	0	0	0	0	0	0	0	1	1	0	0	0	0	0
Otu0206|3	LS1_128146	129260 AM160638	SH005390.07FU	k__Fungi	p__Basidiomycota	c__Ustilaginomycetes	o__Ustilaginales	f__Ustilaginaceae	g__Pseudozyma	s__Pseudozyma_sp	pathogen	Probable	Cannon PF, Kirk PM. 2007. Fungal Families of the World. CAB International, Cambridge	285	560	4.2197e-142	0.99	1	Otu0206	0	0	0	0	0	0	0	0	0	0	0	0	0	0	0	0	0	0	0	0	0	0	0	0	0	1	0	0	0	0
Otu2832|4	LS1_734080	675510 KX272943	SH193141.07FU	k__Fungi	p__Ascomycota	c__Dothideomycetes	o__Pleosporales	f__Pleosporaceae	g__Pyrenophora	s__Pyrenophora_tetrarrhenae	pathogen	Probable	Tedersoo L, et al. 2014. Science 346:1256688	161	318	1.05242e-76	1	0.98	Otu2832	0	0	0	0	0	0	0	0	0	0	0	0	0	0	0	0	0	2	0	0	0	0	0	0	0	0	0	0	2	0
Otu3672|2	LS1_735935	700101 KX287354		k__Fungi	p__Ascomycota	c__Dothideomycetes	o__Capnodiales	f__Mycosphaerellaceae	g__Ramularia	s__Ramularia_chamaedryos	pathogen	Probable	Tedersoo L, et al. 2014. Science 346:1256688	143	286	4.48236e-68	1	0.99	Otu3672	0	0	0	0	0	0	0	0	0	0	0	0	0	0	0	0	0	0	0	0	0	0	0	0	0	0	0	0	0	0
Otu3719|3	LS1_216669	700020 KX287435	SH206782.07FU	k__Fungi	p__Ascomycota	c__Dothideomycetes	o__Capnodiales	f__Mycosphaerellaceae	g__Ramularia	s__Ramularia_hydrangeae-macrophyllae	pathogen	Probable	Tedersoo L, et al. 2014. Science 346:1256688	141	282	5.36566e-67	1	0.99	Otu3719	0	0	0	0	0	0	0	0	0	0	0	0	0	0	0	0	0	3	0	0	0	0	0	0	0	0	0	0	0	0
Otu2786|15	LS1_1013767	704129 KY003231	SH206397.07FU	k__Fungi	p__Ascomycota	c__Dothideomycetes	o__Dothideales	f__Dothideaceae	g__Rhizosphaera	s__Rhizosphaera_kalkhoffii	pathogen	Probable	Tedersoo L, et al. 2014. Science 346:1256688	162	324	2.53174e-78	1	0.99	Otu2786	2	0	0	0	0	0	0	0	0	0	0	0	0	0	0	0	0	2	0	0	0	0	0	0	0	0	0	0	1	0
Otu2992|40	LS1_1062182	714663 KY591356		k__Fungi	p__Ascomycota	c__Dothideomycetes	o__Pleosporales	f__Massarinaceae	g__Stagonospora	s__Stagonospora_sp	pathogen	Probable	Tedersoo L, et al. 2014. Science 346:1256688	156	306	1.85925e-73	0.99	0.99	Otu2992	0	0	0	0	0	0	0	0	0	0	0	0	0	0	0	0	0	0	0	0	0	0	0	0	0	0	0	0	0	0
Otu1597|52	LS1_703943	539855 UDB028320	SH193607.07FU	k__Fungi	p__Ascomycota	c__Taphrinomycetes	o__Taphrinales	f__Taphrinaceae	g__Taphrina	s__Taphrina_sp	pathogen	Probable	http://www.apsnet.org/publications/commonnames/Pages/default.aspx	213	426	7.198e-106	1	1	Otu1597	0	1	0	17	0	0	1	3	0	1	0	0	0	0	1	1	12	8	0	0	0	5	0	0	0	0	0	0	0	0
Otu2987|23	LS1_128893	710688 KY173471	SH527884.07FU	k__Fungi	p__Ascomycota	c__Dothideomycetes	o__Pleosporales	f__Torulaceae	g__Torula	s__Torula_sp	pathogen	Probable	Duncan CG, Eslyn WE. 1966. Mycologia 58:642-645; Costa IPMW, et al. 2012. Mycotaxon 119:26	156	312	4.37254e-75	1	0.99	Otu2987	0	0	0	3	0	0	0	0	0	0	0	0	0	0	0	0	0	0	0	0	0	0	0	0	0	0	0	0	0	0
Otu0415|9	LS1_111209	731732 KX057787		k__Fungi	p__Basidiomycota	c__Ustilaginomycetes	o__Urocystidales	f__Urocystidaceae	g__Urocystis	s__Urocystis_agropyri	pathogen	Probable	Tedersoo L, et al. 2014. Science 346:1256688 (doi:10.1126/science.1256688)	262	524	2.27e-132	1	1	Otu0415	0	0	0	1	1	0	0	0	0	0	0	0	0	1	0	0	0	1	2	0	0	0	1	0	0	0	0	0	0	0
Otu0333|4	LS1_468329	128841 AM262979	SH006453.07FU	k__Fungi	p__Basidiomycota	c__Ustilaginomycetes	o__Ustilaginales	f__Ustilaginaceae	g__Ustilago	s__Ustilago_sp	pathogen	Probable	Tedersoo L, et al. 2014. Science 346:1256688 (doi:10.1126/science.1256688)	271	518	1.0025e-130	1	0.95	Otu0333	0	0	0	0	0	0	0	0	0	0	0	0	0	0	1	0	0	0	0	0	0	0	0	0	0	0	0	0	0	0
Otu1075|16	LS1_1048520	706355 KX067827	SH640596.07FU	k__Fungi	p__Basidiomycota	c__Microbotryomycetes	o__Microbotryales	f__Ustilentylomataceae	g__Ustilentyloma	s__Ustilentyloma_sp	pathogen	Probable	Tedersoo L, et al. 2014. Science 346:1256688 (doi:10.1126/science.1256688)	230	442	3.4092e-110	1	0.96	Otu1075	0	1	0	3	3	0	0	3	0	0	0	0	2	0	0	0	0	0	0	0	0	0	0	1	0	0	0	1	0	0
Otu2591|55	LS1_670507	745820 MF688885		k__Fungi	p__Ascomycota	c__Sordariomycetes	o__Hypocreales	f__Nectriaceae	g__Volutella	s__Volutella_ciliata	pathogen	Probable	Tedersoo L, et al. 2014. Science 346:1256688 (doi:10.1126/science.1256688)	170	334	5.06978e-81	1	0.98	Otu2591	3	1	0	1	0	0	0	0	1	0	0	1	0	0	0	0	0	0	1	1	0	0	3	3	3	2	4	2	7	2
Otu2225|197	LS1_1113080	647765 KU193747	SH185030.07FU	k__Fungi	p__Basidiomycota	c__Agaricomycetes	o__Cantharellales	f__Ceratobasidiaceae	g__Waitea	s__Waitea_circinata	pathogen	Probable	Cannon PF, Kirk PM. 2007. Fungal Families of the World. CAB International, Cambridge	189	378	6.69425e-93	1	0.99	Otu2225	0	0	0	0	0	0	0	0	0	0	0	0	1	0	0	0	0	57	0	0	5	104	0	1	0	0	0	0	0	17
Otu2297|140	LS1_42025	731557 KX468807	SH629439.07FU	k__Fungi	p__Basidiomycota	c__Agaricomycetes	o__Cantharellales	f__Ceratobasidiaceae	g__Waitea	s__Waitea_circinata	pathogen	Probable	Cannon PF, Kirk PM. 2007. Fungal Families of the World. CAB International, Cambridge	185	370	9.68831e-91	1	0.99	Otu2297	0	0	0	0	0	0	0	0	0	0	0	0	0	0	0	0	0	0	0	0	0	0	0	0	0	0	140	0	0	0
Otu2724|8	LS1_399475	766611 MF385015		k__Fungi	p__Ascomycota	c__Sordariomycetes	o__Glomerellales	f__Plectosphaerellaceae	g__Verticillium	s__Verticillium_dahliae	pathogen	Probable	Costa IPMW, et al. 2012. Mycotaxon 119:26; Tedersoo L, et al. 2014. Science 346:1256688 (doi:10.1126/science.1256688); List compiled by John Plischke III (http://home.comcast.net/~grifola/fungionfungi.pdf)	165	330	6.08739e-80	1	0.99	Otu2724	0	0	0	0	2	0	0	0	0	0	0	0	0	0	0	2	0	1	0	0	1	0	0	0	0	0	1	0	0	0
Otu3490|160	LS1_526889	110580 U51980	SH025283.07FU	k__Fungi	p__Ascomycota	c__Orbiliomycetes	o__Orbiliales	f__Orbiliaceae	g__Dactylaria	s__Dactylaria_dimorphospora	pathogen	Probable	http://www.apsnet.org/publications/commonnames/Pages/default.aspx	147	292	1.08165e-69	1	0.99	Otu3490	0	13	4	3	0	3	0	1	0	0	0	0	0	0	0	3	13	4	0	1	1	4	1	1	0	0	0	0	0	0
Otu3154|3	LS1_39942	766674 MF065741		k__Fungi	p__Ascomycota	c__Dothideomycetes	o__Pleosporales	f__Didymellaceae	g__Neoascochyta	s__Neoascochyta_desmazieri	pathogen	Probable	Tedersoo L, et al. 2014. Science 346:1256688 (doi:10.1126/science.1256688)	154	308	5.24361e-74	1	0.99	Otu3154	1	0	0	0	0	0	0	0	0	0	0	0	0	0	0	0	1	0	0	0	0	0	0	0	0	0	0	0	0	0
Otu2803|4091	LS1_1052018	773654 MF329332		k__Fungi	p__Ascomycota	c__Sordariomycetes	o__Hypocreales	f__Nectriaceae	g__Ilyonectria	s__Ilyonectria_destructans	pathogen	Assessment based on to the Agricultural Research Service of the United States Department of Agriculture database	Roots; wood, herbaceous debris; infects Solanum tuberosum and Triticum aestivum; Sterkenburg E, et al. 2015. New Phytologist 207:1145-1181	162	320	3.03826e-77	1	0.98	Otu2803	59	78	15	141	131	31	37	32	17	18	6	48	69	32	18	19	32	23	119	55	577	51	309	79	77	67	37	75	40	240
Otu2851|399	LS1_1113185	773654 MF329332		k__Fungi	p__Ascomycota	c__Sordariomycetes	o__Hypocreales	f__Nectriaceae	g__Ilyonectria	s__Ilyonectria_destructans	pathogen	Assessment based on to the Agricultural Research Service of the United States Department of Agriculture database	Roots; wood, herbaceous debris; infects Solanum tuberosum and Triticum aestivum; Sterkenburg E, et al. 2015. New Phytologist 207:1145-1181	160	314	1.2919e-75	0.99	0.99	Otu2851	9	10	3	15	11	2	3	4	1	1	1	5	5	1	2	4	1	3	18	5	51	6	30	5	11	7	6	3	6	25
Otu2493|146	LS1_51747	706809 KX379164	SH187755.07FU	k__Fungi	p__Ascomycota	c__Sordariomycetes	o__Hypocreales	f__Hypocreaceae	g__Trichoderma	s__Trichoderma_viride	pathogen	Assessment based on to the Agricultural Research Service of the United States Department of Agriculture database	Dieback, root rot, post harvest fruit rot; infects several crop species; Sterkenburg E, et al. 2015. New Phytologist 207:1145-1158	175	350	2.43415e-85	1	0.99	Otu2493	6	2	1	2	4	0	1	0	1	2	1	2	1	0	0	1	0	0	1	0	0	0	0	0	1	0	0	2	0	3
Otu2975|1484	LS1_125771	555649 HG936711	SH183008.07FU	k__Fungi	p__Ascomycota	c__Dothideomycetes	o__Pleosporales	f__Phaeosphaeriaceae	g__unidentified	s__Phaeosphaeriaceae_sp	pathogen	Probable	Cannon PF, Kirk PM. 2007. Fungal Families of the World. CAB International, Cambridge	157	310	1.51424e-74	1	0.98	Otu2975	22	12	2	42	7	2	24	7	6	37	30	21	10	16	21	3	15	8	7	5	69	24	31	55	46	22	16	68	17	110
Otu3004|154	LS1_1011592	555649 HG936711	SH183008.07FU	k__Fungi	p__Ascomycota	c__Dothideomycetes	o__Pleosporales	f__Phaeosphaeriaceae	g__unidentified	s__Phaeosphaeriaceae_sp	pathogen	Probable	Cannon PF, Kirk PM. 2007. Fungal Families of the World. CAB International, Cambridge	156	300	7.84397e-72	0.98	0.99	Otu3004	1	3	0	6	3	0	0	0	0	8	4	2	3	2	4	0	1	0	1	1	7	1	1	8	3	6	6	12	2	12
Otu3046|10	LS1_676899	555649 HG936711	SH183008.07FU	k__Fungi	p__Ascomycota	c__Dothideomycetes	o__Pleosporales	f__Phaeosphaeriaceae	g__unidentified	s__Phaeosphaeriaceae_sp	pathogen	Probable	Cannon PF, Kirk PM. 2007. Fungal Families of the World. CAB International, Cambridge	155	250	2.92576e-58	0.92	0.99	Otu3046	0	0	0	0	0	0	0	0	0	0	0	0	0	0	0	0	0	0	0	0	5	1	0	1	0	0	0	0	1	0
Otu3153|7	LS1_473440	357795 KF385326	SH182977.07FU	k__Fungi	p__Ascomycota	c__Dothideomycetes	o__Pleosporales	f__Phaeosphaeriaceae	g__unidentified	s__Phaeosphaeriaceae_sp	pathogen	Probable	Cannon PF, Kirk PM. 2007. Fungal Families of the World. CAB International, Cambridge	154	306	1.81567e-73	1	0.99	Otu3153	0	0	0	0	1	0	0	0	2	0	0	0	0	0	0	0	0	1	0	0	0	0	0	0	1	0	0	0	0	0
Otu3397|33	LS1_730756	553201 HG936165	SH526048.07FU	k__Fungi	p__Ascomycota	c__Dothideomycetes	o__Pleosporales	f__Phaeosphaeriaceae	g__unidentified	s__Phaeosphaeriaceae_sp	pathogen	Probable	Cannon PF, Kirk PM. 2007. Fungal Families of the World. CAB International, Cambridge	149	298	2.60847e-71	1	0.99	Otu3397	0	0	0	0	1	1	0	0	0	0	1	0	0	0	0	0	0	10	0	0	0	1	0	0	0	0	0	0	0	1
Otu3400|50	LS1_574715	734469 LC085204	SH208534.07FU	k__Fungi	p__Ascomycota	c__Dothideomycetes	o__Pleosporales	f__Phaeosphaeriaceae	g__unidentified	s__Phaeosphaeriaceae_sp	pathogen	Probable	Cannon PF, Kirk PM. 2007. Fungal Families of the World. CAB International, Cambridge	149	206	2.44522e-46	0.88	0.99	Otu3400	0	0	0	0	0	0	0	0	0	0	0	0	0	0	0	0	2	26	0	0	0	0	0	0	0	0	0	0	0	0
Otu3710|295	LS1_1053506	730237 KY987525	SH208737.07FU	k__Fungi	p__Ascomycota	c__Dothideomycetes	o__Pleosporales	f__Phaeosphaeriaceae	g__Paraphoma	s__Paraphoma_sp	pathogen	Probable	Cannon PF, Kirk PM. 2007. Fungal Families of the World. CAB International, Cambridge	141	280	1.85623e-66	1	0.99	Otu3710	9	16	1	12	10	0	5	1	3	0	0	3	0	6	1	10	2	5	4	4	4	1	1	1	4	0	0	1	5	3
Otu2585|15	LS1_1091292	706792 KX379181	SH181342.07FU	k__Fungi	p__Ascomycota	c__Sordariomycetes	o__Hypocreales	f__Hypocreaceae	g__Trichoderma	s__Trichoderma_hamatum	pathogen	Assessment based on to the Agricultural Research Service of the United States Department of Agriculture database	Soft rot; infects Triticum aestivum; Sterkenburg E, et al. 2015. New Phytologist 207:1145-1158	170	340	1.21803e-82	1	0.99	Otu2585	0	0	0	1	1	0	0	0	0	0	0	0	11	0	1	0	0	0	0	0	1	0	0	0	0	0	0	0	0	0
Otu2858|2154	LS1_1161976	776290 MF040794		k__Fungi	p__Ascomycota	c__Dothideomycetes	o__Pleosporales	f__Pleosporaceae	g__Alternaria	s__Alternaria_alternata	pathogen, saprotroph	Assessment based on to the Agricultural Research Service of the United States Department of Agriculture database	Leaf spot; infects multiple crop species; Duncan CG, Eslyn WE. 1966. Mycologia 58:642-664; Seehann G, et al. 1975. List of Fungi in Soft-Rot Tissue Tests. Institute fur Holzbiologie und Holzschutz, Bundesforschungsanstalt fur Forst - und Holzwirtshaft, Hamburg - Lohbrugge, Germany; Tedersoo L, et al. 2014. Science 346:125687	160	316	3.64528e-76	1	0.98	Otu2858	33	88	40	67	70	13	57	16	24	9	162	27	160	9	4	56	138	38	15	8	100	21	15	12	39	3	4	25	4	32
Otu3045|41	LS1_416618	775373 KY788018		k__Fungi	p__Ascomycota	c__Dothideomycetes	o__Pleosporales	f__Pleosporaceae	g__Alternaria	s__Alternaria_alternata	pathogen, saprotroph	Assessment based on to the Agricultural Research Service of the United States Department of Agriculture database	Leaf spot; infects multiple crop species; Duncan CG, Eslyn WE. 1966. Mycologia 58:642-664; Seehann G, et al. 1975. List of Fungi in Soft-Rot Tissue Tests. Institute fur Holzbiologie und Holzschutz, Bundesforschungsanstalt fur Forst - und Holzwirtshaft, Hamburg - Lohbrugge, Germany; Tedersoo L, et al. 2014. Science 346:125688	155	310	1.51424e-74	1	0.99	Otu3045	0	2	0	0	19	0	1	0	0	0	0	0	0	0	0	2	0	0	0	0	0	0	0	0	2	0	0	2	0	9
Otu3141|2	LS1_443166	536007 KP334713	SH005827.07FU	k__Fungi	p__Ascomycota	c__Dothideomycetes	o__Pleosporales	f__Pleosporaceae	g__Alternaria	s__Alternaria_alternata	pathogen, saprotroph	Assessment based on to the Agricultural Research Service of the United States Department of Agriculture database	Leaf spot; infects multiple crop species; Duncan CG, Eslyn WE. 1966. Mycologia 58:642-664; Seehann G, et al. 1975. List of Fungi in Soft-Rot Tissue Tests. Institute fur Holzbiologie und Holzschutz, Bundesforschungsanstalt fur Forst - und Holzwirtshaft, Hamburg - Lohbrugge, Germany; Tedersoo L, et al. 2014. Science 346:125688	154	302	2.22964e-72	0.99	0.99	Otu3141	0	0	0	0	0	0	0	0	0	0	0	0	0	0	0	0	0	0	0	0	0	1	0	0	0	0	0	0	0	0
Otu2715|5	LS1_1087047	764139 MF444150		k__Fungi	p__Ascomycota	c__Eurotiomycetes	o__Eurotiales	f__Aspergillaceae	g__Aspergillus	s__Aspergillus_nidulans	pathogen, saprotroph	Assessment based on to the Agricultural Research Service of the United States Department of Agriculture database, Probable saprotroph	Boll rot; Triticum aestivum and Hordeum sp.; James TY, et al. 2006. Nature 443:818-822	165	324	2.58842e-78	0.99	0.99	Otu2715	0	0	0	0	0	0	0	0	0	0	0	0	0	0	0	0	0	0	0	4	0	1	0	0	0	0	0	0	0	0
Otu2176|3	LS1_811376	762341 KY582128		k__Fungi	p__Ascomycota	c__Sordariomycetes	o__Sordariales	f__Chaetomiaceae	g__Chaetomium	s__Chaetomium_globosum	pathogen, saprotroph	Assessment based on to the Agricultural Research Service of the United States Department of Agriculture database, Highly probable saprotroph	Leaf spot, leaf drop; infects Triticum aestivum; Duncan CG, Eslyn WE. 1966. Mycologia 58:642-664; Seehann G, et al. 1975. List of Fungi in Soft-Rot Tissue Tests. Institute fur Holzbiologie und Holzschutz, Bundesforschungsanstalt fur Forst - und Holzwirtshaft, Hamburg - Lohbrugge, Germany; Bell A. 1983. Dung Fungi: An Illustrated Guide to Coprophilous Fungi in New Zealand. Victoria University Pres…	192	284	2.23111e-67	1	0.73	Otu2176	0	0	0	0	0	0	0	0	0	0	0	0	0	0	0	0	0	0	0	0	0	0	0	0	0	0	0	0	0	0
Otu1650|666	LS1_570057	775384 MF326626		k__Fungi	p__Ascomycota	c__Sordariomycetes	o__Sordariales	f__Chaetomiaceae	g__Chaetomium	s__Chaetomium_globosum	pathogen, saprotroph	Assessment based on to the Agricultural Research Service of the United States Department of Agriculture database, Highly probable saprotroph	Leaf spot, leaf drop; infects Triticum aestivum; Duncan CG, Eslyn WE. 1966. Mycologia 58:642-664; Seehann G, et al. 1975. List of Fungi in Soft-Rot Tissue Tests. Institute fur Holzbiologie und Holzschutz, Bundesforschungsanstalt fur Forst - und Holzwirtshaft, Hamburg - Lohbrugge, Germany; Bell A. 1983. Dung Fungi: An Illustrated Guide to Coprophilous Fungi in New Zealand. Victoria University Pres…	211	306	1.81567e-73	1	0.72	Otu1650	15	0	0	0	0	0	0	0	0	0	0	0	0	0	0	0	0	0	0	0	0	0	0	2	0	0	28	0	0	0
Otu3428|2	LS1_566023	481963 KP267000	SH213620.07FU	k__Fungi	p__Ascomycota	c__Sordariomycetes	o__Hypocreales	f__Nectriaceae	g__Fusarium	s__Fusarium_oxysporum	pathogen, saprotroph	Assessment based on to the Agricultural Research Service of the United States Department of Agriculture database	Blights, wilts, rotting, damping off; infects several crop species; Duncan CG, Eslyn WE. 1966. Mycologia 58:642-664; Seehann G, et al. 1975. List of Fungi in Soft-Rot Tissue Tests. Institute fur Holzbiologie und Holzschutz, Bundesforschungsanstalt fur Forst - und Holzwirtshaft, Hamburg - Lohbrugge, Germany; Costa IPMW, et al. 2012. Mycotaxon 119:26; Tedersoo L, et al. 2014. Science 346:1256688; I…	149	288	1.35122e-68	0.98	0.99	Otu3428	0	0	0	0	0	0	0	0	0	0	0	0	0	0	0	0	0	0	0	0	0	0	0	0	0	0	0	0	0	0
Otu2756|94	LS1_285376	774751 MF328227		k__Fungi	p__Ascomycota	c__Sordariomycetes	o__Hypocreales	f__Nectriaceae	g__Fusarium	s__Fusarium_redolens	pathogen, saprotroph	Assessment based on to the Agricultural Research Service of the United States Department of Agriculture database	Vascular wilts, crown rot, damping-off; Infects several crop species; Duncan CG, Eslyn WE. 1966. Mycologia 58:642-664; Seehann G, et al. 1975. List of Fungi in Soft-Rot Tissue Tests. Institute fur Holzbiologie und Holzschutz, Bundesforschungsanstalt fur Forst - und Holzwirtshaft, Hamburg - Lohbrugge, Germany; Costa IPMW, et al. 2012. Mycotaxon 119:26; Tedersoo L, et al. 2014. Science 346:1256688;…	163	316	3.78548e-76	0.98	0.99	Otu2756	2	0	0	0	2	0	5	0	0	0	4	0	3	4	1	0	2	2	0	1	0	1	2	1	1	0	0	2	4	2
Otu3409|12	LS1_1071	761817 KX681595		k__Fungi	p__Ascomycota	c__Sordariomycetes	o__Hypocreales	f__Nectriaceae	g__Fusarium	s__Fusarium_sporotrichioides	pathogen, saprotroph	Assessment based on to the Agricultural Research Service of the United States Department of Agriculture database	Root rot, leaf spot, dieback; infects several crop species; Duncan CG, Eslyn WE. 1966. Mycologia 58:642-664; Seehann G, et al. 1975. List of Fungi in Soft-Rot Tissue Tests. Institute fur Holzbiologie und Holzschutz, Bundesforschungsanstalt fur Forst - und Holzwirtshaft, Hamburg - Lohbrugge, Germany; Costa IPMW, et al. 2012. Mycotaxon 119:26; Tedersoo L, et al. 2014. Science 346:1256688; Irinyi L,…	149	298	2.60847e-71	1	0.99	Otu3409	0	0	0	0	0	0	0	0	0	0	0	0	0	0	0	0	0	9	0	0	0	0	0	0	0	0	0	0	1	0
Otu3432|4	LS1_667968	712143 KY081692	SH220701.07FU	k__Fungi	p__Ascomycota	c__Sordariomycetes	o__Hypocreales	f__Nectriaceae	g__Fusarium	s__Fusarium_sporotrichioides	pathogen, saprotroph	Assessment based on to the Agricultural Research Service of the United States Department of Agriculture database	Root rot, leaf spot, dieback; infects several crop species; Duncan CG, Eslyn WE. 1966. Mycologia 58:642-664; Seehann G, et al. 1975. List of Fungi in Soft-Rot Tissue Tests. Institute fur Holzbiologie und Holzschutz, Bundesforschungsanstalt fur Forst - und Holzwirtshaft, Hamburg - Lohbrugge, Germany; Costa IPMW, et al. 2012. Mycotaxon 119:26; Tedersoo L, et al. 2014. Science 346:1256688; Irinyi L,…	149	298	2.60847e-71	1	0.99	Otu3432	0	0	0	0	0	0	0	0	0	0	0	0	0	0	0	1	0	0	0	0	0	0	0	0	0	0	0	0	0	0
Otu3715|52	LS1_137372	775389 MF326621		k__Fungi	p__Ascomycota	c__Dothideomycetes	o__Pleosporales	f__Phaeosphaeriaceae	g__Paraphoma	s__Paraphoma_chrysanthemicola	pathogen, saprotroph	Assessment based on to the Agricultural Research Service of the United States Department of Agriculture database, Probable saprotroph	Leaf spot, yellowing, defoliation; also saprobic; infects Triticum aestivum; Cannon PF, Kirk PM. 2007. Fungal Families of the World. CAB International, Cambridge	141	280	1.85623e-66	1	0.99	Otu3715	11	1	0	1	2	0	0	0	0	0	0	0	1	0	0	0	0	0	0	2	0	1	0	1	0	0	0	2	1	0
Otu3353|31	LS1_181628	695948 KY090642	SH208533.07FU	k__Fungi	p__Ascomycota	c__Dothideomycetes	o__Pleosporales	f__Phaeosphaeriaceae	g__Parastagonospora	s__Parastagonospora_avenae	pathogen, saprotroph	Assessment based on to the Agricultural Research Service of the United States Department of Agriculture database, Probable saprotroph	Leaf spot; infects Pocaceae; Cannon PF, Kirk PM. 2007. Fungal Families of the World. CAB International, Cambridge	150	300	7.53515e-72	1	0.99	Otu3353	0	0	0	0	0	0	0	0	0	0	0	0	0	0	0	0	8	1	0	0	0	0	1	0	0	0	0	0	0	0
Otu0872|1953	LS1_491617	748223 MF663649		k__Fungi	p__Ascomycota	c__Sordariomycetes	o__Hypocreales	f__Hypocreales_fam_Incertae_sedis	g__Sarocladium	s__Sarocladium_strictum	pathogen, saprotroph	Assessment based on to the Agricultural Research Service of the United States Department of Agriculture database, Probable saprotroph	Leaf spot, wilt; infects several crop species	239	346	2.92505e-84	1	0.72	Otu0872	45	1	1	2	1	0	0	3	0	0	2	0	0	0	0	0	0	3	0	0	0	2	1	6	2	211	16	1	7	2
Otu2524|23	LS1_229465	746675 MF671820		k__Fungi	p__Ascomycota	c__Sordariomycetes	o__Hypocreales	f__Hypocreales_fam_Incertae_sedis	g__Sarocladium	s__Sarocladium_strictum	pathogen, saprotroph	Assessment based on to the Agricultural Research Service of the United States Department of Agriculture database, Probable saprotroph	Leaf spot, wilt; infects several crop species	174	348	8.43821e-85	1	0.99	Otu2524	1	1	0	0	0	0	0	0	0	1	0	0	0	0	0	0	0	7	4	0	0	0	0	1	0	0	1	0	0	1
Otu3386|2	LS1_7811	111267 U77361	SH182976.07FU	k__Fungi	p__Ascomycota	c__Dothideomycetes	o__Pleosporales	f__Phaeosphaeriaceae	g__Parastagonospora	s__Parastagonospora_nodorum	pathogen, saprotroph	Assessment based on to the Agricultural Research Service of the United States Department of Agriculture database, Probable saprotroph	Glume blotch of wheat and other grasses; infects Pocaceae; Cannon PF, Kirk PM. 2007. Fungal Families of the World. CAB International, Cambridge	150	290	3.9033e-69	0.98	0.99	Otu3386	0	0	0	0	0	0	0	0	0	0	0	0	0	0	0	0	0	0	0	0	0	0	0	0	0	0	0	0	0	0
Otu2963|14	LS1_1051534	748270 MF055665		k__Fungi	p__Ascomycota	c__Dothideomycetes	o__Pleosporales	f__Pleosporaceae	g__Alternaria	s__Alternaria_rosae	pathogen, saprotroph	Possible	Duncan CG, Eslyn WE. 1966. Mycologia 58:642-664; Seehann G, et al. 1975. List of Fungi in Soft-Rot Tissue Tests. Institute fur Holzbiologie und Holzschutz, Bundesforschungsanstalt fur Forst - und Holzwirtshaft, Hamburg - Lohbrugge, Germany; Tedersoo L, et al. 2014. Science 346:125688	157	304	6.54012e-73	0.98	0.99	Otu2963	0	2	0	0	0	0	0	1	0	0	0	0	0	0	0	0	0	0	1	0	1	1	0	0	1	0	0	0	0	0
Otu2962|2	LS1_1034249	748270 MF055665		k__Fungi	p__Ascomycota	c__Dothideomycetes	o__Pleosporales	f__Pleosporaceae	g__Alternaria	s__Alternaria_sp	pathogen, saprotroph	Possible	Duncan CG, Eslyn WE. 1966. Mycologia 58:642-664; Seehann G, et al. 1975. List of Fungi in Soft-Rot Tissue Tests. Institute fur Holzbiologie und Holzschutz, Bundesforschungsanstalt fur Forst - und Holzwirtshaft, Hamburg - Lohbrugge, Germany; Tedersoo L, et al. 2014. Science 346:125688	157	294	3.38786e-70	0.97	0.99	Otu2962	0	1	0	0	0	0	0	0	0	1	0	0	0	0	0	0	0	0	0	0	0	0	0	0	0	0	0	0	0	0
Otu3303|40	LS1_755243	762384 KY582085		k__Fungi	p__Ascomycota	c__Dothideomycetes	o__Pleosporales	f__Pleosporaceae	g__Alternaria	s__Alternaria_sp	pathogen, saprotroph	Possible	Duncan CG, Eslyn WE. 1966. Mycologia 58:642-664; Seehann G, et al. 1975. List of Fungi in Soft-Rot Tissue Tests. Institute fur Holzbiologie und Holzschutz, Bundesforschungsanstalt fur Forst - und Holzwirtshaft, Hamburg - Lohbrugge, Germany; Tedersoo L, et al. 2014. Science 346:125688	152	302	2.17655e-72	1	0.99	Otu3303	2	0	7	2	0	0	1	0	0	0	0	1	0	0	4	0	0	1	0	2	0	0	2	0	0	0	0	0	0	0
Otu2892|11	LS1_851169	763798 MF166758		k__Fungi	p__Ascomycota	c__Sordariomycetes	o__Hypocreales	f__Nectriaceae	g__Fusarium	s__Fusarium_brachygibbosum	pathogen, saprotroph	Possible	Duncan CG, Eslyn WE. 1966. Mycologia 58:642-664; Seehann G, et al. 1975. List of Fungi in Soft-Rot Tissue Tests. Institute fur Holzbiologie und Holzschutz, Bundesforschungsanstalt fur Forst - und Holzwirtshaft, Hamburg - Lohbrugge, Germany; Tedersoo L, et al. 2014. Science 346:125688	159	318	1.05242e-76	1	0.99	Otu2892	0	0	0	0	0	0	0	0	0	0	0	0	0	0	0	0	0	0	0	10	0	1	0	0	0	0	0	0	0	0
Otu3333|8	LS1_184299	770939 KY211035		k__Fungi	p__Ascomycota	c__Sordariomycetes	o__Hypocreales	f__Nectriaceae	g__Fusarium	s__Fusarium_chlamydosporum	pathogen, saprotroph	Possible	Duncan CG, Eslyn WE. 1966. Mycologia 58:642-664; Seehann G, et al. 1975. List of Fungi in Soft-Rot Tissue Tests. Institute fur Holzbiologie und Holzschutz, Bundesforschungsanstalt fur Forst - und Holzwirtshaft, Hamburg - Lohbrugge, Germany; Costa IPMW, et al. 2012. Mycotaxon 119:26; Tedersoo L, et al. 2014. Science 346:1256688; Irinyi L, et al. 2015. Medical Mycology 53:313-337; Schroers et al. 2…	151	294	3.20403e-70	0.99	0.99	Otu3333	0	0	0	0	0	0	0	0	0	0	0	0	0	0	0	0	0	0	0	4	0	0	0	0	0	0	0	0	1	1
Otu2705|1659	LS1_182688	769551 KX622099		k__Fungi	p__Ascomycota	c__Sordariomycetes	o__Hypocreales	f__Nectriaceae	g__Fusarium	s__Fusarium_lateritium	pathogen, saprotroph	Possible	Duncan CG, Eslyn WE. 1966. Mycologia 58:642-664; Seehann G, et al. 1975. List of Fungi in Soft-Rot Tissue Tests. Institute fur Holzbiologie und Holzschutz, Bundesforschungsanstalt fur Forst - und Holzwirtshaft, Hamburg - Lohbrugge, Germany; Costa IPMW, et al. 2012. Mycotaxon 119:26; Tedersoo L, et al. 2014. Science 346:1256688; Irinyi L, et al. 2015. Medical Mycology 53:313-337; Schroers et al. 2…	165	326	7.3077e-79	1	0.98	Otu2705	8	11	2	20	16	9	10	338	22	4	9	2	15	12	1	10	10	137	2	7	9	3	116	15	9	17	1	17	7	41
Otu2821|58	LS1_704625	776119 MF188256		k__Fungi	p__Ascomycota	c__Sordariomycetes	o__Hypocreales	f__Nectriaceae	g__Fusarium	s__Fusarium_proliferatum	pathogen, saprotroph	Possible	Duncan CG, Eslyn WE. 1966. Mycologia 58:642-664; Seehann G, et al. 1975. List of Fungi in Soft-Rot Tissue Tests. Institute fur Holzbiologie und Holzschutz, Bundesforschungsanstalt fur Forst - und Holzwirtshaft, Hamburg - Lohbrugge, Germany; Costa IPMW, et al. 2012. Mycotaxon 119:26; Tedersoo L, et al. 2014. Science 346:1256688; Irinyi L, et al. 2015. Medical Mycology 53:313-337; Schroers et al. 2…	161	322	8.77071e-78	1	0.99	Otu2821	2	0	1	2	1	0	3	2	0	0	0	1	1	8	0	2	1	0	0	1	0	0	3	2	0	1	3	0	2	1
Otu2738|3470	LS1_121725	774751 MF328227		k__Fungi	p__Ascomycota	c__Sordariomycetes	o__Hypocreales	f__Nectriaceae	g__Fusarium	s__Fusarium_redolens	pathogen, saprotroph	Possible	Duncan CG, Eslyn WE. 1966. Mycologia 58:642-664; Seehann G, et al. 1975. List of Fungi in Soft-Rot Tissue Tests. Institute fur Holzbiologie und Holzschutz, Bundesforschungsanstalt fur Forst - und Holzwirtshaft, Hamburg - Lohbrugge, Germany; Costa IPMW, et al. 2012. Mycotaxon 119:26; Tedersoo L, et al. 2014. Science 346:1256688; Irinyi L, et al. 2015. Medical Mycology 53:313-337; Schroers et al. 2…	164	326	7.3077e-79	1	0.99	Otu2738	76	24	4	35	62	37	33	13	16	45	60	10	84	98	1	16	8	45	8	29	19	80	148	12	60	45	1	135	131	12
Otu2589|37	LS1_258278	776311 KX599245		k__Fungi	p__Ascomycota	c__Sordariomycetes	o__Hypocreales	f__Nectriaceae	g__Fusarium	s__Fusarium_sp	pathogen, saprotroph	Possible	Duncan CG, Eslyn WE. 1966. Mycologia 58:642-664; Seehann G, et al. 1975. List of Fungi in Soft-Rot Tissue Tests. Institute fur Holzbiologie und Holzschutz, Bundesforschungsanstalt fur Forst - und Holzwirtshaft, Hamburg - Lohbrugge, Germany; Costa IPMW, et al. 2012. Mycotaxon 119:26; Tedersoo L, et al. 2014. Science 346:1256688; Irinyi L, et al. 2015. Medical Mycology 53:313-337; Schroers et al. 2…	170	340	1.21803e-82	1	0.99	Otu2589	0	0	0	0	2	0	0	0	0	0	0	0	0	0	0	3	0	0	0	17	0	6	0	0	0	0	0	0	0	0
Otu2752|119	LS1_123895	776096 KY363354		k__Fungi	p__Ascomycota	c__Sordariomycetes	o__Hypocreales	f__Nectriaceae	g__Fusarium	s__Fusarium_sp	pathogen, saprotroph	Possible	Duncan CG, Eslyn WE. 1966. Mycologia 58:642-664; Seehann G, et al. 1975. List of Fungi in Soft-Rot Tissue Tests. Institute fur Holzbiologie und Holzschutz, Bundesforschungsanstalt fur Forst - und Holzwirtshaft, Hamburg - Lohbrugge, Germany; Costa IPMW, et al. 2012. Mycotaxon 119:26; Tedersoo L, et al. 2014. Science 346:1256688; Irinyi L, et al. 2015. Medical Mycology 53:313-337; Schroers et al. 2…	163	326	7.3077e-79	1	0.99	Otu2752	1	2	0	1	0	0	0	1	2	0	1	0	0	2	0	0	0	0	0	5	2	4	1	1	0	0	7	0	0	1
Otu2758|32	LS1_1077078	762983 LT746241		k__Fungi	p__Ascomycota	c__Sordariomycetes	o__Hypocreales	f__Nectriaceae	g__Fusarium	s__Fusarium_sp	pathogen, saprotroph	Possible	Duncan CG, Eslyn WE. 1966. Mycologia 58:642-664; Seehann G, et al. 1975. List of Fungi in Soft-Rot Tissue Tests. Institute fur Holzbiologie und Holzschutz, Bundesforschungsanstalt fur Forst - und Holzwirtshaft, Hamburg - Lohbrugge, Germany; Costa IPMW, et al. 2012. Mycotaxon 119:26; Tedersoo L, et al. 2014. Science 346:1256688; Irinyi L, et al. 2015. Medical Mycology 53:313-337; Schroers et al. 2…	163	320	3.10731e-77	0.99	0.99	Otu2758	4	0	0	0	0	0	0	5	0	0	0	0	1	0	0	1	0	0	0	0	5	0	2	0	0	2	0	1	0	0
Otu3288|7449	LS1_1179775	729652 KY825105	SH204421.07FU	k__Fungi	p__Ascomycota	c__Sordariomycetes	o__Hypocreales	f__Nectriaceae	g__Fusarium	s__Fusarium_sp	pathogen, saprotroph	Possible	Duncan CG, Eslyn WE. 1966. Mycologia 58:642-664; Seehann G, et al. 1975. List of Fungi in Soft-Rot Tissue Tests. Institute fur Holzbiologie und Holzschutz, Bundesforschungsanstalt fur Forst - und Holzwirtshaft, Hamburg - Lohbrugge, Germany; Costa IPMW, et al. 2012. Mycotaxon 119:26; Tedersoo L, et al. 2014. Science 346:1256688; Irinyi L, et al. 2015. Medical Mycology 53:313-337; Schroers et al. 2…	152	300	7.53515e-72	1	0.98	Otu3288	107	110	25	119	95	28	62	56	106	38	46	62	369	65	15	27	164	595	17	33	62	81	597	70	60	19	47	37	168	572
Otu3295|177	LS1_1020947	729652 KY825105	SH204421.07FU	k__Fungi	p__Ascomycota	c__Sordariomycetes	o__Hypocreales	f__Nectriaceae	g__Fusarium	s__Fusarium_sp	pathogen, saprotroph	Possible	Duncan CG, Eslyn WE. 1966. Mycologia 58:642-664; Seehann G, et al. 1975. List of Fungi in Soft-Rot Tissue Tests. Institute fur Holzbiologie und Holzschutz, Bundesforschungsanstalt fur Forst - und Holzwirtshaft, Hamburg - Lohbrugge, Germany; Costa IPMW, et al. 2012. Mycotaxon 119:26; Tedersoo L, et al. 2014. Science 346:1256688; Irinyi L, et al. 2015. Medical Mycology 53:313-337; Schroers et al. 2…	152	290	3.9033e-69	0.98	0.98	Otu3295	3	7	1	3	1	0	0	1	2	0	0	2	12	2	0	0	2	13	0	1	0	1	10	2	1	0	0	0	1	12
Otu3330|7338	LS1_750360	776323 KX599233		k__Fungi	p__Ascomycota	c__Sordariomycetes	o__Hypocreales	f__Nectriaceae	g__Fusarium	s__Fusarium_sp	pathogen, saprotroph	Possible	Duncan CG, Eslyn WE. 1966. Mycologia 58:642-664; Seehann G, et al. 1975. List of Fungi in Soft-Rot Tissue Tests. Institute fur Holzbiologie und Holzschutz, Bundesforschungsanstalt fur Forst - und Holzwirtshaft, Hamburg - Lohbrugge, Germany; Costa IPMW, et al. 2012. Mycotaxon 119:26; Tedersoo L, et al. 2014. Science 346:1256688; Irinyi L, et al. 2015. Medical Mycology 53:313-337; Schroers et al. 2…	151	298	2.60847e-71	1	0.98	Otu3330	266	82	18	153	283	62	47	33	196	44	37	104	423	97	159	249	15	23	30	157	41	262	188	32	99	58	24	72	150	118
Otu3332|4	LS1_115365	762481 KY465757		k__Fungi	p__Ascomycota	c__Sordariomycetes	o__Hypocreales	f__Nectriaceae	g__Fusarium	s__Fusarium_sp	pathogen, saprotroph	Possible	Duncan CG, Eslyn WE. 1966. Mycologia 58:642-664; Seehann G, et al. 1975. List of Fungi in Soft-Rot Tissue Tests. Institute fur Holzbiologie und Holzschutz, Bundesforschungsanstalt fur Forst - und Holzwirtshaft, Hamburg - Lohbrugge, Germany; Costa IPMW, et al. 2012. Mycotaxon 119:26; Tedersoo L, et al. 2014. Science 346:1256688; Irinyi L, et al. 2015. Medical Mycology 53:313-337; Schroers et al. 2…	151	294	3.20403e-70	0.99	0.99	Otu3332	0	0	0	0	0	0	0	0	0	0	0	0	0	0	0	1	0	0	1	0	0	0	1	0	0	0	1	0	0	0
Otu3340|1190	LS1_1149300	774885 MF328091		k__Fungi	p__Ascomycota	c__Sordariomycetes	o__Hypocreales	f__Nectriaceae	g__Fusarium	s__Fusarium_sp	pathogen, saprotroph	Possible	Duncan CG, Eslyn WE. 1966. Mycologia 58:642-664; Seehann G, et al. 1975. List of Fungi in Soft-Rot Tissue Tests. Institute fur Holzbiologie und Holzschutz, Bundesforschungsanstalt fur Forst - und Holzwirtshaft, Hamburg - Lohbrugge, Germany; Costa IPMW, et al. 2012. Mycotaxon 119:26; Tedersoo L, et al. 2014. Science 346:1256688; Irinyi L, et al. 2015. Medical Mycology 53:313-337; Schroers et al. 2…	151	300	7.53515e-72	1	0.99	Otu3340	27	2	0	2	9	6	3	2	0	0	0	7	2	3	0	173	3	17	16	0	2	0	28	1	4	4	3	4	13	21
Otu3343|9	LS1_1071577	142862 GU721348	SH204421.07FU	k__Fungi	p__Ascomycota	c__Sordariomycetes	o__Hypocreales	f__Nectriaceae	g__Fusarium	s__Fusarium_sp	pathogen, saprotroph	Possible	Duncan CG, Eslyn WE. 1966. Mycologia 58:642-664; Seehann G, et al. 1975. List of Fungi in Soft-Rot Tissue Tests. Institute fur Holzbiologie und Holzschutz, Bundesforschungsanstalt fur Forst - und Holzwirtshaft, Hamburg - Lohbrugge, Germany; Costa IPMW, et al. 2012. Mycotaxon 119:26; Tedersoo L, et al. 2014. Science 346:1256688; Irinyi L, et al. 2015. Medical Mycology 53:313-337; Schroers et al. 2…	151	294	3.17776e-70	1	0.97	Otu3343	0	0	0	0	0	0	0	0	0	0	0	0	0	0	0	0	0	0	0	1	0	2	0	0	0	0	0	0	2	1
Otu3352|86	LS1_1046634	762481 KY465757		k__Fungi	p__Ascomycota	c__Sordariomycetes	o__Hypocreales	f__Nectriaceae	g__Fusarium	s__Fusarium_sp	pathogen, saprotroph	Possible	Duncan CG, Eslyn WE. 1966. Mycologia 58:642-664; Seehann G, et al. 1975. List of Fungi in Soft-Rot Tissue Tests. Institute fur Holzbiologie und Holzschutz, Bundesforschungsanstalt fur Forst - und Holzwirtshaft, Hamburg - Lohbrugge, Germany; Costa IPMW, et al. 2012. Mycotaxon 119:26; Tedersoo L, et al. 2014. Science 346:1256688; Irinyi L, et al. 2015. Medical Mycology 53:313-337; Schroers et al. 2…	150	290	3.9033e-69	0.98	0.99	Otu3352	4	0	0	0	4	0	16	0	0	0	0	0	0	1	0	10	1	1	0	0	0	6	2	2	0	1	0	1	18	7
Otu3360|164	LS1_1002320	776323 KX599233		k__Fungi	p__Ascomycota	c__Sordariomycetes	o__Hypocreales	f__Nectriaceae	g__Fusarium	s__Fusarium_sp	pathogen, saprotroph	Possible	Duncan CG, Eslyn WE. 1966. Mycologia 58:642-664; Seehann G, et al. 1975. List of Fungi in Soft-Rot Tissue Tests. Institute fur Holzbiologie und Holzschutz, Bundesforschungsanstalt fur Forst - und Holzwirtshaft, Hamburg - Lohbrugge, Germany; Costa IPMW, et al. 2012. Mycotaxon 119:26; Tedersoo L, et al. 2014. Science 346:1256688; Irinyi L, et al. 2015. Medical Mycology 53:313-337; Schroers et al. 2…	150	288	1.35122e-68	0.98	0.99	Otu3360	7	2	0	7	3	3	2	0	3	0	0	2	8	2	2	6	1	1	0	2	2	4	4	1	4	1	0	2	7	6
Otu3369|6	LS1_778751	762481 KY465757		k__Fungi	p__Ascomycota	c__Sordariomycetes	o__Hypocreales	f__Nectriaceae	g__Fusarium	s__Fusarium_sp	pathogen, saprotroph	Possible	Duncan CG, Eslyn WE. 1966. Mycologia 58:642-664; Seehann G, et al. 1975. List of Fungi in Soft-Rot Tissue Tests. Institute fur Holzbiologie und Holzschutz, Bundesforschungsanstalt fur Forst - und Holzwirtshaft, Hamburg - Lohbrugge, Germany; Costa IPMW, et al. 2012. Mycotaxon 119:26; Tedersoo L, et al. 2014. Science 346:1256688; Irinyi L, et al. 2015. Medical Mycology 53:313-337; Schroers et al. 2…	150	290	3.9033e-69	0.98	0.99	Otu3369	0	0	0	0	1	0	0	0	0	0	0	0	0	0	0	1	0	0	2	0	0	0	0	0	0	0	0	0	0	0
Otu3382|2	LS1_501827	729652 KY825105	SH204421.07FU	k__Fungi	p__Ascomycota	c__Sordariomycetes	o__Hypocreales	f__Nectriaceae	g__Fusarium	s__Fusarium_sp	pathogen, saprotroph	Possible	Duncan CG, Eslyn WE. 1966. Mycologia 58:642-664; Seehann G, et al. 1975. List of Fungi in Soft-Rot Tissue Tests. Institute fur Holzbiologie und Holzschutz, Bundesforschungsanstalt fur Forst - und Holzwirtshaft, Hamburg - Lohbrugge, Germany; Costa IPMW, et al. 2012. Mycotaxon 119:26; Tedersoo L, et al. 2014. Science 346:1256688; Irinyi L, et al. 2015. Medical Mycology 53:313-337; Schroers et al. 2…	150	284	1.65973e-67	0.98	0.99	Otu3382	0	0	0	0	0	0	1	0	0	0	0	0	0	0	0	0	0	1	0	0	0	0	0	0	0	0	0	0	0	0
Otu3406|3	LS1_1012015	142862 GU721348	SH204421.07FU	k__Fungi	p__Ascomycota	c__Sordariomycetes	o__Hypocreales	f__Nectriaceae	g__Fusarium	s__Fusarium_sp	pathogen, saprotroph	Possible	Duncan CG, Eslyn WE. 1966. Mycologia 58:642-664; Seehann G, et al. 1975. List of Fungi in Soft-Rot Tissue Tests. Institute fur Holzbiologie und Holzschutz, Bundesforschungsanstalt fur Forst - und Holzwirtshaft, Hamburg - Lohbrugge, Germany; Costa IPMW, et al. 2012. Mycotaxon 119:26; Tedersoo L, et al. 2014. Science 346:1256688; Irinyi L, et al. 2015. Medical Mycology 53:313-337; Schroers et al. 2…	149	288	1.35122e-68	0.99	0.98	Otu3406	0	0	0	0	0	0	0	0	0	0	0	0	0	0	0	0	0	0	0	0	0	1	0	0	0	0	0	0	0	1
Otu3415|5	LS1_383664	776323 KX599233		k__Fungi	p__Ascomycota	c__Sordariomycetes	o__Hypocreales	f__Nectriaceae	g__Fusarium	s__Fusarium_sp	pathogen, saprotroph	Possible	Duncan CG, Eslyn WE. 1966. Mycologia 58:642-664; Seehann G, et al. 1975. List of Fungi in Soft-Rot Tissue Tests. Institute fur Holzbiologie und Holzschutz, Bundesforschungsanstalt fur Forst - und Holzwirtshaft, Hamburg - Lohbrugge, Germany; Costa IPMW, et al. 2012. Mycotaxon 119:26; Tedersoo L, et al. 2014. Science 346:1256688; Irinyi L, et al. 2015. Medical Mycology 53:313-337; Schroers et al. 2…	149	288	1.35122e-68	0.98	0.99	Otu3415	0	1	0	0	1	0	0	0	0	0	0	0	0	0	0	0	0	0	0	0	0	0	0	0	0	0	0	0	0	0
Otu3417|15	LS1_530076	776323 KX599233		k__Fungi	p__Ascomycota	c__Sordariomycetes	o__Hypocreales	f__Nectriaceae	g__Fusarium	s__Fusarium_sp	pathogen, saprotroph	Possible	Duncan CG, Eslyn WE. 1966. Mycologia 58:642-664; Seehann G, et al. 1975. List of Fungi in Soft-Rot Tissue Tests. Institute fur Holzbiologie und Holzschutz, Bundesforschungsanstalt fur Forst - und Holzwirtshaft, Hamburg - Lohbrugge, Germany; Costa IPMW, et al. 2012. Mycotaxon 119:26; Tedersoo L, et al. 2014. Science 346:1256688; Irinyi L, et al. 2015. Medical Mycology 53:313-337; Schroers et al. 2…	149	288	1.35122e-68	0.98	0.99	Otu3417	1	0	0	0	0	0	0	0	1	0	0	0	4	0	0	2	0	0	0	0	0	1	0	0	0	0	0	0	1	1
Otu3401|60	LS1_654677	764969 MF435064		k__Fungi	p__Ascomycota	c__Sordariomycetes	o__Hypocreales	f__Nectriaceae	g__Fusarium	s__Fusarium_venenatum	pathogen, saprotroph	Possible	Duncan CG, Eslyn WE. 1966. Mycologia 58:642-664; Seehann G, et al. 1975. List of Fungi in Soft-Rot Tissue Tests. Institute fur Holzbiologie und Holzschutz, Bundesforschungsanstalt fur Forst - und Holzwirtshaft, Hamburg - Lohbrugge, Germany; Costa IPMW, et al. 2012. Mycotaxon 119:26; Tedersoo L, et al. 2014. Science 346:1256688; Irinyi L, et al. 2015. Medical Mycology 53:313-337; Schroers et al. 2…	149	298	2.60847e-71	1	0.99	Otu3401	1	1	4	1	0	36	1	0	0	0	0	0	0	0	0	0	0	0	0	0	0	0	0	0	0	0	7	0	0	8
Otu2329|36668	LS1_621185	754787 KX893353		k__Fungi	p__Ascomycota	c__Dothideomycetes	o__Pleosporales	f__Didymellaceae	g__Phoma	s__Phoma_sp	pathogen, saprotroph	Possible	Tedersoo L, et al. 2014. Science 346:1256688 (doi:10.1126/science.1256688)	184	308	5.24361e-74	1	0.83	Otu2329	570	391	199	1194	688	2001	447	948	1441	175	158	177	407	248	95	252	2093	2373	185	152	323	770	562	171	270	81	56	234	112	475
Otu2910|2	LS1_475718	754787 KX893353		k__Fungi	p__Ascomycota	c__Dothideomycetes	o__Pleosporales	f__Didymellaceae	g__Phoma	s__Phoma_sp	pathogen, saprotroph	Possible	Tedersoo L, et al. 2014. Science 346:1256688 (doi:10.1126/science.1256688)	159	298	2.71626e-71	0.98	0.96	Otu2910	0	0	0	0	1	0	0	0	0	0	0	0	0	0	0	0	0	0	0	0	0	0	0	0	0	0	0	0	0	0
Otu2953|2	LS1_266558	704513 KX766176	SH207660.07FU	k__Fungi	p__Ascomycota	c__Dothideomycetes	o__Pleosporales	f__Didymellaceae	g__Phoma	s__Phoma_sp	pathogen, saprotroph	Possible	Tedersoo L, et al. 2014. Science 346:1256688 (doi:10.1126/science.1256688)	157	314	1.26254e-75	1	0.99	Otu2953	0	0	0	0	0	0	0	0	0	0	0	0	0	0	0	0	0	0	0	0	0	0	0	0	0	0	0	0	2	0
Otu2974|676	LS1_86249	754787 KX893353		k__Fungi	p__Ascomycota	c__Dothideomycetes	o__Pleosporales	f__Didymellaceae	g__Phoma	s__Phoma_sp	pathogen, saprotroph	Possible	Tedersoo L, et al. 2014. Science 346:1256688 (doi:10.1126/science.1256688)	157	302	2.22964e-72	0.99	0.97	Otu2974	10	8	4	28	12	2	11	26	46	3	0	1	7	1	2	7	61	54	1	1	6	19	5	2	4	2	1	3	2	3
Otu3268|16	LS1_1021295	773522 MF329465		k__Fungi	p__Ascomycota	c__Dothideomycetes	o__Pleosporales	f__Didymellaceae	g__Phoma	s__Phoma_sp	pathogen, saprotroph	Possible	Tedersoo L, et al. 2014. Science 346:1256688 (doi:10.1126/science.1256688)	152	304	6.28662e-73	1	0.99	Otu3268	0	0	0	0	0	0	0	0	0	0	0	0	0	0	0	0	0	0	0	0	0	0	0	0	0	0	0	0	0	0
Otu3483|754	LS1_1114729	651807 KU314983	SH198996.07FU	k__Fungi	p__Ascomycota	c__Dothideomycetes	o__Pleosporales	f__Didymellaceae	g__Phoma	s__Phoma_sp	pathogen, saprotroph	Possible	Tedersoo L, et al. 2014. Science 346:1256688 (doi:10.1126/science.1256688)	147	294	3.12524e-70	1	0.99	Otu3483	1	0	3	0	8	8	5	15	115	91	4	3	9	10	5	5	6	5	1	3	7	27	80	13	21	43	10	43	52	55
Otu3486|32	LS1_649391	651807 KU314983	SH198996.07FU	k__Fungi	p__Ascomycota	c__Dothideomycetes	o__Pleosporales	f__Didymellaceae	g__Phoma	s__Phoma_sp	pathogen, saprotroph	Possible	Tedersoo L, et al. 2014. Science 346:1256688 (doi:10.1126/science.1256688)	147	284	1.61891e-67	0.98	0.99	Otu3486	1	0	0	1	0	0	0	1	4	1	1	0	2	0	0	0	0	0	0	0	0	3	4	1	3	2	0	1	6	1
Otu2760|3	LS1_350509	745897 MF687696		k__Fungi	p__Ascomycota	c__Dothideomycetes	o__Pleosporales	f__Pleosporaceae	g__Alternaria	s__Alternaria_sp	pathogen, saprotroph	Possible	Duncan CG, Eslyn WE. 1966. Mycologia 58:642-664; Seehann G, et al. 1975. List of Fungi in Soft-Rot Tissue Tests. Institute fur Holzbiologie und Holzschutz, Bundesforschungsanstalt fur Forst - und Holzwirtshaft, Hamburg - Lohbrugge, Germany; Tedersoo L, et al. 2014. Science 346:125688	163	316	3.78548e-76	0.98	0.99	Otu2760	0	0	0	0	0	0	0	0	0	0	1	0	0	0	0	0	0	0	0	0	0	0	0	0	0	0	1	0	0	0
Otu3795|2	LS1_118750	776290 MF040794		k__Fungi	p__Ascomycota	c__Dothideomycetes	o__Pleosporales	f__Pleosporaceae	g__Alternaria	s__Alternaria_sp	pathogen, saprotroph	Possible	Duncan CG, Eslyn WE. 1966. Mycologia 58:642-664; Seehann G, et al. 1975. List of Fungi in Soft-Rot Tissue Tests. Institute fur Holzbiologie und Holzschutz, Bundesforschungsanstalt fur Forst - und Holzwirtshaft, Hamburg - Lohbrugge, Germany; Tedersoo L, et al. 2014. Science 346:125688	114	168	3.63394e-36	0.98	0.75	Otu3795	0	0	0	0	0	0	0	0	0	0	0	0	0	0	0	0	0	0	0	0	0	0	0	0	0	0	0	0	0	0
Otu3578|34	LS1_253792	775569 KX906371		k__Fungi	p__Ascomycota	c__Leotiomycetes	o__Helotiales	f__Sclerotiniaceae	g__Botrytis	s__Botrytis_cinerea	pathogen, saprotroph	Probable	Kurtzman CP, et al. (eds.) 2011. The Yeasts, a Taxonomic Study. Fifth Edition. Vols 1-3. Elsevier, San Diego	145	290	3.74333e-69	1	0.99	Otu3578	3	0	0	0	2	0	0	0	0	0	0	0	0	0	0	0	4	6	0	1	1	1	0	1	3	0	1	1	0	0
Otu3135|3	LS1_208012	762217 KY742069		k__Fungi	p__Ascomycota	c__Dothideomycetes	o__Pleosporales	f__Didymellaceae	g__Didymella	s__Didymella_sp	pathogen, saprotroph	Probable	Tedersoo L, et al. 2014. Science 346:1256688 (doi:10.1126/science.1256688)	154	302	2.22964e-72	0.99	0.99	Otu3135	0	0	0	0	0	0	0	0	0	0	0	0	0	0	0	0	0	0	0	0	0	0	0	0	0	0	0	1	0	0
Otu1688|2	LS1_735931	727167 KY681454	SH220717.07FU	k__Fungi	p__Basidiomycota	c__Agaricomycetes	o__Agaricales	f__Tricholomataceae	g__Mycena	s__Mycena_zephirus	pathogen, saprotroph	Probable	Grgurinovic CA, Simpson JA. 2001. Fungal Diversity 8:97-127; Tedersoo L, et al. 2014. Science 346:1256688; http://www.apsnet.org/publications/commonnames/Pages/default.aspx	210	404	6.6323e-100	0.98	1	Otu1688	0	0	0	0	0	0	0	0	0	0	0	0	0	0	0	0	0	0	0	0	0	0	0	0	0	0	0	0	0	0
Otu3267|6	LS1_1010969	765982 KY940760		k__Fungi	p__Ascomycota	c__Dothideomycetes	o__Pleosporales	f__Pleosporaceae	g__Neocamarosporium	s__Neocamarosporium_calvescens	pathogen, saprotroph	Probable	Cannon PF, Kirk PM. 2007. Fungal Families of the World. CAB International, Cambridge; David AS, et al. 2016. Microbial Ecology 71:912-926; Lawrey JD, Diederich P. 2016. URL: http://www.lichenicolous.net [24 May 2017]	152	304	6.28662e-73	1	0.99	Otu3267	0	0	0	0	0	0	0	4	0	0	0	0	0	0	0	0	1	0	0	0	0	0	0	0	0	1	0	0	0	0
Otu0188|2	LS1_991276	762886 KX631230		k__Fungi	p__Basidiomycota	c__Agaricomycetes	o__Cantharellales	f__Ceratobasidiaceae	g__Rhizoctonia	s__Rhizoctonia_sp	pathogen, saprotroph	Probable	Cannon PF, Kirk PM. 2007. Fungal Families of the World. CAB International, Cambridge	289	312	8.8647e-75	1	0.54	Otu0188	0	0	0	0	0	0	0	0	0	0	0	0	0	0	0	0	0	0	0	0	0	0	0	0	0	0	0	0	0	0
Otu0688|5320	LS1_1034259	754517 KX964588		k__Fungi	p__Basidiomycota	c__Agaricomycetes	o__Cantharellales	f__Ceratobasidiaceae	g__Rhizoctonia	s__Rhizoctonia_sp	pathogen, saprotroph	Probable	Seehann G, et al. 1975. List of Fungi in Soft-Rot Tissue Tests. Institute fur Holzbiologie und Holzschutz, Bundesforschungsanstalt fur Forst - und Holzwirtshaft, Hamburg - Lohbrugge, Germany; Costa IPMW, et al. 2012. Mycotaxon 119:26; Tedersoo L, et al. 2014. Science 346:1256688; List compiled by Sara Branco with input from Nhu Nguyen and Else Vellinga; http://www.apsnet.org/publications/commonna…	246	436	1.4271e-108	1	0.88	Otu0688	16	0	1	9	2	0	0	0	0	0	0	0	0	0	0	2	2787	0	0	0	0	3	0	0	0	0	0	0	0	0
Otu0876|5	LS1_235895	762866 KX631250		k__Fungi	p__Basidiomycota	c__Agaricomycetes	o__Cantharellales	f__Ceratobasidiaceae	g__Rhizoctonia	s__Rhizoctonia_sp	pathogen, saprotroph	Probable	Cannon PF, Kirk PM. 2007. Fungal Families of the World. CAB International, Cambridge	239	472	2.6636e-118	0.99	1	Otu0876	0	0	0	5	0	0	0	0	0	0	0	0	0	0	0	0	0	0	0	0	0	0	0	0	0	0	0	0	0	0
Otu0930|53153	LS1_10765	762886 KX631230		k__Fungi	p__Basidiomycota	c__Agaricomycetes	o__Cantharellales	f__Ceratobasidiaceae	g__Rhizoctonia	s__Rhizoctonia_sp	pathogen, saprotroph	Probable	Cannon PF, Kirk PM. 2007. Fungal Families of the World. CAB International, Cambridge	236	460	4.6094e-115	1	0.97	Otu0930	182	4	81	17	96	0	0	0	0	11	12	30	9	3	8	11	4	0	12	0	52	9	0	6	1	5	18	4	18	0
Otu0996|448	LS1_180894	762886 KX631230		k__Fungi	p__Basidiomycota	c__Agaricomycetes	o__Cantharellales	f__Ceratobasidiaceae	g__Rhizoctonia	s__Rhizoctonia_sp	pathogen, saprotroph	Probable	Cannon PF, Kirk PM. 2007. Fungal Families of the World. CAB International, Cambridge	234	454	1.96e-113	0.99	0.98	Otu0996	1	0	0	0	1	0	0	0	0	0	0	0	0	0	0	0	0	0	1	0	0	0	0	0	0	0	1	0	0	0
Otu1084|518	LS1_136647	762856 KX631260		k__Fungi	p__Basidiomycota	c__Agaricomycetes	o__Cantharellales	f__Ceratobasidiaceae	g__Rhizoctonia	s__Rhizoctonia_sp	pathogen, saprotroph	Probable	Cannon PF, Kirk PM. 2007. Fungal Families of the World. CAB International, Cambridge	230	458	1.6008e-114	1	0.99	Otu1084	0	0	0	0	0	0	0	0	0	0	0	0	0	0	0	0	0	0	0	0	0	0	0	0	0	0	0	0	0	0
Otu1106|2	LS1_1149082	409162 KF870886	SH218647.07FU	k__Fungi	p__Basidiomycota	c__Agaricomycetes	o__Cantharellales	f__Ceratobasidiaceae	g__Rhizoctonia	s__Rhizoctonia_sp	pathogen, saprotroph	Probable	Cannon PF, Kirk PM. 2007. Fungal Families of the World. CAB International, Cambridge	229	430	6.3753e-107	0.97	1	Otu1106	0	0	0	0	0	0	0	0	0	0	0	0	0	0	0	0	0	0	0	0	0	0	0	0	0	0	0	0	0	0
Otu1109|2	LS1_862398	762856 KX631260		k__Fungi	p__Basidiomycota	c__Agaricomycetes	o__Cantharellales	f__Ceratobasidiaceae	g__Rhizoctonia	s__Rhizoctonia_sp	pathogen, saprotroph	Probable	Cannon PF, Kirk PM. 2007. Fungal Families of the World. CAB International, Cambridge	229	438	4.2957e-109	0.98	1	Otu1109	0	0	0	0	0	0	0	0	0	0	0	0	0	0	0	0	0	0	0	0	0	0	0	0	0	0	0	0	0	0
Otu1222|3	LS1_610029	754517 KX964588		k__Fungi	p__Basidiomycota	c__Agaricomycetes	o__Cantharellales	f__Ceratobasidiaceae	g__Rhizoctonia	s__Rhizoctonia_sp	pathogen, saprotroph	Probable	Cannon PF, Kirk PM. 2007. Fungal Families of the World. CAB International, Cambridge	224	416	3.9504e-103	1	0.92	Otu1222	0	0	0	0	0	0	0	0	0	0	0	0	0	0	0	0	0	0	0	0	0	0	0	0	0	0	0	0	0	0
Otu1728|1856	LS1_1145790	748603 KX620499		k__Fungi	p__Basidiomycota	c__Microbotryomycetes	o__Sporidiobolales	f__Sporidiobolaceae	g__Rhodotorula	s__Rhodotorula_babjevae	pathogen, saprotroph	Probable	http://www.cdc.gov	208	414	1.2592e-102	1	0.99	Otu1728	48	63	10	61	66	27	47	57	50	25	46	9	22	28	5	13	736	10	24	2	46	52	67	9	61	13	4	36	12	23
Otu1135|98	LS1_1053550	225052 JN943813	SH183868.07FU	k__Fungi	p__Chytridiomycota	c__Spizellomycetes	o__Spizellomycetales	f__Spizellomycetaceae	g__Spizellomyces	s__Spizellomyces_dolichospermus	pathogen, saprotroph	Probable	Cannon PF, Kirk PM. 2007. Fungal Families of the World. CAB International, Cambridge	227	444	1.0071e-110	0.99	1	Otu1135	1	0	0	0	0	0	1	0	0	0	0	1	0	0	0	0	0	0	0	0	2	0	0	0	0	0	0	0	56	2
Otu1159|170	LS1_554278	171577 GQ499378	SH196352.07FU	k__Fungi	p__Chytridiomycota	c__Spizellomycetes	o__Spizellomycetales	f__Spizellomycetaceae	g__Spizellomyces	s__Spizellomyces_pseudodichotomus	pathogen, saprotroph	Probable	Cannon PF, Kirk PM. 2007. Fungal Families of the World. CAB International, Cambridge	227	450	2.3447e-112	1	0.99	Otu1159	6	3	8	4	9	4	1	0	0	1	0	1	4	0	0	0	1	0	1	1	0	1	3	0	0	0	0	0	0	15
Otu1044|21	LS1_1055584	143707 FJ825362	SH183850.07FU	k__Fungi	p__Chytridiomycota	c__Spizellomycetes	o__Spizellomycetales	f__Spizellomycetaceae	g__Spizellomyces	s__Spizellomyces_sp	pathogen, saprotroph	Probable	Cannon PF, Kirk PM. 2007. Fungal Families of the World. CAB International, Cambridge	231	456	5.6434e-114	0.99	1	Otu1044	0	1	0	0	1	0	0	0	2	0	1	0	0	0	1	0	0	0	0	0	1	0	0	0	1	0	0	0	1	2
Otu0364|12780	LS1_537994	549299 KR006030	SH218651.07FU	k__Fungi	p__Basidiomycota	c__Agaricomycetes	o__Cantharellales	f__Ceratobasidiaceae	g__Thanatephorus	s__Thanatephorus_cucumeris	pathogen, saprotroph	Probable	Tedersoo L, et al. 2014. Science 346:1256688	267	456	5.5596e-114	1	0.85	Otu0364	18	0	107	192	0	0	0	0	0	0	0	0	5	0	0	3	651	0	0	0	0	68	0	0	0	0	3	0	0	1
Otu0990|321	LS1_128294	682482 LC202872	SH218647.07FU	k__Fungi	p__Basidiomycota	c__Agaricomycetes	o__Cantharellales	f__Ceratobasidiaceae	g__Thanatephorus	s__Thanatephorus_cucumeris	pathogen, saprotroph	Probable	Cannon PF, Kirk PM. 2007. Fungal Families of the World. CAB International, Cambridge	234	460	4.6094e-115	1	0.98	Otu0990	0	0	0	0	0	0	0	0	0	0	0	0	0	0	0	0	0	0	0	0	0	1	0	0	0	0	0	0	0	0
Otu1035|18	LS1_388034	51318 EU244843	SH218651.07FU	k__Fungi	p__Basidiomycota	c__Agaricomycetes	o__Cantharellales	f__Ceratobasidiaceae	g__Thanatephorus	s__Thanatephorus_cucumeris	pathogen, saprotroph	Probable	Cannon PF, Kirk PM. 2007. Fungal Families of the World. CAB International, Cambridge	232	436	1.5218e-108	1	0.94	Otu1035	0	0	0	0	0	0	0	0	0	0	0	0	0	0	0	0	1	0	0	0	0	0	0	0	0	0	0	0	0	0
Otu1063|4	LS1_397274	549204 KR006125	SH218646.07FU	k__Fungi	p__Basidiomycota	c__Agaricomycetes	o__Cantharellales	f__Ceratobasidiaceae	g__Thanatephorus	s__Thanatephorus_cucumeris	pathogen, saprotroph	Probable	Cannon PF, Kirk PM. 2007. Fungal Families of the World. CAB International, Cambridge	231	440	1.2369e-109	0.98	0.99	Otu1063	0	0	0	0	0	0	0	0	0	0	0	0	0	0	0	0	0	0	0	0	0	0	0	0	0	0	0	0	0	0
Otu1082|3	LS1_1068700	682482 LC202872	SH218647.07FU	k__Fungi	p__Basidiomycota	c__Agaricomycetes	o__Cantharellales	f__Ceratobasidiaceae	g__Thanatephorus	s__Thanatephorus_cucumeris	pathogen, saprotroph	Probable	Cannon PF, Kirk PM. 2007. Fungal Families of the World. CAB International, Cambridge	230	444	1.0153e-110	0.98	1	Otu1082	0	0	0	0	0	0	0	0	0	0	0	0	0	0	0	0	0	0	0	0	0	0	0	0	0	0	0	0	0	0
Otu1083|12	LS1_451387	549275 KR006054	SH218646.07FU	k__Fungi	p__Basidiomycota	c__Agaricomycetes	o__Cantharellales	f__Ceratobasidiaceae	g__Thanatephorus	s__Thanatephorus_cucumeris	pathogen, saprotroph	Probable	Cannon PF, Kirk PM. 2007. Fungal Families of the World. CAB International, Cambridge	230	420	3.319e-104	0.96	1	Otu1083	0	0	0	0	0	0	0	0	0	0	0	0	0	0	0	0	4	0	0	0	0	0	0	0	0	0	0	0	0	0
Otu1104|9	LS1_1046047	422577 KJ668996	SH218655.07FU	k__Fungi	p__Basidiomycota	c__Agaricomycetes	o__Cantharellales	f__Ceratobasidiaceae	g__Thanatephorus	s__Thanatephorus_cucumeris	pathogen, saprotroph	Probable	Cannon PF, Kirk PM. 2007. Fungal Families of the World. CAB International, Cambridge	229	442	3.5261e-110	0.98	1	Otu1104	0	0	0	0	1	0	0	0	0	0	0	0	0	0	0	0	0	0	0	0	0	0	0	0	0	0	0	0	0	0
Otu1105|38	LS1_250615	549299 KR006030	SH218651.07FU	k__Fungi	p__Basidiomycota	c__Agaricomycetes	o__Cantharellales	f__Ceratobasidiaceae	g__Thanatephorus	s__Thanatephorus_cucumeris	pathogen, saprotroph	Probable	Cannon PF, Kirk PM. 2007. Fungal Families of the World. CAB International, Cambridge	229	438	4.2957e-109	0.98	1	Otu1105	0	0	1	0	0	0	0	0	0	0	0	0	0	0	0	0	2	0	0	0	0	0	0	0	0	0	0	0	0	0
Otu1108|6	LS1_519061	549299 KR006030	SH218651.07FU	k__Fungi	p__Basidiomycota	c__Agaricomycetes	o__Cantharellales	f__Ceratobasidiaceae	g__Thanatephorus	s__Thanatephorus_cucumeris	pathogen, saprotroph	Probable	Cannon PF, Kirk PM. 2007. Fungal Families of the World. CAB International, Cambridge	229	440	1.2246e-109	0.98	0.99	Otu1108	0	0	0	0	0	0	0	0	0	0	0	0	0	0	0	0	0	0	0	0	0	0	0	0	0	0	0	0	0	0
Otu1046|43	LS1_526032	706345 KX067837	SH199073.07FU	k__Fungi	p__Basidiomycota	c__Tremellomycetes	o__Cystofilobasidiales	f__Mrakiaceae	g__Itersonilia	s__Itersonilia_pannonica	pathogen, saprotroph	Probable	McGovern RJ, et al. 2006. Plant Health Progress (http://doi.org/10.1094/PHP-2006-1018-02-RS); http://www.apsnet.org/publications/commonnames/Pages/default.aspx	231	462	1.3272e-115	1	1	Otu1046	0	2	1	1	0	0	0	6	0	4	0	0	0	0	0	0	13	3	0	0	0	0	0	0	1	0	0	0	0	1
Otu3093|30	LS1_626068	754366 KX655558		k__Fungi	p__Ascomycota	c__Dothideomycetes	o__Pleosporales	f__Phaeosphaeriaceae	g__unidentified	s__Phaeosphaeriaceae_sp	pathogen, saprotroph	Probable	Cannon PF, Kirk PM. 2007. Fungal Families of the World. CAB International, Cambridge	154	306	1.81567e-73	1	0.99	Otu3093	1	0	2	8	0	0	1	0	0	0	0	0	0	0	0	1	10	0	0	0	1	0	0	0	0	0	0	0	0	1
Otu3142|43	LS1_1040694	351288 KC753444	SH182977.07FU	k__Fungi	p__Ascomycota	c__Dothideomycetes	o__Pleosporales	f__Phaeosphaeriaceae	g__unidentified	s__Phaeosphaeriaceae_sp	pathogen, saprotroph	Probable	Cannon PF, Kirk PM. 2007. Fungal Families of the World. CAB International, Cambridge	154	300	7.72044e-72	0.99	0.99	Otu3142	0	0	1	1	0	0	0	0	0	0	0	0	1	0	0	0	28	1	0	0	0	0	0	0	0	0	0	0	0	0
Otu1806|35	LS1_626155	290471 HE605258	SH021490.07FU	k__Fungi	p__Basidiomycota	c__Microbotryomycetes	o__Sporidiobolales	f__Sporidiobolaceae	g__Rhodotorula	s__Rhodotorula_sp	pathogen, saprotroph	Probable	http://www.cdc.gov	205	404	6.4501e-100	0.99	1	Otu1806	1	0	0	0	0	0	0	0	0	0	0	0	0	0	0	0	0	0	10	0	1	1	0	0	0	0	0	0	0	0
Otu1921|262	LS1_247432	555307 HG937049	SH490670.07FU	k__Fungi	p__Basidiomycota	c__Agaricomycetes	o__Agaricales	f__Strophariaceae	g__unidentified	s__Strophariaceae_sp	pathogen, saprotroph	Probable	Cannon PF, Kirk PM. 2007. Fungal Families of the World. CAB International, Cambridge	201	402	2.2004e-99	1	1	Otu1921	0	7	0	0	0	243	0	0	0	0	0	0	0	0	0	0	0	0	0	1	4	0	0	0	0	0	1	0	1	0
Otu2170|5	LS1_1089005	736182 KX923970		k__Fungi	p__Ascomycota	c__Sordariomycetes	o__Microascales	f__Microascaceae	g__Microascus	s__Microascus_brevicaulis	saprotroph	Probable	Woudenberg JHC, et al. 2017. Studies in Mycology. DOI: 10.1016/j.simyco.2017.03.001	192	378	6.69425e-93	1	0.98	Otu2170	0	0	0	0	0	0	0	0	0	0	0	0	0	0	0	0	0	0	0	0	0	0	0	0	0	1	1	0	0	0
Otu2324|8	LS1_331885	736890 LM652433	SH193471.07FU	k__Fungi	p__Ascomycota	c__Sordariomycetes	o__Microascales	f__Microascaceae	g__Microascus	s__Microascus_sp	saprotroph	Probable	Woudenberg JHC, et al. 2017. Studies in Mycology. DOI: 10.1016/j.simyco.2017.03.002	184	368	3.36001e-90	1	0.99	Otu2324	0	0	0	0	0	0	0	1	0	0	0	0	0	0	0	0	0	0	0	0	0	0	0	0	0	0	3	0	0	0
Otu2341|3	LS1_714271	736276 KX923876		k__Fungi	p__Ascomycota	c__Sordariomycetes	o__Microascales	f__Microascaceae	g__Microascus	s__Microascus_sp	saprotroph	Probable	Woudenberg JHC, et al. 2017. Studies in Mycology. DOI: 10.1016/j.simyco.2017.03.003	183	356	6.03611e-87	0.98	0.99	Otu2341	0	0	0	0	0	0	0	0	0	0	0	0	0	0	0	0	0	0	0	0	0	0	0	0	0	0	0	0	0	0
Otu3101|83	LS1_986778	776873 LC272621		k__Fungi	p__Ascomycota	c__Dothideomycetes	o__Dothideales	f__Aureobasidiaceae	g__Aureobasidium	s__Aureobasidium_sp	saprotroph	Probable	Costa IPMW, et al. 2012. Mycotaxon 119:26; Tedersoo L, et al. 2014. Science 346:1256688; Wachowska U, Glowacka K. 2014. Biocontrol 59:pp 635-645; Irinyia L, Lacknerb M, de Hoog GS, Meyer W. 2016. Fungal Biology 120:125-136; http://www.apsnet.org/publications/commonnames/Pages/default.aspx	154	308	5.24361e-74	1	0.99	Otu3101	3	0	3	13	1	3	0	1	2	5	0	2	1	0	0	0	6	9	0	0	2	1	0	2	0	0	2	2	1	2
Otu3576|19	LS1_21053	290479 HE605238	SH183332.07FU	k__Fungi	p__Ascomycota	c__Eurotiomycetes	o__Onygenales	f__Onygenales_fam_Incertae_sedis	g__Chrysosporium	s__Chrysosporium_sp	saprotroph	Highly probable	Seehann G, et al. 1975. List of Fungi in Soft-Rot Tissue Tests. Institute fur Holzbiologie und Holzschutz, Bundesforschungsanstalt fur Forst - und Holzwirtshaft, Hamburg - Lohbrugge, Germany; Tedersoo L, et al. 2014. Science 346:1256688	145	280	1.93909e-66	0.98	0.99	Otu3576	0	0	0	1	0	0	1	0	0	0	0	0	0	0	0	3	0	1	0	0	1	0	0	1	2	1	0	0	1	0
Otu0765|33	LS1_1099714	740029 KY037849		k__Fungi	p__Basidiomycota	c__Tremellomycetes	o__Filobasidiales	f__Filobasidiaceae	g__Filobasidium	s__Filobasidium_oeirense	saprotroph	Highly probable	Kurtzman CP, et al. (eds.) 2011. The Yeasts, a Taxonomic Study. Fifth Edition. Vols 1-3. Elsevier, San Diego	242	482	5.1908e-121	1	0.99	Otu0765	5	1	0	4	0	1	0	0	0	0	2	0	0	0	0	0	0	1	1	1	0	1	0	0	0	0	0	0	0	0
Otu3729|7	LS1_110977	110139 AF062811	SH217004.07FU	k__Fungi	p__Ascomycota	c__Leotiomycetes	o__Helotiales	f__Myxotrichaceae	g__Myxotrichum	s__Myxotrichum_cancellatum	saprotroph	Highly probable	Dalpe Y. 1989. New Phytologist 113:523-527	140	280	1.85623e-66	1	0.99	Otu3729	0	0	0	0	0	0	0	0	0	0	0	0	0	0	0	0	0	0	0	0	0	0	0	0	0	0	0	0	0	0
Otu2993|19	LS1_538620	497607 KT269239	SH217882.07FU	k__Fungi	p__Ascomycota	c__Dothideomycetes	o__Pleosporales	f__Cucurbitariaceae	g__Pyrenochaeta	s__Pyrenochaeta_sp	saprotroph	Highly probable	Seehann G, et al. 1975. List of Fungi in Soft-Rot Tissue Tests. Institute fur Holzbiologie und Holzschutz, Bundesforschungsanstalt fur Forst - und Holzwirtshaft, Hamburg - Lohbrugge, Germany; Costa IPMW, et al. 2012. Mycotaxon 119:26; Tedersoo L, et al. 2014. Science 346:1256688	156	306	1.85925e-73	0.99	0.99	Otu2993	1	0	0	4	0	0	0	0	0	0	0	0	0	0	0	0	0	3	0	0	0	0	0	0	0	0	0	0	0	0
Otu3038|118	LS1_517261	767382 KX343166		k__Fungi	p__Ascomycota	c__Dothideomycetes	o__Pleosporales	f__Cucurbitariaceae	g__Pyrenochaeta	s__Pyrenochaeta_sp	saprotroph	Highly probable	Seehann G, et al. 1975. List of Fungi in Soft-Rot Tissue Tests. Institute fur Holzbiologie und Holzschutz, Bundesforschungsanstalt fur Forst - und Holzwirtshaft, Hamburg - Lohbrugge, Germany; Costa IPMW, et al. 2012. Mycotaxon 119:26; Tedersoo L, et al. 2014. Science 346:1256688	155	304	6.43872e-73	0.99	0.99	Otu3038	3	6	0	2	2	2	1	0	0	2	1	0	0	0	0	1	0	0	2	2	0	1	1	0	4	0	2	4	1	5
Otu3192|281	LS1_631561	488854 KT692580	SH201210.07FU	k__Fungi	p__Ascomycota	c__Sordariomycetes	o__Sordariales	f__Lasiosphaeriaceae	g__Schizothecium	s__Schizothecium_glutinans	saprotroph	Highly probable	Cannon PF, Kirk PM. 2007. Fungal Families of the World. CAB International, Cambridge	153	294	3.25655e-70	0.98	0.99	Otu3192	0	1	0	0	6	0	0	0	0	0	1	0	0	0	0	3	0	0	0	18	1	0	41	2	0	4	0	0	0	0
Otu0611|148	LS1_857095	199102 HQ667517	SH191005.07FU	k__Fungi	p__Ascomycota	c__Dothideomycetes	o__Venturiales	f__Sympoventuriaceae	g__Scolecobasidium	s__Scolecobasidium_constrictum	saprotroph	Highly probable	Zhang Y, et al. 2011 Fungal Diversity 51:249-277	249	498	2.4456e-125	1	1	Otu0611	3	2	3	11	13	2	2	1	10	1	2	3	1	1	1	4	0	4	1	2	3	7	2	2	2	1	2	2	3	4
Otu1884|107	LS1_132482	292636 UDB016267	SH217342.07FU	k__Fungi	p__Basidiomycota	c__Agaricomycetes	o__Agaricales	f__Pluteaceae	g__Volvariella	s__Volvariella_sp	saprotroph	Highly probable	Tedersoo L, et al. 2014. Science 346:1256688 (doi:10.1126/science.1256688)	202	340	1.49252e-82	0.94	1	Otu1884	2	40	14	0	0	0	7	7	0	0	2	0	0	0	0	0	0	10	0	0	0	0	0	0	0	0	0	0	0	0
Otu0600|12	LS1_1026911	740426 MF688759		k__Fungi	p__Mortierellomycota	c__Mortierellomycetes	o__Mortierellales	f__Mortierellaceae	g__Mortierella	s__Mortierella_alpina	saprotroph	Probable	Cannon PF, Kirk PM. 2007. Fungal Families of the World. CAB International, Cambridge; Purahong W, et al. 2016. Molecular Ecology 25:4059-4074	250	500	7.0385e-126	1	1	Otu0600	1	0	1	0	0	0	0	0	0	1	0	0	0	0	0	0	0	0	0	1	0	0	0	1	0	0	0	0	1	0
Otu0760|16	LS1_710024	775410 MF326600		k__Fungi	p__Mortierellomycota	c__Mortierellomycetes	o__Mortierellales	f__Mortierellaceae	g__Mortierella	s__Mortierella_antarctica	saprotroph	Probable	Cannon PF, Kirk PM. 2007. Fungal Families of the World. CAB International, Cambridge; Purahong W, et al. 2016. Molecular Ecology 25:4059-4075	242	484	1.4942e-121	1	1	Otu0760	0	0	0	0	1	0	0	0	0	0	0	0	0	0	0	0	1	2	0	2	0	0	1	0	1	0	1	1	0	1
Otu0203|3044	LS1_603552	746682 MF671811		k__Fungi	p__Mortierellomycota	c__Mortierellomycetes	o__Mortierellales	f__Mortierellaceae	g__Mortierella	s__Mortierella_elongata	saprotroph	Probable	Cannon PF, Kirk PM. 2007. Fungal Families of the World. CAB International, Cambridge; Purahong W, et al. 2016. Molecular Ecology 25:4059-4076	287	502	2.0257e-126	1	0.87	Otu0203	83	39	20	88	130	30	25	8	50	148	12	72	194	98	27	11	45	1	31	25	29	78	71	52	116	35	62	84	49	67
Otu0580|15	LS1_396006	529564 KP772744	SH180109.07FU	k__Fungi	p__Mortierellomycota	c__Mortierellomycetes	o__Mortierellales	f__Mortierellaceae	g__Mortierella	s__Mortierella_elongata	saprotroph	Probable	Cannon PF, Kirk PM. 2007. Fungal Families of the World. CAB International, Cambridge; Purahong W, et al. 2016. Molecular Ecology 25:4059-4077	251	486	4.4016e-122	0.99	0.98	Otu0580	1	0	0	0	0	1	0	0	0	0	0	0	0	0	0	0	0	0	2	0	1	0	0	0	4	0	1	0	0	1
Otu0578|536	LS1_1175583	348377 JX975925	SH183638.07FU	k__Fungi	p__Mortierellomycota	c__Mortierellomycetes	o__Mortierellales	f__Mortierellaceae	g__Mortierella	s__Mortierella_globalpina	saprotroph	Probable	Cannon PF, Kirk PM. 2007. Fungal Families of the World. CAB International, Cambridge; Purahong W, et al. 2016. Molecular Ecology 25:4059-4078	251	498	2.4456e-125	1	0.99	Otu0578	2	0	0	0	2	0	0	0	1	0	0	0	0	0	0	0	8	1	5	3	438	1	1	17	3	5	10	1	1	30
Otu0613|26	LS1_237527	348377 JX975925	SH183638.07FU	k__Fungi	p__Mortierellomycota	c__Mortierellomycetes	o__Mortierellales	f__Mortierellaceae	g__Mortierella	s__Mortierella_globalpina	saprotroph	Probable	Cannon PF, Kirk PM. 2007. Fungal Families of the World. CAB International, Cambridge; Purahong W, et al. 2016. Molecular Ecology 25:4059-4080	249	488	1.2668e-122	0.99	1	Otu0613	0	0	0	0	0	0	0	0	0	0	0	0	0	0	0	0	0	0	0	0	20	0	0	2	0	1	1	0	0	2
Otu0604|58	LS1_970243	348377 JX975925	SH183638.07FU	k__Fungi	p__Mortierellomycota	c__Mortierellomycetes	o__Mortierellales	f__Mortierellaceae	g__Mortierella	s__Mortierella_globalpina	saprotroph	Probable	Cannon PF, Kirk PM. 2007. Fungal Families of the World. CAB International, Cambridge; Purahong W, et al. 2016. Molecular Ecology 25:4059-4079	250	492	1.0399e-123	0.99	0.99	Otu0604	0	0	0	0	1	0	0	0	0	0	0	0	0	0	0	0	3	0	0	1	42	0	1	3	0	0	1	0	0	3
Otu0354|5	LS1_614827	348325 JX975977	SH180132.07FU	k__Fungi	p__Mortierellomycota	c__Mortierellomycetes	o__Mortierellales	f__Mortierellaceae	g__Mortierella	s__Mortierella_hyalina	saprotroph	Probable	Cannon PF, Kirk PM. 2007. Fungal Families of the World. CAB International, Cambridge; Purahong W, et al. 2016. Molecular Ecology 25:4059-4081	268	526	6.6712e-133	0.99	1	Otu0354	0	0	0	0	0	0	0	0	0	0	0	0	0	0	0	0	0	0	0	0	0	0	1	0	1	0	1	1	0	0
Otu0396|4	LS1_631946	29649 EU917097	SH196189.07FU	k__Fungi	p__Mortierellomycota	c__Mortierellomycetes	o__Mortierellales	f__Mortierellaceae	g__Mortierella	s__Mortierella_sp	saprotroph	Probable	Cannon PF, Kirk PM. 2007. Fungal Families of the World. CAB International, Cambridge; Purahong W, et al. 2016. Molecular Ecology 25:4059-4082	263	496	8.6911e-125	0.99	0.96	Otu0396	0	0	0	0	0	0	0	0	0	0	0	0	0	0	0	2	0	0	0	0	0	0	0	0	1	0	0	0	0	0
Otu0479|3576	LS1_543077	336601 KC007151	SH183635.07FU	k__Fungi	p__Mortierellomycota	c__Mortierellomycetes	o__Mortierellales	f__Mortierellaceae	g__Mortierella	s__Mortierella_sp	saprotroph	Probable	Cannon PF, Kirk PM. 2007. Fungal Families of the World. CAB International, Cambridge; Purahong W, et al. 2016. Molecular Ecology 25:4059-4084	257	510	1.3895e-128	1	0.99	Otu0479	162	59	57	141	377	47	58	17	87	66	30	72	66	65	23	16	39	16	67	47	234	60	134	62	72	51	60	62	117	226
Otu0540|314	LS1_714343	183540 JF461131	SH180110.07FU	k__Fungi	p__Mortierellomycota	c__Mortierellomycetes	o__Mortierellales	f__Mortierellaceae	g__Mortierella	s__Mortierella_sp	saprotroph	Probable	Cannon PF, Kirk PM. 2007. Fungal Families of the World. CAB International, Cambridge; Purahong W, et al. 2016. Molecular Ecology 25:4059-4085	253	460	5.0681e-115	0.96	0.98	Otu0540	22	2	6	21	15	9	3	3	0	9	0	8	9	14	3	8	12	3	7	0	19	0	11	14	7	9	9	10	4	17
Otu0543|31	LS1_981305	176643 GU327518	SH180109.07FU	k__Fungi	p__Mortierellomycota	c__Mortierellomycetes	o__Mortierellales	f__Mortierellaceae	g__Mortierella	s__Mortierella_sp	saprotroph	Probable	Cannon PF, Kirk PM. 2007. Fungal Families of the World. CAB International, Cambridge; Purahong W, et al. 2016. Molecular Ecology 25:4059-4086	253	496	8.4971e-125	1	0.98	Otu0543	4	2	1	2	2	0	0	1	0	0	0	0	0	0	0	1	3	0	0	0	0	0	1	0	0	0	1	0	2	1
Otu0584|3	LS1_136292	37740 EU754993	SH180110.07FU	k__Fungi	p__Mortierellomycota	c__Mortierellomycetes	o__Mortierellales	f__Mortierellaceae	g__Mortierella	s__Mortierella_sp	saprotroph	Probable	Cannon PF, Kirk PM. 2007. Fungal Families of the World. CAB International, Cambridge; Purahong W, et al. 2016. Molecular Ecology 25:4059-4087	251	488	1.2726e-122	0.99	0.99	Otu0584	0	0	0	0	0	1	0	0	0	0	0	0	0	0	0	0	0	0	1	0	0	0	0	0	0	0	0	0	1	0
Otu0633|2	LS1_1033491	26454 FJ197922	SH003983.07FU	k__Fungi	p__Mortierellomycota	c__Mortierellomycetes	o__Mortierellales	f__Mortierellaceae	g__Mortierella	s__Mortierella_sp	saprotroph	Probable	Cannon PF, Kirk PM. 2007. Fungal Families of the World. CAB International, Cambridge; Purahong W, et al. 2016. Molecular Ecology 25:4059-4089	248	490	3.6131e-123	0.99	1	Otu0633	0	0	0	0	0	0	0	0	0	0	0	0	0	0	0	0	0	0	0	0	0	0	0	0	0	0	0	0	0	1
Otu0635|4	LS1_404063	701389 KX640357	SH180109.07FU	k__Fungi	p__Mortierellomycota	c__Mortierellomycetes	o__Mortierellales	f__Mortierellaceae	g__Mortierella	s__Mortierella_sp	saprotroph	Probable	Cannon PF, Kirk PM. 2007. Fungal Families of the World. CAB International, Cambridge; Purahong W, et al. 2016. Molecular Ecology 25:4059-4090	248	488	1.2611e-122	0.99	0.99	Otu0635	0	1	0	0	0	0	0	1	0	0	0	0	0	0	0	0	0	0	0	0	0	0	1	0	1	0	0	0	0	0
Otu0637|19	LS1_117576	554105 HG935595	SH180118.07FU	k__Fungi	p__Mortierellomycota	c__Mortierellomycetes	o__Mortierellales	f__Mortierellaceae	g__Mortierella	s__Mortierella_sp	saprotroph	Probable	Cannon PF, Kirk PM. 2007. Fungal Families of the World. CAB International, Cambridge; Purahong W, et al. 2016. Molecular Ecology 25:4059-4091	248	482	5.3378e-121	0.99	0.99	Otu0637	0	3	1	0	0	0	4	1	0	0	0	0	1	0	0	0	1	0	0	0	0	0	1	0	0	0	0	0	0	0
Otu0678|22	LS1_717786	42721 EU516724	SH180116.07FU	k__Fungi	p__Mortierellomycota	c__Mortierellomycetes	o__Mortierellales	f__Mortierellaceae	g__Mortierella	s__Mortierella_sp	saprotroph	Probable	Cannon PF, Kirk PM. 2007. Fungal Families of the World. CAB International, Cambridge; Purahong W, et al. 2016. Molecular Ecology 25:4059-4092	246	492	1.0257e-123	1	1	Otu0678	3	0	0	1	1	0	0	0	0	0	1	0	1	0	0	1	1	0	2	0	0	0	4	0	2	0	0	0	0	0
Otu0757|1040	LS1_1057408	701412 KX640334	SH196780.07FU	k__Fungi	p__Mortierellomycota	c__Mortierellomycetes	o__Mortierellales	f__Mortierellaceae	g__Mortierella	s__Mortierella_sp	saprotroph	Probable	Cannon PF, Kirk PM. 2007. Fungal Families of the World. CAB International, Cambridge; Purahong W, et al. 2016. Molecular Ecology 25:4059-4093	243	482	5.1908e-121	1	0.99	Otu0757	63	22	7	12	27	23	6	4	1	5	1	9	7	6	8	15	26	8	39	17	109	61	36	42	21	26	38	7	9	85
Otu0791|3	LS1_1081966	515317 KP903302	SH180110.07FU	k__Fungi	p__Mortierellomycota	c__Mortierellomycetes	o__Mortierellales	f__Mortierellaceae	g__Mortierella	s__Mortierella_sp	saprotroph	Probable	Cannon PF, Kirk PM. 2007. Fungal Families of the World. CAB International, Cambridge; Purahong W, et al. 2016. Molecular Ecology 25:4059-4094	241	400	9.3936e-99	0.95	0.93	Otu0791	0	2	0	0	0	0	0	0	0	0	0	1	0	0	0	0	0	0	0	0	0	0	0	0	0	0	0	0	0	0
Otu0905|2	LS1_867887	568597 KP714647	SH185972.07FU	k__Fungi	p__Mortierellomycota	c__Mortierellomycetes	o__Mortierellales	f__Mortierellaceae	g__Mortierella	s__Mortierella_sp	saprotroph	Probable	Cannon PF, Kirk PM. 2007. Fungal Families of the World. CAB International, Cambridge; Purahong W, et al. 2016. Molecular Ecology 25:4059-4095	238	436	1.5668e-108	0.97	1	Otu0905	0	0	0	0	0	0	0	0	0	0	0	0	0	0	0	0	0	0	0	0	2	0	0	0	0	0	0	0	0	0
Otu0430|5	LS1_485843	348193 JX976109	SH003975.07FU	k__Fungi	p__Mortierellomycota	c__Mortierellomycetes	o__Mortierellales	f__Mortierellaceae	g__Mortierella	s__Mortierella_sp	saprotroph	Probable	Cannon PF, Kirk PM. 2007. Fungal Families of the World. CAB International, Cambridge; Purahong W, et al. 2016. Molecular Ecology 25:4059-4083	260	462	1.5177e-115	0.95	1	Otu0430	0	0	0	0	0	0	0	0	0	0	0	0	4	0	0	0	0	0	0	0	0	0	0	0	0	0	0	0	0	0
Otu0603|7	LS1_1173170	363656 JX675060	SH196186.07FU	k__Fungi	p__Mortierellomycota	c__Mortierellomycetes	o__Mortierellales	f__Mortierellaceae	g__Mortierella	s__Mortierella_sp	saprotroph	Probable	Cannon PF, Kirk PM. 2007. Fungal Families of the World. CAB International, Cambridge; Purahong W, et al. 2016. Molecular Ecology 25:4059-4088	250	482	5.4112e-121	0.98	1	Otu0603	0	0	0	0	0	0	0	0	0	0	0	0	0	0	0	0	0	0	0	0	3	0	0	0	0	0	0	0	0	3
Otu3546|7	LS1_620360	732384 LC199387		k__Fungi	p__Ascomycota	c__Leotiomycetes	o__Thelebolales	f__Pseudeurotiaceae	g__Pseudeurotium	s__Pseudeurotium_bakeri	saprotroph	Probable	Tedersoo L, et al. 2014. Science 346:1256688	146	286	4.59929e-68	0.99	0.99	Otu3546	0	0	0	0	0	0	0	0	0	0	1	0	0	0	0	0	0	0	0	0	0	1	0	0	0	0	3	0	0	0
Otu3251|415	LS1_136454	728564 MF120205	SH182976.07FU	k__Fungi	p__Ascomycota	c__Dothideomycetes	o__Pleosporales	f__Phaeosphaeriaceae	g__Phaeosphaeria	s__Phaeosphaeria_sp	saprotroph	Probable	Tedersoo L, et al. 2014. Science 346:1256688	152	304	6.28662e-73	1	0.99	Otu3251	1	1	1	3	2	2	7	3	3	2	1	1	18	0	3	1	15	45	1	0	0	1	3	0	3	2	3	1	0	1
Otu2376|3	LS1_154626	193115 GU180632	SH206002.07FU	k__Fungi	p__Ascomycota	c__Sordariomycetes	o__Glomerellales	f__Plectosphaerellaceae	g__Acrostalagmus	s__Acrostalagmus_annulatus	saprotroph	Probable	Costa IPMW, et al. 2012. Mycotaxon 119:26; Tedersoo L, et al. 2014. Science 346:1256688	181	356	5.95822e-87	0.99	0.99	Otu2376	0	0	0	0	0	0	0	0	0	0	0	0	0	0	0	0	0	0	0	1	0	1	0	0	0	0	0	1	0	0
Otu1791|3	LS1_142057	731220 KX767081	SH176907.07FU	k__Fungi	p__Basidiomycota	c__Agaricomycetes	o__Agaricales	f__Bolbitiaceae	g__Agrocybe	s__Agrocybe_pediades	saprotroph	Probable	Cannon PF, Kirk PM. 2007. Fungal Families of the World. CAB International, Cambridge	206	406	1.8584e-100	0.99	1	Otu1791	0	0	0	0	0	0	0	0	0	0	0	0	0	0	0	0	0	0	0	0	0	0	0	0	0	0	0	1	0	0
Otu3206|3	LS1_1000410	126248 AB220262	SH204491.07FU	k__Fungi	p__Ascomycota	c__Sordariomycetes	o__Xylariales	f__Apiosporaceae	g__Arthrinium	s__Arthrinium_japonicum	saprotroph	Probable	Cannon PF, Kirk PM. 2007. Fungal Families of the World. CAB International, Cambridge	153	296	9.40542e-71	0.98	0.99	Otu3206	0	0	0	3	0	0	0	0	0	0	0	0	0	0	0	0	0	0	0	0	0	0	0	0	0	0	0	0	0	0
Otu3254|433	LS1_479869	746288 KX774176		k__Fungi	p__Ascomycota	c__Sordariomycetes	o__Xylariales	f__Apiosporaceae	g__Arthrinium	s__Arthrinium_sp	saprotroph	Probable	Cannon PF, Kirk PM. 2007. Fungal Families of the World. CAB International, Cambridge	152	304	6.28662e-73	1	0.99	Otu3254	4	0	0	0	0	0	0	0	0	0	1	0	0	0	0	0	0	0	0	0	0	0	1	0	0	0	0	0	0	0
Otu2656|36	LS1_1022898	558037 KT215212	SH207551.07FU	k__Fungi	p__Ascomycota	c__Orbiliomycetes	o__Orbiliales	f__Orbiliaceae	g__Arthrobotrys	s__Arthrobotrys_elegans	saprotroph	Probable	Tedersoo L, et al. 2014. Science 346:1256688	168	336	1.46297e-81	1	0.99	Otu2656	1	0	0	1	1	0	0	0	0	0	0	0	0	2	0	0	0	0	0	1	1	0	1	0	0	0	0	1	1	0
Otu2283|21	LS1_106084	706696 KY463695	SH221773.07FU	k__Fungi	p__Ascomycota	c__Orbiliomycetes	o__Orbiliales	f__Orbiliaceae	g__Arthrobotrys	s__Arthrobotrys_oligospora	saprotroph	Probable	Tedersoo L, et al. 2014. Science 346:1256688	186	372	2.79343e-91	1	0.99	Otu2283	0	0	0	0	0	0	1	0	0	0	1	0	0	1	0	0	0	0	0	1	0	0	0	0	0	0	0	0	1	1
Otu2754|158	LS1_98380	558035 KT215214	SH489670.07FU	k__Fungi	p__Ascomycota	c__Orbiliomycetes	o__Orbiliales	f__Orbiliaceae	g__Arthrobotrys	s__Arthrobotrys_xiangyunensis	saprotroph	Probable	Tedersoo L, et al. 2014. Science 346:1256688	163	326	7.3077e-79	1	0.99	Otu2754	0	0	0	0	0	1	0	0	0	1	0	0	22	1	1	0	0	0	0	1	0	0	0	0	0	0	0	0	0	0
Otu2766|3	LS1_875366	558035 KT215214	SH489670.07FU	k__Fungi	p__Ascomycota	c__Orbiliomycetes	o__Orbiliales	f__Orbiliaceae	g__Arthrobotrys	s__Arthrobotrys_xiangyunensis	saprotroph	Probable	Calduch M, et al. 2002. Mycologia 94:355-361	163	316	3.78548e-76	0.99	0.98	Otu2766	0	0	0	0	0	0	0	0	0	0	0	0	0	0	0	0	0	0	0	0	0	0	0	0	0	0	0	0	0	0
Otu3543|33	LS1_1069704	157707 HM152544	SH192787.07FU	k__Fungi	p__Ascomycota	c__Leotiomycetes	o__Helotiales	f__Helotiaceae	g__Ascocoryne	s__Ascocoryne_cylichnium	saprotroph	Probable	Tedersoo L, et al. 2014. Science 346:1256688	146	292	1.08165e-69	1	0.99	Otu3543	3	0	0	0	0	0	0	0	0	0	0	0	2	0	0	0	0	0	0	0	0	0	0	0	1	2	4	0	0	1
Otu2004|5046	LS1_261902	303778 JX135079	SH024175.07FU	k__Fungi	p__Basidiomycota	c__Agaricomycetes	o__Auriculariales	f__Auriculariaceae	g__Auricularia	s__Auricularia_sp	saprotroph	Probable	Cannon PF, Kirk PM. 2007. Fungal Families of the World. CAB International, Cambridge	198	394	3.1902e-97	1	0.99	Otu2004	6	21	0	0	0	0	0	17	0	0	36	19	30	0	52	6	20	15	195	68	1	145	1	0	2032	5	1	13	1	0
Otu3378|3	LS1_322781	493793 KP636438	SH495290.07FU	k__Fungi	p__Ascomycota	c__Eurotiomycetes	o__Onygenales	f__Onygenaceae	g__Auxarthron	s__Auxarthron_concentricum	saprotroph	Probable	Cannon PF, Kirk PM. 2007. Fungal Families of the World. CAB International, Cambridge	150	300	7.53515e-72	1	0.99	Otu3378	0	0	0	0	0	0	0	0	0	0	0	0	0	0	0	0	0	0	0	0	0	0	0	0	0	0	0	0	2	0
Otu0356|1448	LS1_1025111	548835 KT965071	SH177565.07FU	k__Fungi	p__Entomophthoromycota	c__Basidiobolomycetes	o__Basidiobolales	f__Basidiobolaceae	g__Basidiobolus	s__Basidiobolus_sp	saprotroph	Probable	Cannon PF, Kirk PM. 2007. Fungal Families of the World. CAB International, Cambridge	268	524	2.3187e-132	0.99	0.99	Otu0356	31	0	0	0	0	0	0	0	0	0	0	0	0	0	0	0	0	0	0	0	0	0	0	0	0	1	0	0	7	6
Otu0376|4	LS1_183165	428359 KM493800		k__Fungi	p__Entomophthoromycota	c__Basidiobolomycetes	o__Basidiobolales	f__Basidiobolaceae	g__Basidiobolus	s__Basidiobolus_sp	saprotroph	Probable	Cannon PF, Kirk PM. 2007. Fungal Families of the World. CAB International, Cambridge	266	474	8.6124e-119	0.95	1	Otu0376	0	0	0	0	0	0	0	0	0	0	0	0	0	0	0	0	0	0	0	0	0	0	0	0	0	0	0	0	0	0
Otu2989|174	LS1_123816	293373 UDB016403	SH473254.07FU	k__Fungi	p__Basidiomycota	c__Agaricomycetes	o__Auriculariales	f__Exidiaceae	g__Basidiodendron	s__Basidiodendron_eyrei	saprotroph	Probable	Cannon PF, Kirk PM. 2007. Fungal Families of the World. CAB International, Cambridge	156	312	4.37254e-75	1	0.99	Otu2989	0	1	1	0	0	0	0	0	1	0	0	0	0	0	0	0	0	0	0	0	0	0	0	0	0	0	0	0	0	0
Otu1726|4	LS1_443815	555686 HG936674	SH178700.07FU	k__Fungi	p__Basidiomycota	c__Agaricomycetes	o__Agaricales	f__Bolbitiaceae	g__unidentified	s__Bolbitiaceae_sp	saprotroph	Probable	Cannon PF, Kirk PM. 2007. Fungal Families of the World. CAB International, Cambridge	208	414	1.2592e-102	1	0.99	Otu1726	0	0	0	0	0	0	0	0	0	0	0	0	0	0	0	0	0	0	0	0	0	0	0	0	0	0	0	0	0	0
Otu1760|15285	LS1_5777	555368 HG936986	SH530128.07FU	k__Fungi	p__Basidiomycota	c__Agaricomycetes	o__Agaricales	f__Bolbitiaceae	g__unidentified	s__Bolbitiaceae_sp	saprotroph	Probable	Cannon PF, Kirk PM. 2007. Fungal Families of the World. CAB International, Cambridge	207	408	5.2646e-101	1	0.98	Otu1760	16	0	6	0	27	5	0	0	2	1	22	131	6	10	23	0	0	226	27	5133	1	15	9	21	252	6674	27	117	1024	1
Otu1870|1124	LS1_1084649	555751 HG936609	SH220674.07FU	k__Fungi	p__Basidiomycota	c__Agaricomycetes	o__Agaricales	f__Bolbitiaceae	g__unidentified	s__Bolbitiaceae_sp	saprotroph	Probable	Cannon PF, Kirk PM. 2007. Fungal Families of the World. CAB International, Cambridge	203	396	9.35641e-98	0.99	0.99	Otu1870	4	62	0	17	309	436	0	0	2	0	0	0	0	0	0	1	6	0	0	6	1	103	0	90	2	0	0	1	0	0
Otu1871|4	LS1_349446	750378 KU712513		k__Fungi	p__Basidiomycota	c__Agaricomycetes	o__Agaricales	f__Bolbitiaceae	g__unidentified	s__Bolbitiaceae_sp	saprotroph	Probable	Cannon PF, Kirk PM. 2007. Fungal Families of the World. CAB International, Cambridge	203	262	2.22979e-61	0.87	1	Otu1871	0	0	0	0	0	0	0	0	0	0	0	0	0	0	0	0	0	0	0	0	0	0	0	0	1	0	0	0	0	3
Otu1977|363	LS1_1084370	553496 HG936390	SH179180.07FU	k__Fungi	p__Basidiomycota	c__Agaricomycetes	o__Agaricales	f__Bolbitiaceae	g__unidentified	s__Bolbitiaceae_sp	saprotroph	Probable	Cannon PF, Kirk PM. 2007. Fungal Families of the World. CAB International, Cambridge	199	394	3.1902e-97	1	0.98	Otu1977	0	0	0	0	0	1	0	0	0	0	0	0	0	0	0	0	0	0	0	0	0	0	0	0	0	1	0	0	0	44
Otu1116|2	LS1_1062812	685463 KX193198		k__Fungi	p__Basidiomycota	c__Agaricomycetes	o__Agricales	f__unidentified	g__unidentified	s__Bolbitiaceae_sp	saprotroph	Probable	Cannon PF, Kirk PM. 2007. Fungal Families of the World. CAB International, Cambridge	228	426	7.7279e-106	0.97	1	Otu1116	0	0	0	0	0	0	0	0	1	0	0	0	0	0	0	1	0	0	0	0	0	0	0	0	0	0	0	0	0	0
Otu1886|54	LS1_480978	329843 JX968224	SH220670.07FU	k__Fungi	p__Basidiomycota	c__Agaricomycetes	o__Agaricales	f__Bolbitiaceae	g__Bolbitius	s__Bolbitius_lacteus	saprotroph	Probable	Cannon PF, Kirk PM. 2007. Fungal Families of the World. CAB International, Cambridge	202	404	6.3407e-100	1	1	Otu1886	2	0	0	0	2	0	0	0	0	1	0	0	0	0	0	0	0	0	0	0	0	0	0	49	0	0	0	0	0	0
Otu2010|7	LS1_394062	733321 KX096691	SH207116.07FU	k__Fungi	p__Basidiomycota	c__Cystobasidiomycetes	o__Cystobasidiomycetes_ord_Incertae_sedis	f__Buckleyzymaceae	g__Buckleyzyma	s__Buckleyzyma_aurantiaca	saprotroph	Probable	Wang QM, et al. 2015. Studies in Mycology 81:149-189 (https://doi.org/10.1016/j.simyco.2015.12.002)	198	396	9.19416e-98	1	0.99	Otu2010	2	0	0	1	0	0	0	0	0	0	0	0	0	0	0	0	0	0	0	0	0	0	0	0	0	0	0	0	0	0
Otu3179|3581	LS1_1110777	773723 MF329263		k__Fungi	p__Ascomycota	c__Sordariomycetes	o__Sordariales	f__Chaetomiaceae	g__Chaetomidium	s__Chaetomidium_sp	saprotroph	Probable	Bills GF, et al. 2013. Current Opinion in microbiology, 16:549-565; Tedersoo L, et al. 2014. Science 346:1256688	154	304	6.28662e-73	1	0.98	Otu3179	23	10	9	17	11	6	6	5	5	6	8	7	14	9	2	8	7	6	41	7	7	6	14	8	14	10	4	7	13	13
Otu2453|4	LS1_140915	468986 KF928449	SH213263.07FU	k__Fungi	p__Ascomycota	c__Eurotiomycetes	o__Chaetothyriales	f__Herpotrichiellaceae	g__Cladophialophora	s__Cladophialophora_chaetospira	saprotroph	Probable	Cannon PF, Kirk PM. 2007. Fungal Families of the World. CAB International, Cambridge	177	342	3.51429e-83	1	0.96	Otu2453	0	0	0	0	0	0	0	0	0	0	0	0	0	0	0	0	0	0	3	0	0	0	0	0	0	0	0	0	0	0
Otu2480|2	LS1_171324	475841 KT219721		k__Fungi	p__Ascomycota	c__Eurotiomycetes	o__Chaetothyriales	f__Herpotrichiellaceae	g__Cladophialophora	s__Cladophialophora_sp	saprotroph	Probable	Cannon PF, Kirk PM. 2007. Fungal Families of the World. CAB International, Cambridge	176	352	7.02139e-86	1	0.99	Otu2480	0	0	0	0	0	0	0	0	0	0	0	0	0	0	0	0	0	0	0	0	0	0	0	0	0	0	0	0	0	0
Otu2552|6	LS1_272350	728707 KU705827	SH630972.07FU	k__Fungi	p__Ascomycota	c__Eurotiomycetes	o__Chaetothyriales	f__Herpotrichiellaceae	g__Cladophialophora	s__Cladophialophora_sp	saprotroph	Probable	Cannon PF, Kirk PM. 2007. Fungal Families of the World. CAB International, Cambridge	172	336	1.49432e-81	0.99	0.99	Otu2552	0	0	0	0	0	0	0	0	0	0	0	0	0	0	0	0	0	0	0	0	0	0	0	0	0	0	0	0	0	0
Otu2114|341	LS1_126520	21839 FJ770390	SH190259.07FU	k__Fungi	p__Basidiomycota	c__Agaricomycetes	o__Agaricales	f__Entolomataceae	g__Clitopilus	s__Clitopilus_scyphoides	saprotroph	Probable	Cannon PF, Kirk PM. 2007. Fungal Families of the World. CAB International, Cambridge	194	388	1.33243e-95	1	0.99	Otu2114	0	0	0	24	0	0	1	0	0	0	0	0	0	0	0	0	0	1	0	1	1	0	21	0	20	3	0	0	7	254
Otu2122|4	LS1_402968	21839 FJ770390	SH190259.07FU	k__Fungi	p__Basidiomycota	c__Agaricomycetes	o__Agaricales	f__Entolomataceae	g__Clitopilus	s__Clitopilus_scyphoides	saprotroph	Probable	Cannon PF, Kirk PM. 2007. Fungal Families of the World. CAB International, Cambridge	194	378	6.90215e-93	0.98	0.99	Otu2122	0	0	0	0	0	0	0	0	0	0	0	0	0	0	0	0	0	0	0	0	0	0	0	0	0	0	0	0	0	4
Otu2675|2	LS1_192252	135308 AJ271565	SH012172.07FU	k__Fungi	p__Ascomycota	c__Eurotiomycetes	o__Onygenales	f__Onygenaceae	g__Coccidioides	s__Coccidioides_sp	saprotroph	Probable	Cannon PF, Kirk PM. 2007. Fungal Families of the World. CAB International, Cambridge	167	200	1.19441e-44	0.86	0.92	Otu2675	0	0	0	0	0	0	0	0	0	0	0	0	0	0	0	0	0	0	0	0	1	0	0	0	0	0	0	0	0	0
Otu2030|20	LS1_143462	72871 DQ486693	SH179180.07FU	k__Fungi	p__Basidiomycota	c__Agaricomycetes	o__Agaricales	f__Bolbitiaceae	g__Conocybe	s__Conocybe_apala	saprotroph	Probable	Cannon PF, Kirk PM. 2007. Fungal Families of the World. CAB International, Cambridge	197	394	3.1902e-97	1	0.99	Otu2030	0	0	0	0	0	0	0	0	0	0	0	0	0	0	0	0	0	0	0	1	0	0	0	0	0	0	0	0	0	17
Otu1859|26	LS1_1054539	329835 JX968240	SH220671.07FU	k__Fungi	p__Basidiomycota	c__Agaricomycetes	o__Agaricales	f__Bolbitiaceae	g__Conocybe	s__Conocybe_cylindracea	saprotroph	Probable	Cannon PF, Kirk PM. 2007. Fungal Families of the World. CAB International, Cambridge	203	400	7.769e-99	0.99	1	Otu1859	0	0	0	0	0	0	0	0	0	0	0	0	0	0	0	0	3	0	0	0	9	0	0	0	0	0	0	0	0	13
Otu2089|7	LS1_22519	329826 JX968258	SH190601.07FU	k__Fungi	p__Basidiomycota	c__Agaricomycetes	o__Agaricales	f__Bolbitiaceae	g__Conocybe	s__Conocybe_dentatomarginata	saprotroph	Probable	Cannon PF, Kirk PM. 2007. Fungal Families of the World. CAB International, Cambridge	195	386	4.67865e-95	0.99	0.99	Otu2089	0	0	0	0	0	0	0	0	0	0	0	0	0	0	0	0	0	0	0	0	0	0	0	0	0	0	0	0	0	0
Otu2040|4	LS1_632945	329874 JX968162	SH003369.07FU	k__Fungi	p__Basidiomycota	c__Agaricomycetes	o__Agaricales	f__Bolbitiaceae	g__Conocybe	s__Conocybe_rostellata	saprotroph	Probable	Cannon PF, Kirk PM. 2007. Fungal Families of the World. CAB International, Cambridge	197	384	1.65256e-94	0.98	0.99	Otu2040	0	0	0	0	0	3	0	0	1	0	0	0	0	0	0	0	0	0	0	0	0	0	0	0	0	0	0	0	0	0
Otu2012|4	LS1_1165462	329837 JX968236	SH220680.07FU	k__Fungi	p__Basidiomycota	c__Agaricomycetes	o__Agaricales	f__Bolbitiaceae	g__Conocybe	s__Conocybe_sp	saprotroph	Probable	Cannon PF, Kirk PM. 2007. Fungal Families of the World. CAB International, Cambridge	198	396	9.19416e-98	1	0.99	Otu2012	0	0	0	0	0	0	0	0	0	0	0	0	0	0	0	0	0	0	4	0	0	0	0	0	0	0	0	0	0	0
Otu1786|21	LS1_1003475	532263 KM044065	SH220359.07FU	k__Fungi	p__Basidiomycota	c__Agaricomycetes	o__Agaricales	f__Psathyrellaceae	g__Coprinellus	s__Coprinellus_disseminatus	saprotroph	Probable	Cannon PF, Kirk PM. 2007. Fungal Families of the World. CAB International, Cambridge	206	412	4.3706e-102	1	1	Otu1786	2	0	0	0	5	1	0	0	0	0	0	1	1	0	0	0	0	0	0	0	1	0	1	0	0	0	0	1	0	0
Otu1878|2	LS1_987155	431899 KM403380	SH220362.07FU	k__Fungi	p__Basidiomycota	c__Agaricomycetes	o__Agaricales	f__Psathyrellaceae	g__Coprinellus	s__Coprinellus_flocculosus	saprotroph	Probable	Cannon PF, Kirk PM. 2007. Fungal Families of the World. CAB International, Cambridge	203	406	1.8271e-100	1	1	Otu1878	0	0	1	0	0	0	0	0	0	0	0	0	0	0	0	0	0	1	0	0	0	0	0	0	0	0	0	0	0	0
Otu1867|7	LS1_1135885	737036 KY001591		k__Fungi	p__Basidiomycota	c__Agaricomycetes	o__Agaricales	f__Psathyrellaceae	g__Coprinellus	s__Coprinellus_micaceus	saprotroph	Probable	Cannon PF, Kirk PM. 2007. Fungal Families of the World. CAB International, Cambridge	203	406	1.8271e-100	1	1	Otu1867	1	0	0	0	1	0	0	1	1	0	0	0	0	0	0	0	0	0	0	0	0	0	0	0	0	0	0	1	0	2
Otu1905|2	LS1_923834	652622 KU325120	SH220389.07FU	k__Fungi	p__Basidiomycota	c__Agaricomycetes	o__Agaricales	f__Psathyrellaceae	g__Coprinellus	s__Coprinellus_radians	saprotroph	Probable	Cannon PF, Kirk PM. 2007. Fungal Families of the World. CAB International, Cambridge	202	398	2.69615e-98	0.99	1	Otu1905	0	0	0	1	0	0	0	0	0	0	0	0	0	0	0	0	0	0	0	0	1	0	0	0	0	0	0	0	0	0
Otu1925|344	LS1_1125938	528628 KM355983	SH175223.07FU	k__Fungi	p__Basidiomycota	c__Agaricomycetes	o__Agaricales	f__Psathyrellaceae	g__Coprinellus	s__Coprinellus_sp	saprotroph	Probable	Cannon PF, Kirk PM. 2007. Fungal Families of the World. CAB International, Cambridge	201	366	1.29304e-89	0.97	0.99	Otu1925	1	0	0	8	0	0	0	0	1	0	0	0	0	0	0	16	0	0	0	0	0	0	70	0	0	1	0	59	0	43
Otu2097|9	LS1_140172	742439 MF919356		k__Fungi	p__Basidiomycota	c__Agaricomycetes	o__Agaricales	f__Psathyrellaceae	g__Coprinopsis	s__Coprinopsis_cinerea	saprotroph	Probable	Cannon PF, Kirk PM. 2007. Fungal Families of the World. CAB International, Cambridge	195	384	1.63301e-94	0.99	0.99	Otu2097	0	0	0	0	0	0	0	0	0	0	0	0	0	0	0	0	0	0	0	0	0	0	0	4	0	0	0	0	0	0
Otu1810|13	LS1_512995	380855 UDB019533	SH219019.07FU	k__Fungi	p__Basidiomycota	c__Agaricomycetes	o__Agaricales	f__Psathyrellaceae	g__Coprinopsis	s__Coprinopsis_narcotica	saprotroph	Probable	Cannon PF, Kirk PM. 2007. Fungal Families of the World. CAB International, Cambridge	205	388	1.40467e-95	0.98	0.99	Otu1810	0	0	0	0	0	0	0	0	0	0	0	0	0	0	0	0	1	1	0	1	1	0	0	0	0	1	0	0	6	0
Otu1834|34	LS1_1026863	124973 AM901940	SH219026.07FU	k__Fungi	p__Basidiomycota	c__Agaricomycetes	o__Agaricales	f__Psathyrellaceae	g__Coprinopsis	s__Coprinopsis_sp	saprotroph	Probable	Cannon PF, Kirk PM. 2007. Fungal Families of the World. CAB International, Cambridge	204	408	5.2646e-101	1	1	Otu1834	0	1	0	0	0	0	0	0	0	0	0	0	0	0	0	0	0	0	0	0	0	0	0	0	0	0	0	0	0	0
Otu2044|2	LS1_378293	140923 FJ553297	SH218994.07FU	k__Fungi	p__Basidiomycota	c__Agaricomycetes	o__Agaricales	f__Psathyrellaceae	g__Coprinopsis	s__Coprinopsis_sp	saprotroph	Probable	Cannon PF, Kirk PM. 2007. Fungal Families of the World. CAB International, Cambridge	197	388	1.35651e-95	0.99	0.99	Otu2044	0	0	0	0	0	0	0	0	0	0	0	0	0	0	0	0	0	0	0	0	0	0	0	0	0	0	0	0	0	0
Otu3635|2	LS1_130216	29839 FJ005101	SH198387.07FU	k__Fungi	p__Ascomycota	c__Leotiomycetes	o__Helotiales	f__Helotiaceae	g__Crocicreas	s__Crocicreas_sp	saprotroph	Probable	Carpenter SE, 1983. Memoirs of The New York Botanical Garden 33:1-290	144	288	1.29538e-68	1	0.99	Otu3635	0	0	0	0	0	0	0	0	0	0	0	0	0	0	0	0	0	0	0	0	0	0	0	0	0	0	0	0	0	0
Otu3642|2	LS1_50352	149328 HM036628	SH018423.07FU	k__Fungi	p__Ascomycota	c__Leotiomycetes	o__Helotiales	f__Dermateaceae	g__Cryptosporiopsis	s__Cryptosporiopsis_sp	saprotroph	Probable	Tedersoo L, et al. 2014. Science 346:1256688	144	278	6.71026e-66	0.98	0.99	Otu3642	0	0	0	0	0	0	0	0	0	0	0	0	0	0	0	0	0	0	0	0	0	0	0	0	0	0	0	0	0	0
Otu0926|246	LS1_1054778	73240 DQ463346	SH202151.07FU	k__Fungi	p__Basidiomycota	c__Agaricomycetes	o__Agaricales	f__Nidulariaceae	g__Cyathus	s__Cyathus_hookeri	saprotroph	Probable	Cannon PF, Kirk PM. 2007. Fungal Families of the World. CAB International, Cambridge	236	472	2.6255e-118	1	1	Otu0926	0	0	2	0	0	0	0	0	0	0	0	0	0	0	0	0	0	0	0	0	0	0	0	0	0	0	0	0	0	0
Otu2438|4	LS1_365514	562575 KT222360	SH192772.07FU	k__Fungi	p__Ascomycota	c__Orbiliomycetes	o__Orbiliales	f__Orbiliaceae	g__Dactylella	s__Dactylella_oxyspora	saprotroph	Probable	Tedersoo L, et al. 2014. Science 346:1256688	178	356	5.84139e-87	1	0.99	Otu2438	0	0	0	0	0	0	0	0	0	0	0	0	0	0	0	0	0	0	0	0	0	0	0	0	0	0	0	0	0	0
Otu2912|3	LS1_418099	72631 DQ494360	SH027912.07FU	k__Fungi	p__Ascomycota	c__Orbiliomycetes	o__Orbiliales	f__Orbiliaceae	g__Dactylella	s__Dactylella_tenuis	saprotroph	Probable	Tedersoo L, et al. 2014. Science 346:1256688	159	318	1.05242e-76	1	0.99	Otu2912	0	0	0	0	0	0	0	0	0	0	0	0	0	0	0	0	0	0	0	0	0	0	0	0	0	0	0	0	0	0
Otu1831|1443	LS1_1091212	392213 KC669312	SH008830.07FU	k__Fungi	p__Basidiomycota	c__Agaricomycetes	o__Agaricales	f__Strophariaceae	g__Deconica	s__Deconica_xeroderma	saprotroph	Probable	Tedersoo L, et al. 2014. Science 346:1256688	205	394	3.32234e-97	0.99	0.99	Otu1831	6	0	0	0	0	0	0	0	0	0	0	0	0	0	0	0	0	0	0	1	0	0	0	177	1	3	0	0	0	1250
Otu2351|189	LS1_128760	748212 MF663660		k__Fungi	p__Ascomycota	c__Sordariomycetes	o__Hypocreales	f__Niessliaceae	g__Eucasphaeria	s__Eucasphaeria_capensis	saprotroph	Probable	Sterkenburg E, et al. 2015. New Phytologist 207:1145-1182	182	364	4.04086e-89	1	0.99	Otu2351	6	4	3	1	16	2	2	3	5	3	3	0	2	2	1	7	2	2	2	4	5	1	4	5	1	1	1	0	2	3
Otu1363|9113	LS1_240986	765520 KY853443		k__Fungi	p__Ascomycota	c__Eurotiomycetes	o__Chaetothyriales	f__Herpotrichiellaceae	g__Exophiala	s__Exophiala_equina	saprotroph	Probable	Cannon PF, Kirk PM. 2007. Fungal Families of the World. CAB International, Cambridge	218	378	6.69425e-93	1	0.86	Otu1363	140	171	101	301	385	226	58	59	95	107	85	399	311	64	116	73	73	56	177	245	362	168	203	223	428	117	276	131	270	321
Otu2133|98	LS1_736170	761693 MF319922		k__Fungi	p__Ascomycota	c__Eurotiomycetes	o__Chaetothyriales	f__Herpotrichiellaceae	g__Exophiala	s__Exophiala_pisciphila	saprotroph	Probable	Cannon PF, Kirk PM. 2007. Fungal Families of the World. CAB International, Cambridge	193	386	4.62261e-95	1	0.99	Otu2133	0	0	0	0	0	0	0	0	0	0	0	0	0	0	0	0	0	0	95	1	2	0	0	0	0	0	0	0	0	0
Otu2497|3	LS1_159192	700603 KY111914	SH194488.07FU	k__Fungi	p__Ascomycota	c__Eurotiomycetes	o__Chaetothyriales	f__Herpotrichiellaceae	g__Exophiala	s__Exophiala_sideris	saprotroph	Probable	Cannon PF, Kirk PM. 2007. Fungal Families of the World. CAB International, Cambridge	175	350	2.43415e-85	1	0.99	Otu2497	0	0	1	0	0	0	0	0	0	0	0	0	0	0	0	0	0	0	0	0	0	0	0	0	0	0	0	0	0	1
Otu1357|2	LS1_1106743	119634 FM173066	SH004946.07FU	k__Fungi	p__Ascomycota	c__Eurotiomycetes	o__Chaetothyriales	f__Herpotrichiellaceae	g__Exophiala	s__Exophiala_sp	saprotroph	Probable	Cannon PF, Kirk PM. 2007. Fungal Families of the World. CAB International, Cambridge	218	420	3.1434e-104	0.98	1	Otu1357	0	0	0	0	0	0	0	0	0	0	0	0	0	0	0	0	0	0	0	0	0	0	0	0	0	0	0	0	0	0
Otu2141|4	LS1_416089	554047 HG935653	SH197643.07FU	k__Fungi	p__Ascomycota	c__Eurotiomycetes	o__Chaetothyriales	f__Herpotrichiellaceae	g__Exophiala	s__Exophiala_sp	saprotroph	Probable	Cannon PF, Kirk PM. 2007. Fungal Families of the World. CAB International, Cambridge	193	364	4.32949e-89	0.99	0.95	Otu2141	0	0	0	0	0	0	0	0	0	0	0	0	0	0	0	0	0	0	0	1	1	0	0	0	0	0	0	0	0	1
Otu2222|55	LS1_154664	773447 MF329542		k__Fungi	p__Ascomycota	c__Eurotiomycetes	o__Chaetothyriales	f__Herpotrichiellaceae	g__Exophiala	s__Exophiala_sp	saprotroph	Probable	Cannon PF, Kirk PM. 2007. Fungal Families of the World. CAB International, Cambridge	189	372	2.84647e-91	0.99	0.99	Otu2222	2	0	0	1	1	0	1	0	0	0	1	1	0	0	0	0	1	0	0	1	1	0	2	0	0	2	0	0	0	1
Otu2451|15	LS1_57496	775595 MF303714		k__Fungi	p__Ascomycota	c__Sordariomycetes	o__Hypocreales	f__Bionectriaceae	g__Gliomastix	s__Gliomastix_murorum	saprotroph	Probable	Sterkenburg E, et al. 2015. New Phytologist 207:1145-1160	177	348	8.6116e-85	0.99	0.99	Otu2451	0	0	0	0	0	0	0	0	0	0	0	0	0	0	0	5	0	0	0	0	0	0	4	0	0	0	0	0	0	0
Otu2442|791	LS1_276568	743087 MF788194		k__Fungi	p__Ascomycota	c__Sordariomycetes	o__Hypocreales	f__Bionectriaceae	g__Gliomastix	s__Gliomastix_sp	saprotroph	Probable	Sterkenburg E, et al. 2015. New Phytologist 207:1145-1158	177	354	2.02525e-86	1	0.99	Otu2442	21	2	0	2	5	0	4	0	0	4	0	0	0	0	1	5	0	1	2	1	2	0	11	2	1	0	0	0	1	4
Otu0771|2	LS1_632977	703584 KY848506	SH204532.07FU	k__Fungi	p__Basidiomycota	c__Agaricomycetes	o__Russulales	f__Gloeocystidiellaceae	g__Gloeocystidiellum	s__Gloeocystidiellum_convolvens	saprotroph	Probable	Tedersoo L, et al. 2014. Science 346:1256688	242	470	9.1196e-118	1	0.97	Otu0771	0	0	0	0	0	0	0	0	0	0	0	0	0	0	0	0	0	0	0	1	0	0	0	0	0	0	0	0	1	0
Otu2789|2	LS1_1021758	712635 LT623975	SH200656.07FU	k__Fungi	p__Ascomycota	c__Eurotiomycetes	o__Onygenales	f__Gymnoascaceae	g__Gymnoascus	s__Gymnoascus_sp	saprotroph	Probable	Cannon PF, Kirk PM. 2007. Fungal Families of the World. CAB International, Cambridge	162	324	2.53174e-78	1	0.99	Otu2789	0	0	0	0	0	0	0	0	0	0	0	0	0	0	0	0	0	0	0	0	0	0	0	0	0	1	0	0	0	0
Otu2013|843	LS1_1122887	553330 HG936556	SH197647.07FU	k__Fungi	p__Ascomycota	c__Eurotiomycetes	o__Chaetothyriales	f__Herpotrichiellaceae	g__unidentified	s__Herpotrichiellaceae_sp	saprotroph	Probable	Cannon PF, Kirk PM. 2007. Fungal Families of the World. CAB International, Cambridge	198	388	1.33243e-95	1	0.97	Otu2013	18	24	1	14	9	3	0	13	9	0	19	3	45	11	4	6	17	2	26	8	188	8	15	19	9	1	1	24	5	30
Otu2084|271	LS1_130193	552924 KU586992		k__Fungi	p__Ascomycota	c__Eurotiomycetes	o__Chaetothyriales	f__Herpotrichiellaceae	g__unidentified	s__Herpotrichiellaceae_sp	saprotroph	Probable	Cannon PF, Kirk PM. 2007. Fungal Families of the World. CAB International, Cambridge	195	390	3.84047e-96	1	0.99	Otu2084	4	3	0	6	2	13	0	5	1	0	2	18	5	2	0	1	1	1	1	10	6	0	3	11	1	0	1	7	2	12
Otu2118|10	LS1_630182	553330 HG936556	SH197647.07FU	k__Fungi	p__Ascomycota	c__Eurotiomycetes	o__Chaetothyriales	f__Herpotrichiellaceae	g__unidentified	s__Herpotrichiellaceae_sp	saprotroph	Probable	Cannon PF, Kirk PM. 2007. Fungal Families of the World. CAB International, Cambridge	194	372	2.86415e-91	1	0.95	Otu2118	0	0	1	0	0	0	0	0	0	0	0	1	0	0	0	0	0	0	0	0	6	0	0	0	0	0	0	0	0	0
Otu2142|6	LS1_750120	553323 HG936563	SH197657.07FU	k__Fungi	p__Ascomycota	c__Eurotiomycetes	o__Chaetothyriales	f__Herpotrichiellaceae	g__unidentified	s__Herpotrichiellaceae_sp	saprotroph	Probable	Cannon PF, Kirk PM. 2007. Fungal Families of the World. CAB International, Cambridge	193	386	4.62261e-95	1	0.99	Otu2142	0	2	0	1	1	0	0	0	0	0	0	0	0	0	0	0	0	0	0	0	1	0	0	0	0	0	0	0	0	0
Otu2765|5	LS1_422485	26471 FJ197905	SH016651.07FU	k__Fungi	p__Ascomycota	c__Eurotiomycetes	o__Chaetothyriales	f__Herpotrichiellaceae	g__unidentified	s__Herpotrichiellaceae_sp	saprotroph	Probable	Cannon PF, Kirk PM. 2007. Fungal Families of the World. CAB International, Cambridge	163	292	1.23748e-69	0.98	0.94	Otu2765	0	0	0	0	0	0	0	0	0	0	0	0	1	0	0	0	0	0	0	0	1	0	0	0	0	0	1	0	0	2
Otu3706|35	LS1_126747	709787 KY430489	SH528670.07FU	k__Fungi	p__Ascomycota	c__Eurotiomycetes	o__Chaetothyriales	f__Herpotrichiellaceae	g__unidentified	s__Herpotrichiellaceae_sp	saprotroph	Probable	Cannon PF, Kirk PM. 2007. Fungal Families of the World. CAB International, Cambridge	141	282	5.36566e-67	1	0.99	Otu3706	0	0	0	0	0	0	0	1	0	0	0	0	0	0	0	0	0	0	0	0	0	0	9	0	0	0	0	1	0	1
Otu3351|60	LS1_130858	411401 KM030300	SH195301.07FU	k__Fungi	p__Ascomycota	c__Sordariomycetes	o__Sordariales	f__Chaetomiaceae	g__Humicola	s__Humicola_fuscoatra	saprotroph	Probable	Cannon PF, Kirk PM. 2007. Fungal Families of the World. CAB International, Cambridge	150	300	7.53515e-72	1	0.99	Otu3351	0	1	0	0	0	0	0	0	0	3	0	0	0	0	0	0	0	0	2	1	1	1	0	26	0	1	0	0	1	1
Otu3724|2	LS1_892362	399608 JN033442	SH202477.07FU	k__Fungi	p__Ascomycota	c__Leotiomycetes	o__Helotiales	f__Hyaloscyphaceae	g__Hyalopeziza	s__Hyalopeziza_sp	saprotroph	Probable	Cannon PF, Kirk PM. 2007. Fungal Families of the World. CAB International, Cambridge	141	272	2.77948e-64	0.98	0.99	Otu3724	0	0	0	0	0	0	0	0	0	0	0	0	0	0	0	0	0	0	0	0	0	0	0	0	0	0	0	0	0	0
Otu3567|396	LS1_132481	76069 DQ350130	SH018430.07FU	k__Fungi	p__Ascomycota	c__Leotiomycetes	o__Helotiales	f__Hyaloscyphaceae	g__unidentified	s__Hyaloscyphaceae_sp	saprotroph	Probable	Cannon PF, Kirk PM. 2007. Fungal Families of the World. CAB International, Cambridge	145	274	8.24524e-65	0.98	0.97	Otu3567	0	0	0	0	0	0	0	3	0	0	0	0	0	0	0	0	0	12	27	0	0	0	0	4	0	0	0	0	0	0
Otu3669|7	LS1_1150298	728659 KY522946	SH214265.07FU	k__Fungi	p__Ascomycota	c__Leotiomycetes	o__Helotiales	f__Hyaloscyphaceae	g__unidentified	s__Hyaloscyphaceae_sp	saprotroph	Probable	Cannon PF, Kirk PM. 2007. Fungal Families of the World. CAB International, Cambridge	143	272	2.82868e-64	0.98	0.99	Otu3669	0	0	0	0	0	0	0	0	0	0	0	0	0	0	0	0	0	0	0	0	0	0	0	0	0	0	0	0	0	0
Otu1700|524	LS1_114820	734039 KY352521	SH219736.07FU	k__Fungi	p__Basidiomycota	c__Agaricomycetes	o__Agaricales	f__Strophariaceae	g__Hypholoma	s__Hypholoma_capnoides	saprotroph	Probable	Tedersoo L, et al. 2014. Science 346:1256688	209	418	1.0452e-103	1	1	Otu1700	1	0	0	0	0	0	0	0	0	0	0	0	0	0	1	0	0	1	0	0	0	29	0	0	0	0	0	0	0	0
Otu1708|4	LS1_218038	734001 KX449406	SH201439.07FU	k__Fungi	p__Basidiomycota	c__Agaricomycetes	o__Agaricales	f__Strophariaceae	g__Hypholoma	s__Hypholoma_fasciculare	saprotroph	Probable	Tedersoo L, et al. 2014. Science 346:1256688	209	418	1.0452e-103	1	1	Otu1708	0	0	1	0	0	2	0	0	0	0	0	0	0	0	0	0	0	0	0	0	0	0	0	0	0	0	0	0	0	0
Otu1714|2	LS1_354569	352844 KC477654	SH201440.07FU	k__Fungi	p__Basidiomycota	c__Agaricomycetes	o__Agaricales	f__Strophariaceae	g__Hypholoma	s__Hypholoma_fasciculare	saprotroph	Probable	Tedersoo L, et al. 2014. Science 346:1256688	209	418	1.0452e-103	1	1	Otu1714	0	0	0	0	0	0	0	0	0	0	0	0	0	0	0	0	0	0	0	0	0	0	0	0	2	0	0	0	0	0
Otu1677|4	LS1_612546	733954 KX449453	SH219735.07FU	k__Fungi	p__Basidiomycota	c__Agaricomycetes	o__Agaricales	f__Strophariaceae	g__Hypholoma	s__Hypholoma_sublateritium	saprotroph	Probable	Tedersoo L, et al. 2014. Science 346:1256688	210	414	1.2803e-102	0.99	1	Otu1677	1	0	0	0	0	0	0	0	0	0	0	0	0	0	0	0	0	0	0	0	0	0	0	0	0	0	0	0	0	0
Otu1633|3	LS1_334516	124896 AM902019	SH176913.07FU	k__Fungi	p__Basidiomycota	c__Agaricomycetes	o__Agaricales	f__Strophariaceae	g__Kuehneromyces	s__Kuehneromyces_sp	saprotroph	Probable	Tedersoo L, et al. 2014. Science 346:1256688	212	424	2.4988e-105	1	1	Otu1633	0	0	0	0	0	0	0	0	1	0	0	0	0	0	0	0	0	0	0	0	0	0	0	0	0	0	0	0	0	0
Otu3645|2	LS1_7664	133990 AJ430394	SH201617.07FU	k__Fungi	p__Ascomycota	c__Leotiomycetes	o__Helotiales	f__Hyaloscyphaceae	g__Lachnellula	s__Lachnellula_sp	saprotroph	Probable	Cannon PF, Kirk PM. 2007. Fungal Families of the World. CAB International, Cambridge	144	288	1.29538e-68	1	0.99	Otu3645	0	0	0	0	0	0	0	0	0	0	0	0	0	0	0	0	0	0	0	0	0	0	0	0	0	0	0	0	0	0
Otu3653|47	LS1_368568	733880 KY200575	SH201605.07FU	k__Fungi	p__Ascomycota	c__Leotiomycetes	o__Helotiales	f__Hyaloscyphaceae	g__Lachnum	s__Lachnum_sp	saprotroph	Probable	Cannon PF, Kirk PM. 2007. Fungal Families of the World. CAB International, Cambridge	143	286	4.48236e-68	1	0.99	Otu3653	1	0	0	0	0	0	1	0	0	0	0	0	0	0	0	0	0	0	0	0	0	0	0	0	0	0	0	0	0	0
Otu3442|40	LS1_1145459	704365 AB926098	SH196793.07FU	k__Fungi	p__Ascomycota	c__Leotiomycetes	o__Helotiales	f__Rutstroemiaceae	g__Lambertella	s__Lambertella_viburni	saprotroph	Probable	Tedersoo L, et al. 2014. Science 346:1256688	148	296	9.0292e-71	1	0.99	Otu3442	0	0	0	1	0	0	0	0	0	0	0	0	0	0	0	0	0	0	0	0	0	0	0	0	0	0	0	0	0	0
Otu1525|10931	LS1_122597	553733 HG935967	SH201187.07FU	k__Fungi	p__Ascomycota	c__Sordariomycetes	o__Sordariales	f__Lasiosphaeriaceae	g__unidentified	s__Lasiosphaeriaceae_sp	saprotroph	Probable	Cannon PF, Kirk PM. 2007. Fungal Families of the World. CAB International, Cambridge	215	304	6.28662e-73	1	0.7	Otu1525	385	54	896	20	242	273	24	72	223	47	84	5	339	59	179	35	61	111	106	3	349	248	84	521	44	98	8	78	93	142
Otu2381|825	LS1_1142051	479033 LN910605		k__Fungi	p__Ascomycota	c__Sordariomycetes	o__Sordariales	f__Lasiosphaeriaceae	g__unidentified	s__Lasiosphaeriaceae_sp	saprotroph	Probable	Cannon PF, Kirk PM. 2007. Fungal Families of the World. CAB International, Cambridge	181	302	2.17655e-72	1	0.83	Otu2381	4	0	0	0	0	0	0	0	1	0	0	0	0	1	0	0	1	1	0	0	0	0	0	0	0	7	0	0	0	1
Otu3063|973	LS1_618043	709797 KY430478	SH217076.07FU	k__Fungi	p__Ascomycota	c__Sordariomycetes	o__Sordariales	f__Lasiosphaeriaceae	g__unidentified	s__Lasiosphaeriaceae_sp	saprotroph	Probable	Cannon PF, Kirk PM. 2007. Fungal Families of the World. CAB International, Cambridge	155	288	1.40706e-68	0.98	0.95	Otu3063	12	6	0	11	14	1	3	0	0	0	2	0	0	0	0	13	1	5	15	8	59	1	10	13	4	2	0	0	6	27
Otu3096|1324	LS1_128573	555415 HG936945	SH217071.07FU	k__Fungi	p__Ascomycota	c__Sordariomycetes	o__Sordariales	f__Lasiosphaeriaceae	g__unidentified	s__Lasiosphaeriaceae_sp	saprotroph	Probable	Cannon PF, Kirk PM. 2007. Fungal Families of the World. CAB International, Cambridge	154	306	1.81567e-73	1	0.99	Otu3096	27	4	27	5	4	1	2	4	9	3	0	1	3	1	27	63	0	0	18	34	8	7	0	23	4	4	47	0	9	17
Otu3103|2	LS1_442077	555415 HG936945	SH217071.07FU	k__Fungi	p__Ascomycota	c__Sordariomycetes	o__Sordariales	f__Lasiosphaeriaceae	g__unidentified	s__Lasiosphaeriaceae_sp	saprotroph	Probable	Cannon PF, Kirk PM. 2007. Fungal Families of the World. CAB International, Cambridge	154	290	4.03128e-69	0.98	0.99	Otu3103	0	0	0	1	0	0	0	0	0	0	0	0	0	0	0	1	0	0	0	0	0	0	0	0	0	0	0	0	0	0
Otu3109|25	LS1_168964	709797 KY430478	SH217076.07FU	k__Fungi	p__Ascomycota	c__Sordariomycetes	o__Sordariales	f__Lasiosphaeriaceae	g__unidentified	s__Lasiosphaeriaceae_sp	saprotroph	Probable	Cannon PF, Kirk PM. 2007. Fungal Families of the World. CAB International, Cambridge	154	292	1.15498e-69	0.98	0.99	Otu3109	1	0	0	0	0	0	0	0	0	0	0	0	0	0	0	0	0	0	0	0	1	0	0	0	0	0	0	0	0	0
Otu3127|5	LS1_287650	709797 KY430478	SH217076.07FU	k__Fungi	p__Ascomycota	c__Sordariomycetes	o__Sordariales	f__Lasiosphaeriaceae	g__unidentified	s__Lasiosphaeriaceae_sp	saprotroph	Probable	Cannon PF, Kirk PM. 2007. Fungal Families of the World. CAB International, Cambridge	154	302	2.22964e-72	0.99	0.99	Otu3127	0	1	0	0	0	0	0	0	0	0	0	0	0	0	0	0	0	1	0	0	0	0	0	0	0	0	0	0	0	0
Otu3172|2	LS1_653064	553702 HG935998	SH018043.07FU	k__Fungi	p__Ascomycota	c__Sordariomycetes	o__Sordariales	f__Lasiosphaeriaceae	g__unidentified	s__Lasiosphaeriaceae_sp	saprotroph	Probable	Cannon PF, Kirk PM. 2007. Fungal Families of the World. CAB International, Cambridge	154	284	1.71414e-67	0.98	0.95	Otu3172	0	0	0	0	0	0	0	0	0	0	0	0	0	0	0	0	0	1	0	0	0	0	0	0	0	0	0	0	0	0
Otu3193|7	LS1_291410	553733 HG935967	SH201187.07FU	k__Fungi	p__Ascomycota	c__Sordariomycetes	o__Sordariales	f__Lasiosphaeriaceae	g__unidentified	s__Lasiosphaeriaceae_sp	saprotroph	Probable	Cannon PF, Kirk PM. 2007. Fungal Families of the World. CAB International, Cambridge	153	298	2.67314e-71	0.99	0.99	Otu3193	0	0	1	0	0	0	0	0	1	0	0	0	0	0	0	0	0	0	0	0	1	0	0	0	0	0	0	0	0	0
Otu3255|852	LS1_132798	555343 HG937012	SH533925.07FU	k__Fungi	p__Ascomycota	c__Sordariomycetes	o__Sordariales	f__Lasiosphaeriaceae	g__unidentified	s__Lasiosphaeriaceae_sp	saprotroph	Probable	Cannon PF, Kirk PM. 2007. Fungal Families of the World. CAB International, Cambridge	152	302	2.17655e-72	1	0.99	Otu3255	6	2	0	1	1	1	1	1	1	0	2	3	5	512	0	0	1	0	0	2	1	0	5	0	1	1	1	1	2	0
Otu3262|53	LS1_1014120	553734 HG935966	SH521454.07FU	k__Fungi	p__Ascomycota	c__Sordariomycetes	o__Sordariales	f__Lasiosphaeriaceae	g__unidentified	s__Lasiosphaeriaceae_sp	saprotroph	Probable	Cannon PF, Kirk PM. 2007. Fungal Families of the World. CAB International, Cambridge	152	288	1.38472e-68	0.99	0.96	Otu3262	1	1	1	1	0	0	0	0	6	0	0	0	0	1	0	0	0	1	0	0	0	1	1	0	0	0	0	0	0	0
Otu3272|4	LS1_34367	555343 HG937012	SH533925.07FU	k__Fungi	p__Ascomycota	c__Sordariomycetes	o__Sordariales	f__Lasiosphaeriaceae	g__unidentified	s__Lasiosphaeriaceae_sp	saprotroph	Probable	Cannon PF, Kirk PM. 2007. Fungal Families of the World. CAB International, Cambridge	152	280	2.05511e-66	0.97	0.99	Otu3272	0	0	0	0	0	0	0	0	0	0	0	0	0	0	0	0	0	0	0	0	0	0	0	0	0	0	0	0	0	0
Otu3274|89	LS1_1122345	479033 LN910605		k__Fungi	p__Ascomycota	c__Sordariomycetes	o__Sordariales	f__Lasiosphaeriaceae	g__unidentified	s__Lasiosphaeriaceae_sp	saprotroph	Probable	Cannon PF, Kirk PM. 2007. Fungal Families of the World. CAB International, Cambridge	152	292	1.13665e-69	0.99	0.97	Otu3274	1	0	0	0	0	0	0	0	0	1	0	0	0	6	0	0	0	3	0	0	0	0	0	0	1	3	0	0	0	0
Otu3290|2	LS1_440872	300922 JX042838	SH018032.07FU	k__Fungi	p__Ascomycota	c__Sordariomycetes	o__Sordariales	f__Lasiosphaeriaceae	g__unidentified	s__Lasiosphaeriaceae_sp	saprotroph	Probable	Cannon PF, Kirk PM. 2007. Fungal Families of the World. CAB International, Cambridge	152	284	1.68694e-67	0.97	0.99	Otu3290	0	0	0	0	0	0	0	0	1	0	0	0	0	0	0	0	0	0	0	0	0	0	0	0	0	0	0	0	0	0
Otu3364|551	LS1_1151242	555430 HG936930	SH201184.07FU	k__Fungi	p__Ascomycota	c__Sordariomycetes	o__Sordariales	f__Lasiosphaeriaceae	g__unidentified	s__Lasiosphaeriaceae_sp	saprotroph	Probable	Cannon PF, Kirk PM. 2007. Fungal Families of the World. CAB International, Cambridge	150	298	2.60847e-71	1	0.99	Otu3364	4	2	4	4	16	4	2	2	3	3	2	1	3	3	3	11	10	10	14	7	26	2	12	192	5	12	9	8	15	15
Otu3463|8	LS1_410822	5549 GU055531		k__Fungi	p__Ascomycota	c__Sordariomycetes	o__Sordariales	f__Lasiosphaeriaceae	g__unidentified	s__Lasiosphaeriaceae_sp	saprotroph	Probable	Cannon PF, Kirk PM. 2007. Fungal Families of the World. CAB International, Cambridge	148	296	9.0292e-71	1	0.99	Otu3463	7	0	0	0	0	0	0	0	0	0	0	0	0	0	0	0	0	0	1	0	0	0	0	0	0	0	0	0	0	0
Otu3532|78	LS1_1026771	709827 KY430448		k__Fungi	p__Ascomycota	c__Sordariomycetes	o__Sordariales	f__Lasiosphaeriaceae	g__unidentified	s__Lasiosphaeriaceae_sp	saprotroph	Probable	Cannon PF, Kirk PM. 2007. Fungal Families of the World. CAB International, Cambridge	146	286	4.59929e-68	0.99	0.99	Otu3532	13	0	0	0	0	0	0	0	0	4	4	13	3	1	3	1	2	9	0	0	0	0	0	1	0	0	0	0	0	0
Otu1631|3	LS1_1103662	674569 KY462501	SH218328.07FU	k__Fungi	p__Basidiomycota	c__Agaricomycetes	o__Agaricales	f__Tricholomataceae	g__Lepista	s__Lepista_sp	saprotroph	Probable	Tedersoo L, et al. 2014. Science 346:1256688	212	424	2.4988e-105	1	1	Otu1631	0	0	2	0	0	0	0	0	0	0	0	0	0	0	0	0	0	1	0	0	0	0	0	0	0	0	0	0	0	0
Otu3541|38	LS1_10524	471289 KJ755518	SH215931.07FU	k__Fungi	p__Ascomycota	c__Leotiomycetes	o__Thelebolales	f__Pseudeurotiaceae	g__Leuconeurospora	s__Leuconeurospora_pulcherrima	saprotroph	Probable	Tedersoo L, et al. 2014. Science 346:1256688	146	292	1.08165e-69	1	0.99	Otu3541	1	0	1	1	1	0	1	6	0	0	0	1	0	0	1	1	0	4	1	0	4	0	1	1	1	1	0	0	2	1
Otu1555|7	LS1_912571	656628 UDB031782	SH175885.07FU	k__Fungi	p__Basidiomycota	c__Agaricomycetes	o__Agaricales	f__Lycoperdaceae	g__Lycoperdon	s__Lycoperdon_perlatum	saprotroph	Probable	Cannon PF, Kirk PM. 2007. Fungal Families of the World. CAB International, Cambridge	214	426	7.198e-106	1	0.99	Otu1555	1	1	0	0	0	0	0	0	0	0	0	0	0	0	0	0	0	0	0	0	0	0	0	0	0	0	0	1	0	0
Otu1647|3	LS1_552568	656632 UDB031787	SH175883.07FU	k__Fungi	p__Basidiomycota	c__Agaricomycetes	o__Agaricales	f__Lycoperdaceae	g__Lycoperdon	s__Lycoperdon_pratense	saprotroph	Probable	Cannon PF, Kirk PM. 2007. Fungal Families of the World. CAB International, Cambridge	211	416	3.6884e-103	0.99	1	Otu1647	0	0	1	0	0	0	0	0	0	0	0	0	0	0	0	0	0	0	0	0	0	0	0	0	0	0	0	0	0	0
Otu1780|12	LS1_1059333	698536 LT635437	SH175879.07FU	k__Fungi	p__Basidiomycota	c__Agaricomycetes	o__Agaricales	f__Lycoperdaceae	g__Lycoperdon	s__Lycoperdon_pyriforme	saprotroph	Probable	Cannon PF, Kirk PM. 2007. Fungal Families of the World. CAB International, Cambridge	206	412	4.3706e-102	1	1	Otu1780	0	0	0	0	0	2	0	0	0	0	0	0	1	0	0	0	0	0	0	0	0	0	0	0	1	0	0	1	0	0
Otu1682|5	LS1_418401	656648 UDB031803	SH175876.07FU	k__Fungi	p__Basidiomycota	c__Agaricomycetes	o__Agaricales	f__Lycoperdaceae	g__Lycoperdon	s__Lycoperdon_umbrinum	saprotroph	Probable	Cannon PF, Kirk PM. 2007. Fungal Families of the World. CAB International, Cambridge	210	420	3.0111e-104	1	1	Otu1682	1	0	0	0	1	0	0	0	0	0	0	0	0	0	0	0	0	0	0	0	0	0	0	0	0	1	0	0	1	0
Otu0306|8	LS1_899974	737645 LT854697		k__Fungi	p__Basidiomycota	c__Malasseziomycetes	o__Malasseziales	f__Malasseziaceae	g__Malassezia	s__Malassezia_restricta	saprotroph	Probable	Findley K, et al. 2013. Nature 498:367-370	274	542	3.1047e-137	0.99	1	Otu0306	1	0	0	0	0	1	0	0	0	0	0	0	0	0	0	0	0	0	0	0	0	0	0	0	0	0	0	0	0	0
Otu3644|3	LS1_208577	671964 KU668958	SH214284.07FU	k__Fungi	p__Ascomycota	c__Leotiomycetes	o__Helotiales	f__Helotiaceae	g__Meliniomyces	s__Meliniomyces_sp	saprotroph	Probable	Tedersoo L, et al. 2014. Science 346:1256688	144	274	8.10429e-65	0.98	0.99	Otu3644	0	0	0	0	0	0	0	0	0	0	0	0	0	0	0	0	0	0	0	0	2	0	0	0	0	0	0	0	0	0
Otu2478|4	LS1_652361	728739 KY511723	SH640077.07FU	k__Fungi	p__Ascomycota	c__Eurotiomycetes	o__Eurotiales	f__Aspergillaceae	g__Monascus	s__Monascus_sp	saprotroph	Probable	Sterkenburg E, et al. 2015. New Phytologist 207:1145-1158	176	178	1.1911e-38	0.84	0.85	Otu2478	0	0	0	0	0	0	0	0	0	0	0	0	0	0	0	0	0	0	0	0	0	0	0	1	0	0	0	0	0	1
Otu2445|573	LS1_128934	722822 KX426958	SH187072.07FU	k__Fungi	p__Mucoromycota	c__Mucoromycetes	o__Mucorales	f__Mucoraceae	g__Mucor	s__Mucor_hiemalis	saprotroph	Probable	Sterkenburg E, et al. 2015. New Phytologist 207:1145-1158	177	354	2.02525e-86	1	0.99	Otu2445	46	7	5	13	41	2	3	2	0	0	4	1	3	5	5	4	22	2	5	17	88	65	30	16	3	1	1	3	8	131
Otu2517|41	LS1_1007237	706364 KX067818	SH187073.07FU	k__Fungi	p__Mucoromycota	c__Mucoromycetes	o__Mucorales	f__Mucoraceae	g__Mucor	s__Mucor_hiemalis	saprotroph	Probable	Sterkenburg E, et al. 2015. New Phytologist 207:1145-1158	174	348	8.43821e-85	1	0.99	Otu2517	0	0	0	0	1	0	0	0	0	0	0	0	0	0	0	0	2	0	0	1	0	7	5	2	0	0	0	0	0	18
Otu2390|4	LS1_376953	700684 KX928839	SH185779.07FU	k__Fungi	p__Mucoromycota	c__Mucoromycetes	o__Mucorales	f__Mucoraceae	g__Mucor	s__Mucor_racemosus	saprotroph	Probable	Sterkenburg E, et al. 2015. New Phytologist 207:1145-1158	181	362	1.40124e-88	1	0.99	Otu2390	0	0	0	0	0	0	0	0	0	0	0	0	0	0	0	1	0	0	0	0	0	0	0	0	0	0	0	0	0	0
Otu2253|2	LS1_723450	752115 MF570467		k__Fungi	p__Mucoromycota	c__Mucoromycetes	o__Mucorales	f__Mucor	g__Mucor	s__Mucor_sp	saprotroph	Probable	Sterkenburg E, et al. 2015. New Phytologist 207:1145-1158	188	272	3.93555e-64	0.9	0.99	Otu2253	0	0	0	0	0	0	0	0	0	0	0	0	0	0	0	0	0	0	0	1	0	0	0	0	0	0	0	0	0	0
Otu2342|44	LS1_1061145	703744 KX421453		k__Fungi	p__Mucoromycota	c__Mucoromycetes	o__Mucorales	f__Mucoraceae	g__Mucor	s__Mucor_sp	saprotroph	Probable	Sterkenburg E, et al. 2015. New Phytologist 207:1145-1158	183	302	2.74281e-72	0.94	0.99	Otu2342	1	0	0	0	0	0	0	0	1	0	0	0	1	0	0	5	1	0	6	24	0	3	0	0	1	0	0	0	0	0
Otu2124|5	LS1_1052059	354768 JN206037	SH179075.07FU	k__Fungi	p__Mucoromycota	c__Mucoromycetes	o__Mucorales	f__Mucoraceae	g__Mucor	s__Mucor_strictus	saprotroph	Probable	Sterkenburg E, et al. 2015. New Phytologist 207:1145-1158	194	388	1.33243e-95	1	0.99	Otu2124	0	0	0	0	0	0	0	0	0	0	0	0	0	0	0	0	0	0	0	0	0	0	0	0	0	0	0	0	0	0
Otu3263|14	LS1_538322	765950 KY940792		k__Fungi	p__Ascomycota	c__Dothideomycetes	o__Pleosporales	f__Amniculicolaceae	g__Murispora	s__Murispora_galii	saprotroph	Probable	Tedersoo L, et al. 2014. Science 346:1256688	152	304	6.28662e-73	1	0.99	Otu3263	0	0	0	0	0	0	0	0	0	0	0	0	0	0	0	0	8	0	0	0	0	0	0	0	0	0	0	0	0	0
Otu3621|61	LS1_816190	348842 JX982481	SH198115.07FU	k__Fungi	p__Ascomycota	c__Leotiomycetes	o__Helotiales	f__Helotiales_fam_Incertae_sedis	g__Mycoarthris	s__Mycoarthris_sp	saprotroph	Probable	Tedersoo L, et al. 2014. Science 346:1256688	144	288	1.29538e-68	1	0.99	Otu3621	0	0	0	0	4	2	0	0	0	0	0	0	1	5	0	0	0	0	0	2	16	1	0	0	0	5	0	0	1	0
Otu2583|565	LS1_31373	381422 KF887082	SH175299.07FU	k__Fungi	p__Ascomycota	c__Sordariomycetes	o__Hypocreales	f__Stachybotryaceae	g__Myrothecium	s__Myrothecium_sp	saprotroph	Probable	Sterkenburg E, et al. 2015. New Phytologist 207:1145-1189	170	340	1.21803e-82	1	0.99	Otu2583	1	0	0	85	0	0	0	194	0	0	0	0	0	0	0	0	2	27	0	1	0	0	3	113	0	2	1	0	1	0
Otu3525|19	LS1_105397	163499 HQ212217	SH216873.07FU	k__Fungi	p__Ascomycota	c__Leotiomycetes	o__Helotiales	f__Leotiaceae	g__Neobulgaria	s__Neobulgaria_sp	saprotroph	Probable	Tedersoo L, et al. 2014. Science 346:1256688	146	282	5.60308e-67	0.98	0.99	Otu3525	0	0	9	0	0	0	0	0	0	0	0	0	0	0	0	0	0	0	0	0	0	0	0	0	0	0	0	0	0	0
Otu2994|629	LS1_1067953	706362 KX067820	SH182983.07FU	k__Fungi	p__Ascomycota	c__Dothideomycetes	o__Pleosporales	f__Phaeosphaeriaceae	g__Neosetophoma	s__Neosetophoma_samararum	saprotroph	Probable	Tedersoo L, et al. 2014. Science 346:1256688	156	308	5.24361e-74	1	0.98	Otu2994	9	0	1	1	1	0	5	1	0	0	0	0	1	0	0	0	2	76	1	0	1	3	1	0	0	0	0	1	1	2
Otu3218|2	LS1_137579	762644 KY570319		k__Fungi	p__Ascomycota	c__Sordariomycetes	o__Trichosphaeriales	f__Trichosphaeriaceae	g__Nigrospora	s__Nigrospora_sp	saprotroph	Probable	Tedersoo L, et al. 2014. Science 346:1256688	153	306	1.81567e-73	1	0.99	Otu3218	0	0	0	0	0	0	0	0	0	0	0	0	0	0	0	0	0	0	0	0	0	2	0	0	0	0	0	0	0	0
Otu0797|2	LS1_137478	401743 KF996518	SH210427.07FU	k__Fungi	p__Basidiomycota	c__Agaricomycetes	o__Hymenochaetales	f__Hymenochaetaceae	g__Onnia	s__Onnia_tomentosa	saprotroph	Probable	Tedersoo L, et al. 2014. Science 346:1256688	241	482	5.1908e-121	1	1	Otu0797	0	0	0	0	0	0	0	0	0	0	0	0	0	0	0	0	0	0	0	0	0	0	0	0	0	0	0	0	0	0
Otu3258|255	LS1_130289	730235 KY987527	SH005858.07FU	k__Fungi	p__Ascomycota	c__Dothideomycetes	o__Pleosporales	f__Phaeosphaeriaceae	g__Ophiosphaerella	s__Ophiosphaerella_sp	saprotroph	Probable	Tedersoo L, et al. 2014. Science 346:1256688	152	288	1.38472e-68	0.98	0.99	Otu3258	0	0	0	0	0	0	0	0	0	0	0	0	0	0	0	212	0	0	0	0	1	0	0	0	0	0	0	0	0	0
Otu3315|24	LS1_1009199	59393 EF596821	SH215464.07FU	k__Fungi	p__Ascomycota	c__Leotiomycetes	o__Helotiales	f__Hyaloscyphaceae	g__Phialea	s__Phialea_strobilina	saprotroph	Probable	Cannon PF, Kirk PM. 2007. Fungal Families of the World. CAB International, Cambridge	151	296	9.25493e-71	0.99	0.99	Otu3315	0	0	0	0	0	0	0	0	0	0	0	0	0	0	0	0	0	0	0	0	0	0	0	0	0	0	0	0	0	0
Otu3323|3	LS1_1046434	766184 KY305057		k__Fungi	p__Ascomycota	c__Sordariomycetes	o__Sordariales	f__Cephalothecaceae	g__Phialemonium	s__Phialemonium_inflatum	saprotroph	Probable	Cannon PF, Kirk PM. 2007. Fungal Families of the World. CAB International, Cambridge	151	302	2.17655e-72	1	0.99	Otu3323	0	0	0	0	0	0	0	0	0	0	0	0	0	0	0	0	0	0	0	0	0	0	0	0	0	0	0	0	0	0
Otu1755|4	LS1_896968	733927 KX449480	SH198804.07FU	k__Fungi	p__Basidiomycota	c__Agaricomycetes	o__Polyporales	f__Meruliaceae	g__Phlebiopsis	s__Phlebiopsis_gigantea	saprotroph	Probable	Tedersoo L, et al. 2014. Science 346:1256688	207	414	1.2592e-102	1	1	Otu1755	0	0	0	0	0	1	0	1	0	0	0	0	0	0	0	0	0	0	0	0	0	0	0	0	0	1	0	0	0	0
Otu1767|2	LS1_667397	532259 KM044069	SH219741.07FU	k__Fungi	p__Basidiomycota	c__Agaricomycetes	o__Agaricales	f__Strophariaceae	g__Pholiota	s__Pholiota_squarrosa	saprotroph	Probable	Tedersoo L, et al. 2014. Science 346:1256688	207	414	1.2592e-102	1	1	Otu1767	0	0	0	0	0	0	0	0	0	0	0	0	0	0	0	0	0	0	0	0	0	0	0	0	0	0	1	0	0	0
Otu1573|1444	LS1_126953	329793 JX968157	SH033066.07FU	k__Fungi	p__Basidiomycota	c__Agaricomycetes	o__Agaricales	f__Bolbitiaceae	g__Pholiotina	s__Pholiotina_cyanopus	saprotroph	Probable	Cannon PF, Kirk PM. 2007. Fungal Families of the World. CAB International, Cambridge	214	420	3.0111e-104	1	0.98	Otu1573	2	21	0	0	0	0	0	0	77	0	1	0	0	11	0	0	4	0	0	0	0	0	2	0	0	2	0	82	1	0
Otu1676|15	LS1_193399	329793 JX968157	SH033066.07FU	k__Fungi	p__Basidiomycota	c__Agaricomycetes	o__Agaricales	f__Bolbitiaceae	g__Pholiotina	s__Pholiotina_cyanopus	saprotroph	Probable	Cannon PF, Kirk PM. 2007. Fungal Families of the World. CAB International, Cambridge	210	410	1.5598e-101	0.99	1	Otu1676	0	0	0	0	0	0	0	0	1	0	0	0	0	0	0	0	0	0	0	0	0	0	0	0	0	0	0	0	0	0
Otu2326|2	LS1_234315	400572 KJ009640	SH185141.07FU	k__Fungi	p__Basidiomycota	c__Agaricomycetes	o__Agaricales	f__Pluteaceae	g__Pluteus	s__Pluteus_cervinus	saprotroph	Probable	Grgurinovic CA, Simpson JA. 2001. Fungal Diversity 8:97-127; James TY, et al. 2006. Nature 443:818-822; Tedersoo L, et al. 2014. Science 346:1256688	184	368	3.36001e-90	1	0.99	Otu2326	0	0	0	0	0	0	0	0	0	0	0	0	0	0	0	0	0	0	0	0	0	0	0	0	1	0	0	0	0	0
Otu3091|134	LS1_1142280	748507 KX710218		k__Fungi	p__Ascomycota	c__Dothideomycetes	o__Pleosporales	f__Sporormiaceae	g__Preussia	s__Preussia_aemulans	saprotroph	Probable	Cannon PF, Kirk PM. 2007. Fungal Families of the World. CAB International, Cambridge	155	304	6.28662e-73	1	0.97	Otu3091	1	0	1	0	2	1	0	0	0	1	1	0	1	2	0	2	0	0	1	1	2	0	0	0	0	1	0	1	1	0
Otu1635|2	LS1_560836	303777 JX135081	SH030844.07FU	k__Fungi	p__Basidiomycota	c__Agaricomycetes	o__Agaricales	f__Psathyrellaceae	g__unidentified	s__Psathyrellaceae_sp	saprotroph	Probable	Cannon PF, Kirk PM. 2007. Fungal Families of the World. CAB International, Cambridge	212	410	1.5769e-101	0.99	1	Otu1635	0	0	0	0	0	0	0	0	0	0	0	0	0	0	0	0	1	0	0	0	0	0	0	0	0	0	0	0	0	0
Otu2057|31	LS1_850306	698338 KX115703		k__Fungi	p__Basidiomycota	c__Agaricomycetes	o__Agaricales	f__Psathyrellaceae	g__unidentified	s__Psathyrellaceae_sp	saprotroph	Probable	Cannon PF, Kirk PM. 2007. Fungal Families of the World. CAB International, Cambridge	196	392	1.1069e-96	1	0.99	Otu2057	0	0	6	0	0	0	0	0	0	0	0	19	0	0	0	0	3	0	0	0	0	0	0	0	0	0	0	0	0	0
Otu1982|23	LS1_1118513	440154 KJ914782	SH187496.07FU	k__Fungi	p__Ascomycota	c__Sordariomycetes	o__Microascales	f__Microascaceae	g__Pseudallescheria	s__Pseudallescheria_boydii	saprotroph	Probable	Tedersoo L, et al. 2014. Science 346:1256688	199	390	3.90946e-96	0.99	0.99	Otu1982	1	0	0	0	0	0	0	0	0	0	0	0	0	0	0	1	2	3	3	1	3	1	0	2	1	1	0	1	1	0
Otu3522|31	LS1_102213	732384 LC199387		k__Fungi	p__Ascomycota	c__Leotiomycetes	o__Thelebolales	f__Pseudeurotiaceae	g__Pseudeurotium	s__Pseudeurotium_bakeri	saprotroph	Probable	Tedersoo L, et al. 2014. Science 346:1256688	147	292	1.08165e-69	1	0.99	Otu3522	1	0	0	1	3	0	3	0	0	0	0	0	1	0	0	2	1	0	0	0	2	0	0	2	2	0	1	1	1	2
Otu2566|68	LS1_83175	712814 KX592800	SH213755.07FU	k__Fungi	p__Ascomycota	c__Pezizomycetes	o__Pezizales	f__Pyronemataceae	g__Pseudombrophila	s__Pseudombrophila_hepatica	saprotroph	Probable	Tedersoo L, et al. 2014. Science 346:1256688	171	342	3.51429e-83	1	0.99	Otu2566	0	0	0	0	0	0	0	0	2	0	0	0	0	0	0	3	1	0	0	8	0	0	4	0	0	0	0	2	5	1
Otu0700|51	LS1_258820	48199 EU379209	SH476278.07FU	k__Fungi	p__Chytridiomycota	c__Rhizophlyctidomycetes	o__Rhizophlyctidales	f__Rhizophlyctidaceae	g__Rhizophlyctis	s__Rhizophlyctis_rosea	saprotroph	Probable	James TY, et al. 2006. Nature 443:818-822	245	484	1.5153e-121	0.99	1	Otu0700	1	0	0	0	0	0	0	0	0	0	0	0	0	0	0	0	1	0	0	0	0	0	0	0	2	0	0	0	0	0
Otu2687|4	LS1_1010060	516055 KT149737	SH194351.07FU	k__Fungi	p__Ascomycota	c__Sordariomycetes	o__Xylariales	f__Xylariaceae	g__Rosellinia	s__Rosellinia_sp	saprotroph	Probable	Tedersoo L, et al. 2014. Science 346:1256688	166	266	1.44334e-62	0.92	0.99	Otu2687	4	0	0	0	0	0	0	0	0	0	0	0	0	0	0	0	0	0	0	0	0	0	0	0	0	0	0	0	0	0
Otu2185|565	LS1_1136904	317935 GU309954		k__Fungi	p__Ascomycota	c__Sordariomycetes	o__Savoryellales	f__Savoryellaceae	g__Savoryella	s__Savoryella_sp	saprotroph	Probable	Tedersoo L, et al. 2014. Science 346:1256688	191	372	2.88183e-91	0.98	0.99	Otu2185	8	14	15	5	13	5	1	0	10	8	4	0	1	12	0	14	5	0	1	2	22	4	6	63	7	21	4	0	8	50
Otu2073|4	LS1_569675	745787 MF688918		k__Fungi	p__Ascomycota	c__Sordariomycetes	o__Microascales	f__Microascaceae	g__Scedosporium	s__Scedosporium_boydii	saprotroph	Probable	Tedersoo L, et al. 2014. Science 346:1256688 (doi:10.1126/science.1256688)	196	392	1.1069e-96	1	0.99	Otu2073	0	0	0	0	0	0	0	0	0	0	0	0	0	0	0	0	0	0	0	0	1	0	0	1	0	0	0	0	1	1
Otu2397|5	LS1_1004297	426355 KP068947	SH187497.07FU	k__Fungi	p__Ascomycota	c__Sordariomycetes	o__Microascales	f__Microascaceae	g__Scedosporium	s__Scedosporium_prolificans	saprotroph	Probable	Tedersoo L, et al. 2014. Science 346:1256688	180	258	2.35942e-60	0.88	0.99	Otu2397	0	0	0	0	0	0	0	0	0	0	0	0	0	0	0	0	0	0	0	0	0	0	0	0	0	0	0	0	0	0
Otu2033|44	LS1_407237	24521 FJ820531	SH016600.07FU	k__Fungi	p__Basidiomycota	c__Agaricomycetes	o__Trechisporales	f__Trechisporales_fam_Incertae_sedis	g__Sistotremastrum	s__Sistotremastrum_sp	saprotroph	Probable	Tedersoo L, et al. 2014. Science 346:1256688	197	394	3.1902e-97	1	0.99	Otu2033	0	0	1	0	0	0	0	0	0	0	0	0	0	0	0	1	0	1	0	0	0	0	0	1	0	0	26	2	3	0
Otu1609|5	LS1_921552	555241 HG937124	SH489653.07FU	k__Fungi	p__Ascomycota	c__Sordariomycetes	o__Sordariales	f__Sordariaceae	g__unidentified	s__Sordariaceae_sp	saprotroph	Probable	Cannon PF, Kirk PM. 2007. Fungal Families of the World. CAB International, Cambridge	213	322	9.03449e-78	0.99	0.77	Otu1609	0	0	0	1	0	0	0	0	0	0	0	0	0	0	0	0	0	0	0	1	1	1	0	0	0	0	1	0	0	0
Otu2679|3702	LS1_933903	555241 HG937124	SH489653.07FU	k__Fungi	p__Ascomycota	c__Sordariomycetes	o__Sordariales	f__Sordariaceae	g__unidentified	s__Sordariaceae_sp	saprotroph	Probable	Cannon PF, Kirk PM. 2007. Fungal Families of the World. CAB International, Cambridge	166	332	1.7568e-80	1	0.99	Otu2679	44	102	332	58	243	183	14	10	13	25	8	39	37	2	13	38	22	15	93	112	150	117	32	10	70	8	840	9	3	19
Otu3067|17	LS1_126870	555505 HG936855	SH526210.07FU	k__Fungi	p__Ascomycota	c__Sordariomycetes	o__Sordariales	f__Sordariaceae	g__unidentified	s__Sordariaceae_sp	saprotroph	Probable	Cannon PF, Kirk PM. 2007. Fungal Families of the World. CAB International, Cambridge	155	308	5.24361e-74	1	0.99	Otu3067	0	0	0	0	0	0	1	0	0	0	0	0	0	1	0	2	0	1	0	0	3	0	0	1	0	0	0	2	1	0
Otu1801|508	LS1_109274	729407 MF102879	SH194973.07FU	k__Fungi	p__Basidiomycota	c__Microbotryomycetes	o__Sporidiobolales	f__Sporidiobolaceae	g__Sporobolomyces	s__Sporobolomyces_roseus	saprotroph	Probable	Tedersoo L, et al. 2014. Science 346:1256688; Nagy GL, et al. 2014. Nature Communications 5:4471; Purahong W, et al. 2016. Molecular Ecology 25:4059-4074	206	410	1.5169e-101	1	0.99	Otu1801	50	17	0	19	21	4	31	19	10	12	4	6	12	4	6	11	37	7	18	3	12	11	14	6	11	2	2	9	3	13
Otu1833|262	LS1_352610	706347 KX067835	SH194976.07FU	k__Fungi	p__Basidiomycota	c__Microbotryomycetes	o__Sporidiobolales	f__Sporidiobolaceae	g__Sporobolomyces	s__Sporobolomyces_ruberrimus	saprotroph	Probable	Tedersoo L, et al. 2014. Science 346:1256688; Nagy GL, et al. 2014. Nature Communications 5:4471; Purahong W, et al. 2016. Molecular Ecology 25:4059-4074	204	408	5.2646e-101	1	1	Otu1833	1	6	2	4	58	7	12	4	13	13	7	2	6	5	7	4	1	2	3	1	6	3	10	2	5	3	2	1	5	23
Otu2021|12	LS1_390611	90850 AY495433	SH209060.07FU	k__Fungi	p__Ascomycota	c__Sordariomycetes	o__Ophiostomatales	f__Ophiostomataceae	g__Sporothrix	s__Sporothrix_inflata	saprotroph	Probable	Dik AJ, et al. 1998. European Journal of Plant Pathology 104:413-423; Rodrigues AM, et al. 2016. PLoS Pathogens 12:e1005638; https://www.cdc.gov	198	386	4.70666e-95	0.99	0.98	Otu2021	0	0	0	1	0	1	0	0	0	0	0	0	0	0	0	0	1	0	0	0	0	0	0	1	0	0	0	5	0	0
Otu2268|7	LS1_1005960	701037 KX640709	SH189964.07FU	k__Fungi	p__Ascomycota	c__Sordariomycetes	o__Ophiostomatales	f__Ophiostomataceae	g__Sporothrix	s__Sporothrix_sp	saprotroph	Probable	Dik AJ, et al. 1998. European Journal of Plant Pathology 104:413-423; Rodrigues AM, et al. 2016. PLoS Pathogens 12:e1005638; https://www.cdc.gov	187	374	8.05396e-92	1	0.99	Otu2268	1	0	0	0	0	0	1	0	1	0	0	0	0	1	0	0	0	0	0	0	0	0	0	0	0	0	0	0	0	0
Otu2660|2	LS1_1088251	213881 JN253519	SH207989.07FU	k__Fungi	p__Ascomycota	c__Sordariomycetes	o__Hypocreales	f__Nectriaceae	g__Stephanonectria	s__Stephanonectria_sp	saprotroph	Probable	Sterkenburg E, et al. 2015. New Phytologist 207:1145-1181	168	330	6.22069e-80	0.99	0.99	Otu2660	0	0	0	0	0	0	0	0	0	0	0	0	0	0	0	0	0	0	0	0	0	0	0	0	0	0	0	0	0	0
Otu1978|169	LS1_206100	734029 KY352531	SH196425.07FU	k__Fungi	p__Basidiomycota	c__Agaricomycetes	o__Russulales	f__Stereaceae	g__Stereum	s__Stereum_sanguinolentum	saprotroph	Probable	Tedersoo L, et al. 2014. Science 346:1256688	199	398	2.64967e-98	1	0.99	Otu1978	0	0	0	0	0	0	3	0	30	0	0	0	0	0	0	0	0	0	0	0	0	107	0	0	0	0	0	0	0	0
Otu2822|44	LS1_1036342	776583 LC272911		k__Fungi	p__Ascomycota	c__Dothideomycetes	o__Dothideales	f__Dothioraceae	g__Sydowia	s__Sydowia_sp	saprotroph	Probable	Tedersoo L, et al. 2014. Science 346:1256688	161	322	8.77071e-78	1	0.99	Otu2822	3	0	2	0	0	0	0	0	0	0	0	0	0	0	0	0	0	4	0	0	0	0	0	0	3	5	1	0	0	0
Otu3198|7	LS1_328897	436382 KJ775711	SH204609.07FU	k__Fungi	p__Ascomycota	c__Eurotiomycetes	o__Eurotiales	f__Trichocomaceae	g__Talaromyces	s__Talaromyces_albobiverticillius	saprotroph	Probable	Sterkenburg E, et al. 2015. New Phytologist 207:1145-1172	153	306	1.81567e-73	1	0.99	Otu3198	0	0	0	0	0	0	1	0	0	0	0	0	0	0	0	0	0	0	0	0	0	0	1	0	1	0	0	0	0	0
Otu2569|16	LS1_103934	754892 KX657253		k__Fungi	p__Ascomycota	c__Eurotiomycetes	o__Eurotiales	f__Trichocomaceae	g__Talaromyces	s__Talaromyces_rugulosus	saprotroph	Probable	Sterkenburg E, et al. 2015. New Phytologist 207:1145-1168	171	342	3.51429e-83	1	0.99	Otu2569	0	0	0	1	0	1	0	0	7	0	0	0	0	0	0	0	0	0	0	0	0	0	0	0	1	0	1	0	0	0
Otu3030|2619	LS1_122941	736065 KX008636	SH209381.07FU	k__Fungi	p__Ascomycota	c__Eurotiomycetes	o__Eurotiales	f__Trichocomaceae	g__Talaromyces	s__Talaromyces_sp	saprotroph	Probable	Sterkenburg E, et al. 2015. New Phytologist 207:1145-1170	155	310	1.51424e-74	1	0.99	Otu3030	5	6	7	1	2	2	1	0	0	1	1	0	0	3	0	2519	0	0	1	0	3	2	2	0	0	1	0	1	0	2
Otu3484|825	LS1_122524	767385 KX343163		k__Fungi	p__Ascomycota	c__Leotiomycetes	o__Helotiales	f__Helotiaceae	g__Tetracladium	s__Tetracladium_sp	saprotroph	Probable	Tedersoo L, et al. 2014. Science 346:1256688	147	290	3.74333e-69	1	0.98	Otu3484	32	20	2	23	17	12	1	1	4	5	3	2	7	5	0	9	10	13	4	8	22	5	7	11	6	3	3	3	2	15
Otu3651|240	LS1_122302	767386 KX343162		k__Fungi	p__Ascomycota	c__Leotiomycetes	o__Helotiales	f__Helotiaceae	g__Tetracladium	s__Tetracladium_sp	saprotroph	Probable	Tedersoo L, et al. 2014. Science 346:1256688	143	286	4.48236e-68	1	0.99	Otu3651	3	1	0	1	4	0	0	0	0	0	0	0	0	0	0	0	0	3	0	2	0	1	2	0	0	0	0	0	0	0
Otu1389|3	LS1_1083668	662515 LN877724	SH184510.07FU	k__Fungi	p__Basidiomycota	c__Agaricomycetes	o__Thelephorales	f__Thelephoraceae	g__unidentified	s__Thelephoraceae_sp	saprotroph	Probable	Cannon PF, Kirk PM. 2007. Fungal Families of the World. CAB International, Cambridge	217	434	4.9549e-108	1	1	Otu1389	2	0	0	0	0	0	0	0	0	0	0	0	0	0	0	0	0	0	0	0	0	0	0	0	0	0	0	0	0	0
Otu2029|155	LS1_1116259	555453 HG936907	SH217932.07FU	k__Fungi	p__Ascomycota	c__Eurotiomycetes	o__Eurotiales	f__Thermoascaceae	g__unidentified	s__Thermoascaceae_sp	saprotroph	Probable	Sterkenburg E, et al. 2015. New Phytologist 207:1145-1166	197	394	3.1902e-97	1	0.99	Otu2029	1	3	0	0	9	1	2	3	0	0	0	5	3	1	0	2	4	6	1	3	4	1	7	5	1	2	1	1	1	7
Otu2072|4	LS1_549485	22361 FJ872076	SH196090.07FU	k__Fungi	p__Mucoromycota	c__Umbelopsidomycetes	o__Umbelopsidales	f__Umbelopsidaceae	g__Umbelopsis	s__Umbelopsis_isabellina	saprotroph	Probable	Tedersoo L, et al. 2014. Science 346:1256688 (doi:10.1126/science.1256688)	196	392	1.1069e-96	1	0.99	Otu2072	0	0	0	0	0	0	0	0	0	0	0	0	0	0	0	0	0	0	0	0	0	0	0	0	0	4	0	0	0	0
Otu1157|3	LS1_873809	568517 KT385710		k__Fungi	p__Basidiomycota	c__Wallemiomycetes	o__Wallemiales	f__Wallemiaceae	g__Wallemia	s__Wallemia_sebi	saprotroph	Probable	Tedersoo L, et al. 2014. Science 346:1256688 (doi:10.1126/science.1256688)	227	446	2.8275e-111	1	0.98	Otu1157	0	0	0	0	0	0	0	0	0	0	0	0	0	0	0	0	0	0	0	1	0	2	0	0	0	0	0	0	0	0
Otu3055|8	LS1_104629	332751 NR_077198	SH192700.07FU	k__Fungi	p__Ascomycota	c__Sordariomycetes	o__Sordariales	f__Lasiosphaeriaceae	g__Cladorrhinum	s__Cladorrhinum_phialophoroides	saprotroph	Probable	Cannon PF, Kirk PM. 2007. Fungal Families of the World. CAB International, Cambridge	155	310	1.51424e-74	1	0.99	Otu3055	0	0	0	0	0	0	0	0	0	0	0	0	0	0	0	0	1	0	0	0	0	0	0	7	0	0	0	0	0	0
Otu3114|2	LS1_307882	764136 MF444160		k__Fungi	p__Ascomycota	c__Eurotiomycetes	o__Eurotiales	f__Trichocomaceae	g__Talaromyces	s__Talaromyces_piceae	saprotroph	Probable	Sterkenburg E, et al. 2015. New Phytologist 207:1145-1171	154	308	5.24361e-74	1	0.99	Otu3114	0	0	0	0	0	0	0	0	0	0	0	0	0	0	0	0	0	0	0	0	0	0	0	0	1	0	0	0	0	0
Otu1336|34	LS1_872825	116117 AM992860		k__Fungi	p__Glomeromycota	c__Archaeosporomycetes	o__Archaeosporales	f__Archaeosporaceae	g__unidentified	s__Archaeosporaceae_sp	symbiont	highly probable	Redecker D, et al. 2013. Mycorrhiza 23:515-531	219	432	1.7477e-107	0.99	1	Otu1336	1	0	0	0	1	0	1	1	0	0	2	2	2	0	1	3	0	0	0	0	1	1	1	0	1	0	0	1	1	0
Otu1244|22	LS1_1149937	116114 AM992863	SH028014.07FU	k__Fungi	p__Glomeromycota	c__Archaeosporomycetes	o__Archaeosporales	f__Archaeosporaceae	g__unidentified	s__Archaeosporales_sp	symbiont	highly probable	Redecker D, et al. 2013. Mycorrhiza 23:515-531	223	408	5.8031e-101	0.96	0.99	Otu1244	0	1	0	0	1	0	0	0	0	0	0	0	0	0	0	0	0	0	0	1	0	0	0	0	0	0	0	0	0	0
Otu1047|38	LS1_1008223	133521 AJ515175		k__Fungi	p__Glomeromycota	c__Archaeosporomycetes	o__Archaeosporales	f__unidentified	g__unidentified	s__Archaeosporales_sp	symbiont	highly probable	Redecker D, et al. 2013. Mycorrhiza 23:515-531	231	292	1.84809e-69	0.87	0.93	Otu1047	0	0	0	1	0	0	0	0	0	0	0	0	0	0	0	0	0	0	0	0	0	0	0	0	0	0	0	0	0	1
Otu1095|26	LS1_1161613	116114 AM992863	SH028014.07FU	k__Fungi	p__Glomeromycota	c__Archaeosporomycetes	o__Archaeosporales	f__unidentified	g__unidentified	s__Archaeosporales_sp	symbiont	highly probable	Redecker D, et al. 2013. Mycorrhiza 23:515-531	229	396	1.07085e-97	0.95	0.96	Otu1095	0	3	0	0	1	0	0	0	0	0	0	0	0	0	0	0	0	0	0	0	0	0	0	0	0	0	0	0	0	0
Otu1656|14	LS1_1067217	137141 AJ243419	SH026484.07FU	k__Fungi	p__Glomeromycota	c__Archaeosporomycetes	o__Archaeosporales	f__unidentified	g__unidentified	s__Archaeosporales_sp	symbiont	highly probable	Redecker D, et al. 2013. Mycorrhiza 23:515-531	211	282	8.49959e-67	0.87	0.97	Otu1656	0	0	0	0	0	0	0	0	0	0	1	0	0	0	0	0	0	0	0	0	0	0	0	0	0	0	0	1	0	0
Otu1424|9	LS1_577925	143553 FJ769314	SH215193.07FU	k__Fungi	p__Glomeromycota	c__Archaeosporomycetes	o__Archaeosporales	f__Archaeosporaceae	g__unidentified	s__Archasporaceae_sp	symbiont	highly probable	Redecker D, et al. 2013. Mycorrhiza 23:515-531	216	376	2.71385e-92	0.94	0.99	Otu1424	1	0	0	0	0	0	0	0	0	1	0	0	3	0	0	0	0	0	1	0	0	0	0	0	0	0	0	0	0	0
Otu1520|8	LS1_1016903	143553 FJ769314	SH215193.07FU	k__Fungi	p__Glomeromycota	c__Archaeosporomycetes	o__Archaeosporales	f__Archaeosporaceae	g__unidentified	s__Archasporaceae_sp	symbiont	highly probable	Redecker D, et al. 2013. Mycorrhiza 23:515-531	215	386	5.23896e-95	0.96	1	Otu1520	0	1	0	0	0	0	0	0	0	0	0	0	1	0	0	0	0	0	0	0	0	0	0	0	0	0	0	0	0	0
Otu1552|2	LS1_628327	143553 FJ769314	SH215193.07FU	k__Fungi	p__Glomeromycota	c__Archaeosporomycetes	o__Archaeosporales	f__Archaeosporaceae	g__unidentified	s__Archasporaceae_sp	symbiont	highly probable	Redecker D, et al. 2013. Mycorrhiza 23:515-531	214	368	4.00617e-90	0.94	1	Otu1552	0	0	0	0	0	0	0	0	0	0	0	0	0	0	0	0	0	0	0	0	0	0	0	0	0	0	0	0	0	0
Otu1166|14	LS1_1045265	116114 AM992863	SH028014.07FU	k__Fungi	p__Glomeromycota	c__Archaeosporomycetes	o__Archaeosporales	f__unidentified	g__unidentified	s__Archasporales_sp	symbiont	highly probable	Redecker D, et al. 2013. Mycorrhiza 23:515-532	226	376	2.87349e-92	0.94	0.97	Otu1166	0	2	0	0	3	0	0	0	0	1	0	0	0	0	0	0	0	0	0	0	0	0	0	0	0	0	0	0	0	0
Otu0561|242	LS1_1016608	351399 HF970337	SH206039.07FU	k__Fungi	p__Glomeromycota	c__Glomeromycetes	o__Glomerales	f__Claroideoglomeraceae	g__unidentified	s__Claroideoglomeraceae_sp	symbiont	highly probable	Redecker D, et al. 2013. Mycorrhiza 23:515-531	252	304	1.12841e-72	0.86	1	Otu0561	11	2	6	12	0	0	17	7	0	3	4	7	1	1	7	2	6	1	24	1	4	8	0	1	12	0	8	0	0	2
Otu0638|4	LS1_873945	351399 HF970337	SH206039.07FU	k__Fungi	p__Glomeromycota	c__Glomeromycetes	o__Glomerales	f__Claroideoglomeraceae	g__unidentified	s__Claroideoglomeraceae_sp	symbiont	highly probable	Redecker D, et al. 2013. Mycorrhiza 23:515-531	248	330	9.71229e-80	0.88	0.99	Otu0638	1	0	0	0	0	0	0	0	0	0	0	0	0	0	0	0	1	0	0	0	0	0	0	0	0	0	0	0	0	0
Otu0668|6	LS1_173301	351399 HF970337	SH206039.07FU	k__Fungi	p__Glomeromycota	c__Glomeromycetes	o__Glomerales	f__Claroideoglomeraceae	g__unidentified	s__Claroideoglomeraceae_sp	symbiont	highly probable	Redecker D, et al. 2013. Mycorrhiza 23:515-531	247	332	2.66826e-80	0.9	0.96	Otu0668	0	0	0	0	0	0	1	0	0	0	0	0	0	0	0	0	0	0	0	0	0	2	0	0	0	0	0	0	0	0
Otu0755|399	LS1_1017839	351399 HF970337	SH206039.07FU	k__Fungi	p__Glomeromycota	c__Glomeromycetes	o__Glomerales	f__Claroideoglomeraceae	g__unidentified	s__Claroideoglomeraceae_sp	symbiont	highly probable	Redecker D, et al. 2013. Mycorrhiza 23:515-531	243	348	1.19408e-84	0.91	0.97	Otu0755	18	3	7	10	1	0	32	10	0	6	2	14	0	7	4	2	26	3	18	6	3	11	0	0	23	0	0	0	0	8
Otu0828|2	LS1_277461	351399 HF970337	SH206039.07FU	k__Fungi	p__Glomeromycota	c__Glomeromycetes	o__Glomerales	f__Claroideoglomeraceae	g__unidentified	s__Claroideoglomeraceae_sp	symbiont	highly probable	Redecker D, et al. 2013. Mycorrhiza 23:515-531	240	336	2.20067e-81	0.88	1	Otu0828	1	0	0	0	0	0	0	0	0	0	0	0	0	0	0	0	0	0	0	0	0	0	0	0	0	0	0	0	0	0
Otu0831|24	LS1_235512	351399 HF970337	SH206039.07FU	k__Fungi	p__Glomeromycota	c__Glomeromycetes	o__Glomerales	f__Claroideoglomeraceae	g__unidentified	s__Claroideoglomeraceae_sp	symbiont	highly probable	Redecker D, et al. 2013. Mycorrhiza 23:515-531	240	322	1.3427e-77	0.89	0.97	Otu0831	0	0	0	1	0	0	0	0	0	0	0	1	0	0	2	0	1	0	2	0	1	1	0	0	2	0	0	0	0	0
Otu0918|6	LS1_805529	351399 HF970337	SH206039.07FU	k__Fungi	p__Glomeromycota	c__Glomeromycetes	o__Glomerales	f__Claroideoglomeraceae	g__unidentified	s__Claroideoglomeraceae_sp	symbiont	highly probable	Redecker D, et al. 2013. Mycorrhiza 23:515-531	237	416	4.1842e-103	0.95	1	Otu0918	2	0	0	0	0	0	0	0	0	0	0	0	0	0	0	0	0	0	0	0	0	0	0	0	0	0	0	0	0	0
Otu0955|216	LS1_1043286	351399 HF970337	SH206039.07FU	k__Fungi	p__Glomeromycota	c__Glomeromycetes	o__Glomerales	f__Claroideoglomeraceae	g__unidentified	s__Claroideoglomeraceae_sp	symbiont	highly probable	Redecker D, et al. 2013. Mycorrhiza 23:515-531	235	420	3.3355e-104	0.96	0.98	Otu0955	45	11	52	1	12	8	0	1	2	0	0	3	0	2	0	5	2	0	0	1	0	0	0	0	0	0	0	0	0	0
Otu1006|5	LS1_382370	351399 HF970337	SH206039.07FU	k__Fungi	p__Glomeromycota	c__Glomeromycetes	o__Glomerales	f__Claroideoglomeraceae	g__unidentified	s__Claroideoglomeraceae_sp	symbiont	highly probable	Redecker D, et al. 2013. Mycorrhiza 23:515-531	233	264	7.43285e-62	0.83	1	Otu1006	0	0	0	0	0	0	0	0	0	0	0	0	0	0	0	0	0	0	0	0	0	1	0	0	0	0	0	0	0	1
Otu1107|36	LS1_655064	108133 AF185689		k__Fungi	p__Glomeromycota	c__Glomeromycetes	o__Glomerales	f__Claroideoglomeraceae	g__unidentified	s__Claroideoglomeraceae_sp	symbiont	highly probable	Redecker D, et al. 2013. Mycorrhiza 23:515-531	229	402	2.493e-99	0.96	0.97	Otu1107	1	1	0	1	1	0	1	0	0	0	0	0	0	0	0	0	0	0	0	0	0	0	0	1	0	0	0	0	0	0
Otu1632|39	LS1_390768	698046 KX115995		k__Fungi	p__Glomeromycota	c__Glomeromycetes	o__Glomerales	f__Claroideoglomeraceae	g__unidentified	s__Claroideoglomeraceae_sp	symbiont	highly probable	Redecker D, et al. 2013. Mycorrhiza 23:515-531	212	422	8.6742e-105	1	0.99	Otu1632	3	1	0	0	0	0	0	0	0	0	0	0	0	0	0	1	1	0	0	1	0	0	0	0	0	0	0	0	0	0
Otu1181|80	LS1_134999	340355 HQ857064		k__Fungi	p__Glomeromycota	c__Glomeromycetes	o__Glomerales	f__Claroideoglomeraceae	g__Claroideoglomus	s__Claroideoglomus_claroideum	symbiont	highly probable	Redecker D, et al. 2013. Mycorrhiza 23:515-531	225	438	4.1963e-109	0.99	0.99	Otu1181	0	0	0	0	0	0	0	0	0	0	0	1	0	0	0	0	0	0	0	0	0	0	0	0	0	0	0	0	0	0
Otu1224|30	LS1_132947	225263 FR750057	SH208991.07FU	k__Fungi	p__Glomeromycota	c__Glomeromycetes	o__Glomerales	f__Claroideoglomeraceae	g__Claroideoglomus	s__Claroideoglomus_claroideum	symbiont	highly probable	Redecker D, et al. 2013. Mycorrhiza 23:515-531	224	444	9.8182e-111	1	0.99	Otu1224	1	0	0	0	0	0	0	0	0	0	0	0	0	0	0	0	0	0	0	0	0	0	0	0	0	0	0	1	0	0
Otu1317|30	LS1_1016355	130435 AJ517305	SH208989.07FU	k__Fungi	p__Glomeromycota	c__Glomeromycetes	o__Glomerales	f__Claroideoglomeraceae	g__Claroideoglomus	s__Claroideoglomus_claroideum	symbiont	highly probable	Redecker D, et al. 2013. Mycorrhiza 23:515-531	220	440	1.1838e-109	1	1	Otu1317	0	0	0	0	0	0	0	0	0	0	0	0	0	0	1	0	0	0	0	0	0	0	0	0	0	0	0	0	0	0
Otu1016|119	LS1_477924	108133 AF185689		k__Fungi	p__Glomeromycota	c__Glomeromycetes	o__Glomerales	f__Claroideoglomeraceae	g__Claroideoglomus	s__Claroideoglomus_sp	symbiont	highly probable	Redecker D, et al. 2013. Mycorrhiza 23:515-531	233	414	1.3718e-102	0.97	0.95	Otu1016	2	0	0	2	0	2	1	0	0	0	0	1	0	0	0	0	0	0	0	0	2	2	0	0	0	0	0	0	0	0
Otu1093|31	LS1_1152664	434902 HG425992	SH525442.07FU	k__Fungi	p__Glomeromycota	c__Glomeromycetes	o__Glomerales	f__Claroideoglomeraceae	g__Claroideoglomus	s__Claroideoglomus_sp	symbiont	highly probable	Redecker D, et al. 2013. Mycorrhiza 23:515-531	229	424	2.6482e-105	0.98	0.97	Otu1093	0	0	0	0	0	0	0	0	0	0	0	1	0	0	0	0	0	0	0	0	0	0	0	0	0	0	0	0	0	0
Otu1147|5	LS1_1131921	125609 AM420360	SH023617.07FU	k__Fungi	p__Glomeromycota	c__Glomeromycetes	o__Glomerales	f__Claroideoglomeraceae	g__Claroideoglomus	s__Claroideoglomus_sp	symbiont	highly probable	Redecker D, et al. 2013. Mycorrhiza 23:515-531	227	412	4.8862e-102	0.97	0.98	Otu1147	0	0	0	0	0	0	0	0	0	0	0	0	0	0	0	0	0	0	0	0	0	0	0	0	0	0	0	0	0	0
Otu1150|3	LS1_844864	108133 AF185689		k__Fungi	p__Glomeromycota	c__Glomeromycetes	o__Glomerales	f__Claroideoglomeraceae	g__Claroideoglomus	s__Claroideoglomus_sp	symbiont	highly probable	Redecker D, et al. 2013. Mycorrhiza 23:515-531	227	406	2.0568e-100	0.96	0.99	Otu1150	0	0	0	0	0	0	0	0	0	0	0	0	0	0	0	0	0	0	0	0	0	0	0	0	0	0	0	0	0	0
Otu1264|10	LS1_1064885	117092 FM876806	SH192020.07FU	k__Fungi	p__Glomeromycota	c__Glomeromycetes	o__Glomerales	f__Claroideoglomeraceae	g__Claroideoglomus	s__Claroideoglomus_sp	symbiont	highly probable	Redecker D, et al. 2013. Mycorrhiza 23:515-531	222	438	4.1748e-109	0.99	1	Otu1264	0	0	0	0	3	0	0	0	0	0	0	0	0	0	0	2	0	0	0	0	0	0	0	0	0	0	0	0	0	0
Otu2093|13	LS1_1109121	117866 AM713402	SH196919.07FU	k__Fungi	p__Glomeromycota	c__Glomeromycetes	o__Diversisporales	f__Diversisporaceae	g__Diversispora	s__Diversispora_sp	symbiont	highly probable	Redecker D, et al. 2013. Mycorrhiza 23:515-531	195	350	2.74876e-85	0.96	0.99	Otu2093	0	0	0	0	0	0	1	0	0	0	0	0	0	0	0	0	0	0	0	0	0	0	0	0	0	0	0	0	0	0
Otu1938|15	LS1_469047	117865 AM713403		k__Fungi	p__Glomeromycota	c__Glomeromycetes	o__Diversisporales	f__Diversisporaceae	g__unidentified	s__Diversisporaceae_sp	symbiont	highly probable	Redecker D, et al. 2013. Mycorrhiza 23:515-531	201	366	1.30056e-89	0.96	1	Otu1938	1	0	0	0	0	0	0	0	0	0	0	0	0	0	0	0	0	0	0	0	0	0	0	1	0	0	0	0	0	0
Otu2000|9	LS1_1052260	288569 JQ218225	SH016716.07FU	k__Fungi	p__Glomeromycota	c__Glomeromycetes	o__Diversisporales	f__Diversisporaceae	g__unidentified	s__Diversisporaceae_sp	symbiont	highly probable	Redecker D, et al. 2013. Mycorrhiza 23:515-531	199	334	6.20045e-81	0.94	0.99	Otu2000	0	1	0	0	0	0	0	0	0	0	0	0	0	0	0	0	0	0	0	0	1	0	0	1	1	0	0	0	0	0
Otu2006|6	LS1_453311	434817 HG425934	SH493373.07FU	k__Fungi	p__Glomeromycota	c__Glomeromycetes	o__Diversisporales	f__Diversisporaceae	g__unidentified	s__Diversisporaceae_sp	symbiont	highly probable	Redecker D, et al. 2013. Mycorrhiza 23:515-531	198	382	5.73389e-94	0.98	0.98	Otu2006	0	0	0	0	0	0	0	0	0	0	0	0	0	0	0	0	1	0	0	0	0	0	0	0	0	0	0	0	0	1
Otu2048|2	LS1_755714	137166 AF185682	SH196894.07FU	k__Fungi	p__Glomeromycota	c__Glomeromycetes	o__Diversisporales	f__Diversisporaceae	g__unidentified	s__Diversisporaceae_sp	symbiont	highly probable	Redecker D, et al. 2013. Mycorrhiza 23:515-531	197	310	2.01501e-74	0.92	0.98	Otu2048	0	0	0	0	0	0	0	0	0	0	0	0	0	0	0	0	0	0	0	0	0	0	0	0	0	0	0	0	0	0
Otu2167|2	LS1_812795	351511 HF970225	SH196917.07FU	k__Fungi	p__Glomeromycota	c__Glomeromycetes	o__Diversisporales	f__Diversisporaceae	g__unidentified	s__Diversisporaceae_sp	symbiont	highly probable	Redecker D, et al. 2013. Mycorrhiza 23:515-531	192	360	5.21047e-88	0.97	0.99	Otu2167	0	0	0	0	0	0	0	0	0	0	0	0	0	0	0	0	0	0	0	0	0	0	0	1	0	0	1	0	0	0
Otu2189|3	LS1_390639	684900 KX193761		k__Fungi	p__Glomeromycota	c__Glomeromycetes	o__Diversisporales	f__Diversisporaceae	g__unidentified	s__Diversisporaceae_sp	symbiont	highly probable	Redecker D, et al. 2013. Mycorrhiza 23:515-531	191	360	5.21047e-88	0.97	0.99	Otu2189	0	0	0	0	0	0	0	0	0	0	0	0	0	0	0	0	0	0	0	0	0	0	0	0	1	0	0	0	0	1
Otu1798|17	LS1_227564	284876 JN685298	SH204420.07FU	k__Fungi	p__Glomeromycota	c__Glomeromycetes	o__Diversisporales	f__unidentified	g__unidentified	s__Diversisporales_sp	symbiont	highly probable	Redecker D, et al. 2013. Mycorrhiza 23:515-531	206	288	1.95424e-68	0.89	0.97	Otu1798	1	0	1	0	0	0	0	0	0	0	0	0	0	0	0	0	0	0	4	0	2	0	0	2	1	0	0	0	0	0
Otu1877|5	LS1_26228	334412 HF674764		k__Fungi	p__Glomeromycota	c__Glomeromycetes	o__Diversisporales	f__unidentified	g__unidentified	s__Diversisporales_sp	symbiont	highly probable	Redecker D, et al. 2013. Mycorrhiza 23:515-531	203	376	2.46714e-92	0.97	0.97	Otu1877	0	0	0	0	1	0	0	0	0	0	0	0	0	0	0	0	0	0	0	0	0	0	0	0	0	0	0	0	0	0
Otu1959|23	LS1_1122643	434819 HG425932	SH495758.07FU	k__Fungi	p__Glomeromycota	c__Glomeromycetes	o__Diversisporales	f__unidentified	g__unidentified	s__Diversisporales_sp	symbiont	highly probable	Redecker D, et al. 2013. Mycorrhiza 23:515-531	200	362	1.55693e-88	0.96	0.99	Otu1959	1	0	0	0	0	0	0	0	0	0	0	0	0	0	0	0	0	1	0	0	0	0	0	0	0	0	1	0	0	0
Otu2105|3	LS1_851027	683618 KX195043		k__Fungi	p__Glomeromycota	c__Glomeromycetes	o__Diversisporales	f__unidentified	g__unidentified	s__Diversisporales_sp	symbiont	highly probable	Redecker D, et al. 2013. Mycorrhiza 23:515-531	195	364	4.30325e-89	0.96	0.98	Otu2105	0	0	0	0	0	0	0	0	0	0	0	0	0	0	0	0	0	0	0	0	0	0	0	0	0	0	0	0	0	0
Otu1651|2	LS1_639222	117504 AJ919274	SH184262.07FU	k__Fungi	p__Glomeromycota	c__Glomeromycetes	o__Glomerales	f__Glomeraceae	g__Funneliformis	s__Funneliformis_mosseae	symbiont	highly probable	Redecker D, et al. 2013. Mycorrhiza 23:515-531	211	322	1.2068e-77	0.88	1	Otu1651	1	0	0	0	0	0	0	0	0	0	0	0	0	0	0	0	0	0	0	0	0	0	0	0	0	0	0	0	0	0
Otu1188|117	LS1_123739	187058 HQ386976	SH184262.07FU	k__Fungi	p__Glomeromycota	c__Glomeromycetes	o__Glomerales	f__Glomeraceae	g__Funneliformis	s__Funneliformis_sp	symbiont	highly probable	Redecker D, et al. 2013. Mycorrhiza 23:515-531	225	440	1.1838e-109	1	0.97	Otu1188	4	0	0	2	1	0	1	0	0	0	0	0	0	0	0	0	0	3	0	0	1	0	0	2	7	0	0	1	0	1
Otu1275|11	LS1_317609	170751 AB520477	SH020227.07FU	k__Fungi	p__Glomeromycota	c__Glomeromycetes	o__Glomerales	f__Glomeraceae	g__Funneliformis	s__Funneliformis_sp	symbiont	highly probable	Redecker D, et al. 2013. Mycorrhiza 23:515-531	222	438	4.1748e-109	0.99	1	Otu1275	0	0	0	0	0	0	2	0	0	0	0	0	0	0	0	0	0	0	0	0	0	0	0	0	0	0	0	1	0	0
Otu2300|52	LS1_470805	291512 HE794050	SH005202.07FU	k__Fungi	p__Glomeromycota	c__Glomeromycetes	o__Gigasporales	f__Gigasporaceae	g__unidentified	s__Gigasporaceae_sp	symbiont	highly probable	Redecker D, et al. 2013. Mycorrhiza 23:515-531	185	340	1.30381e-82	0.97	0.97	Otu2300	1	0	0	0	0	0	0	0	0	1	0	3	1	1	0	0	0	0	1	0	0	1	0	0	0	0	0	0	0	0
Otu2388|62	LS1_15236	74869 DQ400293	SH005202.07FU	k__Fungi	p__Glomeromycota	c__Glomeromycetes	o__Gigasporales	f__Gigasporaceae	g__unidentified	s__Gigasporaceae_sp	symbiont	highly probable	Redecker D, et al. 2013. Mycorrhiza 23:515-531	181	300	9.26453e-72	0.95	0.98	Otu2388	3	0	0	0	0	0	0	0	1	1	0	4	0	0	0	0	0	0	0	0	1	1	0	0	0	0	0	0	0	0
Otu2468|6	LS1_1013210	75035 DQ400126	SH005209.07FU	k__Fungi	p__Glomeromycota	c__Glomeromycetes	o__Gigasporales	f__Gigasporaceae	g__unidentified	s__Gigasporaceae_sp	symbiont	highly probable	Redecker D, et al. 2013. Mycorrhiza 23:515-531	177	300	9.141e-72	0.94	0.99	Otu2468	0	1	0	0	0	0	0	0	0	0	0	0	0	0	0	0	0	0	0	0	0	0	0	0	0	0	0	0	0	0
Otu2492|2	LS1_333541	75035 DQ400126	SH005209.07FU	k__Fungi	p__Glomeromycota	c__Glomeromycetes	o__Gigasporales	f__Gigasporaceae	g__unidentified	s__Gigasporaceae_sp	symbiont	highly probable	Redecker D, et al. 2013. Mycorrhiza 23:515-531	176	310	1.76463e-74	0.96	0.99	Otu2492	0	0	0	0	0	0	0	0	0	1	0	0	0	0	0	0	0	0	0	0	0	0	0	0	0	0	0	0	0	0
Otu1409|100	LS1_1030759	723178 KY076494	SH001011.07FU	k__Fungi	p__Glomeromycota	c__Glomeromycetes	o__Glomerales	f__Glomeraceae	g__unidentified	s__Glomeraceae_sp	symbiont	highly probable	Redecker D, et al. 2013. Mycorrhiza 23:515-531	217	404	6.8509e-100	0.97	0.99	Otu1409	11	4	0	2	13	1	0	1	1	0	0	0	0	0	0	0	1	0	0	3	4	2	0	2	2	0	0	0	0	1
Otu1601|14	LS1_135181	286378 HE775335	SH001017.07FU	k__Fungi	p__Glomeromycota	c__Glomeromycetes	o__Glomerales	f__Glomeraceae	g__unidentified	s__Glomeraceae_sp	symbiont	highly probable	Redecker D, et al. 2013. Mycorrhiza 23:515-531	213	416	3.7287e-103	0.99	1	Otu1601	1	0	0	0	0	0	0	0	0	0	0	1	0	0	0	0	0	0	0	0	2	0	0	0	0	1	1	1	1	0
Otu1608|58	LS1_1120722	334310 HF674811	SH175603.07FU	k__Fungi	p__Glomeromycota	c__Glomeromycetes	o__Glomerales	f__Glomeraceae	g__unidentified	s__Glomeraceae_sp	symbiont	highly probable	Redecker D, et al. 2013. Mycorrhiza 23:515-531	213	388	1.46888e-95	0.97	0.99	Otu1608	2	0	0	0	0	0	1	0	0	0	0	2	0	0	0	0	0	0	0	0	14	1	0	6	1	4	0	6	3	0
Otu1640|2	LS1_210803	378091 KF206522	SH175606.07FU	k__Fungi	p__Glomeromycota	c__Glomeromycetes	o__Glomerales	f__Glomeraceae	g__unidentified	s__Glomeraceae_sp	symbiont	highly probable	Redecker D, et al. 2013. Mycorrhiza 23:515-531	212	392	1.21232e-96	0.97	1	Otu1640	0	0	0	0	0	0	0	0	0	0	0	0	0	0	0	0	0	1	0	0	0	0	0	0	0	0	0	0	0	0
Otu1641|3	LS1_321327	305544 JX096610	SH175620.07FU	k__Fungi	p__Glomeromycota	c__Glomeromycetes	o__Glomerales	f__Glomeraceae	g__unidentified	s__Glomeraceae_sp	symbiont	highly probable	Redecker D, et al. 2013. Mycorrhiza 23:515-531	212	392	1.21232e-96	0.97	1	Otu1641	0	0	0	0	1	0	0	0	0	0	0	0	0	0	0	0	0	0	0	1	0	0	0	0	0	0	0	0	0	0
Otu1679|485	LS1_1145918	303836 JX135062	SH175545.07FU	k__Fungi	p__Glomeromycota	c__Glomeromycetes	o__Glomerales	f__Glomeraceae	g__unidentified	s__Glomeraceae_sp	symbiont	highly probable	Redecker D, et al. 2013. Mycorrhiza 23:515-531	210	416	3.6279e-103	1	0.99	Otu1679	21	15	8	0	48	6	2	3	5	8	1	2	8	4	1	0	11	0	1	12	25	5	0	6	3	0	1	1	7	1
Otu1689|19	LS1_210717	434868 HG425883	SH001003.07FU	k__Fungi	p__Glomeromycota	c__Glomeromycetes	o__Glomerales	f__Glomeraceae	g__unidentified	s__Glomeraceae_sp	symbiont	highly probable	Redecker D, et al. 2013. Mycorrhiza 23:515-531	210	406	1.8793e-100	0.99	0.99	Otu1689	1	0	0	0	1	0	0	0	0	0	0	0	0	0	0	0	0	0	0	0	0	0	0	1	3	0	0	0	0	0
Otu1855|188	LS1_1008269	128503 AJ872040	SH001003.07FU	k__Fungi	p__Glomeromycota	c__Glomeromycetes	o__Glomerales	f__Glomeraceae	g__unidentified	s__Glomeraceae_sp	symbiont	highly probable	Redecker D, et al. 2013. Mycorrhiza 23:515-531	203	392	1.12667e-96	0.99	0.98	Otu1855	34	2	2	1	22	4	1	2	2	1	1	2	0	0	2	2	0	0	2	3	4	2	0	3	1	0	0	1	0	1
Otu1902|693	LS1_416043	434876 HG425875	SH175527.07FU	k__Fungi	p__Glomeromycota	c__Glomeromycetes	o__Glomerales	f__Glomeraceae	g__unidentified	s__Glomeraceae_sp	symbiont	highly probable	Redecker D, et al. 2013. Mycorrhiza 23:515-531	202	396	9.19416e-98	1	0.98	Otu1902	37	17	9	2	67	5	4	3	2	7	0	4	9	9	3	1	15	1	7	14	55	9	0	9	2	0	3	0	5	3
Otu1919|257	LS1_672970	351444 HF970292	SH001025.07FU	k__Fungi	p__Glomeromycota	c__Glomeromycetes	o__Glomerales	f__Glomeraceae	g__unidentified	s__Glomeraceae_sp	symbiont	highly probable	Redecker D, et al. 2013. Mycorrhiza 23:515-531	202	396	9.19416e-98	1	0.98	Otu1919	2	4	4	2	33	1	3	2	1	2	3	1	5	0	1	0	2	0	0	3	15	4	0	1	4	0	0	2	1	0
Otu1952|4	LS1_617538	351444 HF970292	SH001025.07FU	k__Fungi	p__Glomeromycota	c__Glomeromycetes	o__Glomerales	f__Glomeraceae	g__unidentified	s__Glomeraceae_sp	symbiont	highly probable	Redecker D, et al. 2013. Mycorrhiza 23:515-531	201	364	4.5394e-89	0.97	1	Otu1952	0	0	1	0	1	0	0	0	0	0	0	0	0	0	0	0	0	0	0	0	0	0	0	0	0	0	0	0	0	0
Otu1974|64	LS1_136851	128503 AJ872040	SH001003.07FU	k__Fungi	p__Glomeromycota	c__Glomeromycetes	o__Glomerales	f__Glomeraceae	g__unidentified	s__Glomeraceae_sp	symbiont	highly probable	Redecker D, et al. 2013. Mycorrhiza 23:515-531	200	382	5.83628e-94	0.98	0.99	Otu1974	0	0	5	0	16	1	0	0	0	0	0	0	0	0	0	0	0	0	0	0	1	1	0	0	0	0	0	0	0	0
Otu1987|3	LS1_925483	128503 AJ872040	SH001003.07FU	k__Fungi	p__Glomeromycota	c__Glomeromycetes	o__Glomerales	f__Glomeraceae	g__unidentified	s__Glomeraceae_sp	symbiont	highly probable	Redecker D, et al. 2013. Mycorrhiza 23:515-531	199	378	7.11004e-93	0.97	0.99	Otu1987	0	0	0	0	0	0	0	0	0	0	0	0	0	0	0	1	0	0	0	0	0	0	0	0	0	0	0	0	0	0
Otu2002|21	LS1_1024660	351444 HF970292	SH001025.07FU	k__Fungi	p__Glomeromycota	c__Glomeromycetes	o__Glomerales	f__Glomeraceae	g__unidentified	s__Glomeraceae_sp	symbiont	highly probable	Redecker D, et al. 2013. Mycorrhiza 23:515-531	199	372	2.98791e-91	0.97	0.98	Otu2002	8	0	0	0	3	0	0	0	0	0	1	0	0	0	0	0	0	0	0	0	0	1	0	0	0	0	0	0	0	0
Otu2037|2	LS1_1001569	122678 AJ567736	SH175605.07FU	k__Fungi	p__Glomeromycota	c__Glomeromycetes	o__Glomerales	f__Glomeraceae	g__unidentified	s__Glomeraceae_sp	symbiont	highly probable	Redecker D, et al. 2013. Mycorrhiza 23:515-531	197	348	9.76752e-85	0.95	0.99	Otu2037	0	0	0	0	0	0	0	0	0	0	0	0	0	0	0	0	0	0	0	0	0	0	0	0	0	0	0	0	0	0
Otu2096|26	LS1_104725	748381 MF542331		k__Fungi	p__Glomeromycota	c__Glomeromycetes	o__Glomerales	f__Glomeraceae	g__unidentified	s__Glomeraceae_sp	symbiont	highly probable	Redecker D, et al. 2013. Mycorrhiza 23:515-531	195	384	1.63301e-94	0.99	0.99	Otu2096	0	1	0	0	4	0	1	0	1	0	1	0	0	0	1	0	0	0	0	0	0	0	0	0	0	0	0	0	0	0
Otu2208|5	LS1_46653	59416 EF393596	SH176129.07FU	k__Fungi	p__Glomeromycota	c__Glomeromycetes	o__Glomerales	f__Glomeraceae	g__unidentified	s__Glomeraceae_sp	symbiont	highly probable	Redecker D, et al. 2013. Mycorrhiza 23:515-531	190	342	3.98123e-83	0.96	0.99	Otu2208	0	0	0	0	0	0	0	0	0	0	0	0	0	0	0	0	0	0	0	0	0	3	0	0	0	0	0	0	0	0
Otu2217|9	LS1_246836	15749 FN397320	SH001356.07FU	k__Fungi	p__Glomeromycota	c__Glomeromycetes	o__Glomerales	f__Glomeraceae	g__unidentified	s__Glomeraceae_sp	symbiont	highly probable	Redecker D, et al. 2013. Mycorrhiza 23:515-531	190	306	2.33859e-73	0.93	0.99	Otu2217	0	0	0	0	2	0	0	0	0	0	0	0	0	0	0	0	0	0	0	0	0	0	0	0	0	0	0	2	0	0
Otu2229|36	LS1_687845	434850 HG425901	SH001313.07FU	k__Fungi	p__Glomeromycota	c__Glomeromycetes	o__Glomerales	f__Glomeraceae	g__unidentified	s__Glomeraceae_sp	symbiont	highly probable	Redecker D, et al. 2013. Mycorrhiza 23:515-531	189	378	6.69425e-93	1	0.99	Otu2229	2	0	1	1	2	0	0	1	1	0	0	1	0	0	0	0	1	0	0	2	3	1	0	0	0	0	0	0	0	1
Otu2244|13	LS1_1042884	15749 FN397320	SH001356.07FU	k__Fungi	p__Glomeromycota	c__Glomeromycetes	o__Glomerales	f__Glomeraceae	g__unidentified	s__Glomeraceae_sp	symbiont	highly probable	Redecker D, et al. 2013. Mycorrhiza 23:515-531	188	308	6.57532e-74	0.93	0.98	Otu2244	0	0	0	0	4	0	0	0	0	0	0	0	0	0	0	0	0	0	0	0	0	0	0	0	0	0	0	1	0	0
Otu2261|33	LS1_1173823	15749 FN397320	SH001356.07FU	k__Fungi	p__Glomeromycota	c__Glomeromycetes	o__Glomerales	f__Glomeraceae	g__unidentified	s__Glomeraceae_sp	symbiont	highly probable	Redecker D, et al. 2013. Mycorrhiza 23:515-531	187	360	5.05064e-88	0.98	0.99	Otu2261	0	0	0	0	10	0	0	0	0	0	0	0	0	0	0	0	0	0	0	0	0	0	0	0	0	0	0	1	0	0
Otu2264|9	LS1_619884	351466 HF970270	SH176131.07FU	k__Fungi	p__Glomeromycota	c__Glomeromycetes	o__Glomerales	f__Glomeraceae	g__unidentified	s__Glomeraceae_sp	symbiont	highly probable	Redecker D, et al. 2013. Mycorrhiza 23:515-531	187	374	8.05396e-92	1	0.99	Otu2264	0	0	0	0	1	0	0	0	0	0	0	0	0	0	0	1	0	0	0	0	2	0	0	0	0	0	0	0	0	0
Otu2272|6	LS1_1127705	143565 FJ769302	SH176128.07FU	k__Fungi	p__Glomeromycota	c__Glomeromycetes	o__Glomerales	f__Glomeraceae	g__unidentified	s__Glomeraceae_sp	symbiont	highly probable	Redecker D, et al. 2013. Mycorrhiza 23:515-531	187	374	8.05396e-92	1	0.99	Otu2272	0	0	0	1	0	0	0	0	0	0	0	0	0	0	0	0	0	0	0	0	1	0	0	0	0	0	0	0	0	0
Otu2274|8	LS1_114268	143565 FJ769302	SH176128.07FU	k__Fungi	p__Glomeromycota	c__Glomeromycetes	o__Glomerales	f__Glomeraceae	g__unidentified	s__Glomeraceae_sp	symbiont	highly probable	Redecker D, et al. 2013. Mycorrhiza 23:515-531	187	344	1.11952e-83	0.96	0.99	Otu2274	0	0	0	0	0	0	0	0	0	0	0	0	0	0	0	0	0	1	0	0	0	0	0	0	0	0	0	0	0	0
Otu2275|13	LS1_174798	15749 FN397320	SH001356.07FU	k__Fungi	p__Glomeromycota	c__Glomeromycetes	o__Glomerales	f__Glomeraceae	g__unidentified	s__Glomeraceae_sp	symbiont	highly probable	Redecker D, et al. 2013. Mycorrhiza 23:515-531	187	350	2.63285e-85	0.97	0.99	Otu2275	1	0	0	0	1	0	0	0	0	0	0	0	0	0	0	0	0	0	0	0	0	0	0	1	0	0	0	0	0	0
Otu2276|13	LS1_200216	83871 AY896490		k__Fungi	p__Glomeromycota	c__Glomeromycetes	o__Glomerales	f__Glomeraceae	g__unidentified	s__Glomeraceae_sp	symbiont	highly probable	Redecker D, et al. 2013. Mycorrhiza 23:515-531	187	370	9.68831e-91	1	0.98	Otu2276	0	0	0	0	0	0	0	0	0	0	0	0	0	0	0	0	0	0	0	0	0	0	0	0	0	0	0	0	0	0
Otu2375|2	LS1_1147028	212999 JF439199	SH174582.07FU	k__Fungi	p__Glomeromycota	c__Glomeromycetes	o__Glomerales	f__Glomeraceae	g__unidentified	s__Glomeraceae_sp	symbiont	highly probable	Redecker D, et al. 2013. Mycorrhiza 23:515-531	181	316	4.29021e-76	0.94	0.99	Otu2375	0	0	0	0	0	0	0	0	0	0	0	0	0	0	0	0	0	0	0	0	2	0	0	0	0	0	0	0	0	0
Otu2418|2	LS1_346389	748378 MF542334		k__Fungi	p__Glomeromycota	c__Glomeromycetes	o__Glomerales	f__Glomeraceae	g__unidentified	s__Glomeraceae_sp	symbiont	highly probable	Redecker D, et al. 2013. Mycorrhiza 23:515-531	179	352	7.16372e-86	0.99	0.99	Otu2418	2	0	0	0	0	0	0	0	0	0	0	0	0	0	0	0	0	0	0	0	0	0	0	0	0	0	0	0	0	0
Otu0573|49	LS1_856377	351399 HF970337	SH206039.07FU	k__Fungi	p__Glomeromycota	c__Glomeromycetes	o__Glomerales	f__unidentified	g__unidentified	s__Glomerales_sp	symbiont	highly probable	Redecker D, et al. 2013. Mycorrhiza 23:515-531	251	290	7.08913e-69	0.85	1	Otu0573	1	0	0	0	0	0	1	1	0	0	0	2	0	0	0	1	3	0	9	0	0	2	0	1	0	0	2	0	0	0
Otu0718|48	LS1_106417	351399 HF970337	SH206039.07FU	k__Fungi	p__Glomeromycota	c__Glomeromycetes	o__Glomerales	f__unidentified	g__unidentified	s__Glomerales_sp	symbiont	highly probable	Redecker D, et al. 2013. Mycorrhiza 23:515-531	244	392	1.41386e-96	0.92	1	Otu0718	7	7	7	0	6	0	0	0	0	0	0	1	0	0	0	0	0	0	0	0	0	0	0	0	0	0	0	0	0	0
Otu0719|312	LS1_123425	351399 HF970337	SH206039.07FU	k__Fungi	p__Glomeromycota	c__Glomeromycetes	o__Glomerales	f__unidentified	g__unidentified	s__Glomerales_sp	symbiont	highly probable	Redecker D, et al. 2013. Mycorrhiza 23:515-531	244	412	5.269e-102	0.93	1	Otu0719	50	21	74	2	12	14	0	2	2	0	0	9	0	0	2	8	4	0	2	0	3	0	0	0	1	0	0	0	0	1
Otu1042|50	LS1_1068019	351399 HF970337	SH206039.07FU	k__Fungi	p__Glomeromycota	c__Glomeromycetes	o__Glomerales	f__unidentified	g__unidentified	s__Glomerales_sp	symbiont	highly probable	Redecker D, et al. 2013. Mycorrhiza 23:515-531	231	288	2.19992e-68	0.86	0.97	Otu1042	3	0	0	0	0	0	2	1	0	0	0	0	0	0	1	0	6	0	1	3	2	2	0	0	1	1	2	0	0	1
Otu1094|59	LS1_285584	351399 HF970337	SH206039.07FU	k__Fungi	p__Glomeromycota	c__Glomeromycetes	o__Glomerales	f__unidentified	g__unidentified	s__Glomerales_sp	symbiont	highly probable	Redecker D, et al. 2013. Mycorrhiza 23:515-531	229	288	2.21109e-68	0.86	0.98	Otu1094	4	1	1	1	0	0	5	0	0	0	1	0	0	0	1	0	2	0	0	0	3	5	0	0	1	0	0	0	0	1
Otu1099|3	LS1_334716	748366 MF542346		k__Fungi	p__Glomeromycota	c__Glomeromycetes	o__Glomerales	f__unidentified	g__unidentified	s__Glomerales_sp	symbiont	highly probable	Redecker D, et al. 2013. Mycorrhiza 23:515-531	229	420	3.286e-104	0.97	0.99	Otu1099	0	0	0	0	0	0	0	0	0	0	0	0	0	0	0	0	0	0	0	0	0	0	0	0	0	0	0	0	0	0
Otu1187|7	LS1_1153911	108133 AF185689		k__Fungi	p__Glomeromycota	c__Glomeromycetes	o__Glomerales	f__unidentified	g__unidentified	s__Glomerales_sp	symbiont	highly probable	Redecker D, et al. 2013. Mycorrhiza 23:515-531	225	396	1.06544e-97	0.96	1	Otu1187	1	0	0	0	0	0	0	0	0	0	0	0	0	0	0	0	0	0	0	0	0	0	0	0	0	0	0	0	0	0
Otu1328|8	LS1_1101977	684134 KX194527		k__Fungi	p__Glomeromycota	c__Glomeromycetes	o__Glomerales	f__unidentified	g__unidentified	s__Glomerales_sp	symbiont	highly probable	Redecker D, et al. 2013. Mycorrhiza 23:515-531	220	396	1.02758e-97	0.96	0.99	Otu1328	0	0	0	0	0	0	0	0	0	0	0	0	0	0	0	0	0	0	0	0	0	0	0	0	0	0	0	0	0	0
Otu1670|98	LS1_1000046	156263 HM162339	SH019606.07FU	k__Fungi	p__Glomeromycota	c__unidentified	o__unidentified	f__unidentified	g__unidentified	s__Glomeromycota_sp	symbiont	highly probable	Redecker D, et al. 2013. Mycorrhiza 23:515-531	210	374	9.219e-92	0.95	1	Otu1670	0	7	0	3	0	0	1	1	0	2	0	0	0	0	0	0	0	0	0	0	0	8	0	0	0	0	1	0	0	0
Otu1880|2	LS1_237138	565039 KT378082	SH497327.07FU	k__Fungi	p__Glomeromycota	c__unidentified	o__unidentified	f__unidentified	g__unidentified	s__Glomeromycota_sp	symbiont	highly probable	Redecker D, et al. 2013. Mycorrhiza 23:515-531	203	300	1.08086e-71	0.91	1	Otu1880	0	2	0	0	0	0	0	0	0	0	0	0	0	0	0	0	0	0	0	0	0	0	0	0	0	0	0	0	0	0
Otu1527|55	LS1_356636	699722 KU878930	SH640880.07FU	k__Fungi	p__Glomeromycota	c__unidentified	o__unidentified	f__unidentified	g__unidentified	s__Glomeromycotina	symbiont	highly probable	Redecker D, et al. 2013. Mycorrhiza 23:515-531	215	426	7.198e-106	1	0.99	Otu1527	8	2	0	0	0	0	0	0	0	0	0	0	0	0	0	0	0	0	0	2	0	0	0	0	0	0	0	0	0	0
Otu2358|6	LS1_408557	305554 JX096590	SH004948.07FU	k__Fungi	p__Glomeromycota	c__Glomeromycetes	o__Glomerales	f__Glomeraceae	g__Glomus	s__Glomus_sp	symbiont	highly probable	Redecker D, et al. 2013. Mycorrhiza 23:515-531	182	350	2.51694e-85	0.98	0.98	Otu2358	2	0	0	0	0	0	0	0	0	0	0	0	0	0	0	0	0	0	0	0	0	0	0	0	0	0	0	0	0	0
Otu0503|16	LS1_1028975	121500 AM942519	SH013559.07FU	k__Fungi	p__Glomeromycota	c__Paraglomeromycetes	o__Paraglomerales	f__unidentified	g__unidentified	s__Paraglomerales_sp	symbiont	highly probable	Redecker D, et al. 2013. Mycorrhiza 23:515-531	256	426	8.8153e-106	0.93	1	Otu0503	0	0	0	0	0	0	0	0	0	0	0	0	0	1	0	1	1	0	0	0	0	1	0	0	0	0	0	0	0	0
Otu0621|86	LS1_203519	684461 KX194200		k__Fungi	p__Glomeromycota	c__Glomeromycetes	o__Paraglomerales	f__unidentified	g__unidentified	s__Paraglomerales_sp	symbiont	highly probable	Redecker D, et al. 2013. Mycorrhiza 23:515-531	249	446	3.0825e-111	0.96	0.96	Otu0621	6	2	0	0	6	0	4	0	1	6	4	3	3	0	1	0	1	0	0	0	0	0	0	0	0	0	0	0	0	0
Otu0673|17	LS1_1054913	684461 KX194200		k__Fungi	p__Glomeromycota	c__Paraglomeromycetes	o__Paraglomerales	f__unidentified	g__unidentified	s__Paraglomerales_sp	symbiont	highly probable	Redecker D, et al. 2013. Mycorrhiza 23:515-531	247	464	4.1037e-116	0.97	1	Otu0673	0	0	0	0	4	0	0	1	0	0	1	0	0	0	0	0	0	0	0	0	0	0	0	1	0	0	0	0	0	0
Otu0702|33	LS1_559245	278531 HE775343	SH194687.07FU	k__Fungi	p__Glomeromycota	c__Paraglomeromycetes	o__Paraglomerales	f__unidentified	g__unidentified	s__Paraglomerales_sp	symbiont	highly probable	Redecker D, et al. 2013. Mycorrhiza 23:515-531	245	428	2.4032e-106	0.95	1	Otu0702	2	0	0	0	2	0	0	0	0	0	0	0	4	0	1	0	0	0	0	0	0	1	0	0	2	0	0	1	0	0
Otu0758|6	LS1_427059	286374 HE775347	SH194687.07FU	k__Fungi	p__Glomeromycota	c__Paraglomeromycetes	o__Paraglomerales	f__unidentified	g__unidentified	s__Paraglomerales_sp	symbiont	highly probable	Redecker D, et al. 2013. Mycorrhiza 23:515-531	243	394	4.03192e-97	0.92	1	Otu0758	0	0	0	0	0	0	0	0	0	0	0	1	0	0	0	0	0	0	0	0	0	0	0	0	0	0	0	0	0	0
Otu0843|123	LS1_130771	555713 HG936647	SH194693.07FU	k__Fungi	p__Glomeromycota	c__Paraglomeromycetes	o__Paraglomerales	f__unidentified	g__unidentified	s__Paraglomerales_sp	symbiont	highly probable	Redecker D, et al. 2013. Mycorrhiza 23:515-531	240	466	1.1002e-116	1	0.97	Otu0843	3	0	2	1	3	0	2	0	3	3	1	1	3	1	2	3	1	1	2	1	6	2	0	0	0	0	0	1	2	0
Otu0911|43	LS1_520794	74879 DQ400283	SH194684.07FU	k__Fungi	p__Glomeromycota	c__Paraglomeromycetes	o__Paraglomerales	f__unidentified	g__unidentified	s__Paraglomerales_sp	symbiont	highly probable	Redecker D, et al. 2013. Mycorrhiza 23:515-531	238	448	8.4999e-112	0.98	0.97	Otu0911	0	0	1	1	0	0	0	0	1	0	0	0	1	0	0	1	0	0	1	0	2	0	0	1	0	0	0	0	0	0
Otu0951|49	LS1_120387	286374 HE775347	SH194687.07FU	k__Fungi	p__Glomeromycota	c__Paraglomeromycetes	o__Paraglomerales	f__unidentified	g__unidentified	s__Paraglomerales_sp	symbiont	highly probable	Redecker D, et al. 2013. Mycorrhiza 23:515-531	236	452	6.9771e-113	0.98	0.99	Otu0951	0	0	0	0	2	0	1	1	0	2	0	2	5	0	1	0	0	0	0	1	1	2	0	0	1	0	0	2	1	0
Otu1020|5	LS1_1088426	555713 HG936647	SH194693.07FU	k__Fungi	p__Glomeromycota	c__Paraglomeromycetes	o__Paraglomerales	f__unidentified	g__unidentified	s__Paraglomerales_sp	symbiont	highly probable	Redecker D, et al. 2013. Mycorrhiza 23:515-531	233	456	5.6993e-114	0.99	1	Otu1020	0	0	0	0	0	0	0	0	0	0	0	0	0	0	0	0	0	0	0	0	1	0	0	0	0	0	0	0	0	0
Otu1230|2	LS1_1093205	286374 HE775347	SH194687.07FU	k__Fungi	p__Glomeromycota	c__Paraglomeromycetes	o__Paraglomerales	f__unidentified	g__unidentified	s__Paraglomerales_sp	symbiont	highly probable	Redecker D, et al. 2013. Mycorrhiza 23:515-531	224	412	4.8125e-102	0.94	1	Otu1230	0	0	0	0	0	0	0	0	0	0	0	0	0	0	0	0	0	0	0	0	0	0	0	0	0	0	0	1	0	0
Otu1021|17	LS1_418030	111037 U81987	SH215637.07FU	k__Fungi	p__Glomeromycota	c__Paraglomeromycetes	o__Paraglomerales	f__Paraglomeraceae	g__Paraglomus	s__Paraglomus_brasilianensis	symbiont	highly probable	Redecker D, et al. 2013. Mycorrhiza 23:515-531	233	246	5.68636e-57	0.82	0.99	Otu1021	0	6	0	0	0	8	0	0	2	0	0	0	0	0	0	0	0	0	0	0	0	0	0	0	0	0	0	0	0	0
Otu1849|9	LS1_1168331	471132 KF836972	SH175543.07FU	k__Fungi	p__Glomeromycota	c__Glomeromycetes	o__Glomerales	f__Glomeraceae	g__Rhizophagus	s__Rhizophagus_intraradices	symbiont	highly probable	Redecker D, et al. 2013. Mycorrhiza 23:515-531	204	382	5.83628e-94	0.98	0.97	Otu1849	0	0	0	0	0	0	0	0	0	0	0	1	0	0	0	0	0	1	0	1	0	0	0	0	0	0	0	1	1	0
Otu2184|21	LS1_1141780	213001 JF439197	SH001025.07FU	k__Fungi	p__Glomeromycota	c__Glomeromycetes	o__Glomerales	f__Glomeraceae	g__Rhizophagus	s__Rhizophagus_intraradices	symbiont	highly probable	Redecker D, et al. 2013. Mycorrhiza 23:515-531	192	362	1.50198e-88	0.98	0.99	Otu2184	1	0	0	0	4	3	0	0	0	0	0	0	0	0	0	0	0	0	0	0	0	0	0	0	0	0	0	0	0	0
Otu0068|235	LS1_291134	422967 HF968911	SH175538.07FU	k__Fungi	p__Glomeromycota	c__Glomeromycetes	o__Glomerales	f__Glomeraceae	g__Rhizophagus	s__Rhizophagus_irregularis	symbiont	highly probable	Redecker D, et al. 2013. Mycorrhiza 23:515-531	324	424	2.4988e-105	1	0.65	Otu0068	2	8	6	0	19	1	1	0	1	2	0	1	10	3	1	0	5	2	0	12	19	1	0	7	0	0	0	2	1	1
Otu1408|196	LS1_130541	723178 KY076494	SH001011.07FU	k__Fungi	p__Glomeromycota	c__Glomeromycetes	o__Glomerales	f__Glomeraceae	g__Rhizophagus	s__Rhizophagus_irregularis	symbiont	highly probable	Redecker D, et al. 2013. Mycorrhiza 23:515-531	217	418	1.0741e-103	0.99	0.98	Otu1408	15	1	3	2	26	5	4	1	3	4	0	4	0	0	1	1	1	0	2	4	4	4	0	5	0	1	2	0	2	2
Otu1667|3	LS1_1124585	19438 GQ205065	SH001013.07FU	k__Fungi	p__Glomeromycota	c__Glomeromycetes	o__Glomerales	f__Glomeraceae	g__Rhizophagus	s__Rhizophagus_irregularis	symbiont	highly probable	Redecker D, et al. 2013. Mycorrhiza 23:515-531	211	416	3.6884e-103	0.99	1	Otu1667	0	0	0	0	0	0	0	0	0	0	0	0	0	0	0	0	0	1	0	0	2	0	0	0	0	0	0	0	0	0
Otu1835|4	LS1_1031819	131120 AJ557008	SH175613.07FU	k__Fungi	p__Glomeromycota	c__Glomeromycetes	o__Glomerales	f__Glomeraceae	g__Rhizophagus	s__Rhizophagus_irregularis	symbiont	highly probable	Redecker D, et al. 2013. Mycorrhiza 23:515-531	204	390	4.04744e-96	0.98	0.99	Otu1835	0	1	0	0	0	0	0	0	0	0	0	0	0	0	0	0	0	0	0	0	0	0	0	1	0	0	0	0	0	0
Otu1378|48	LS1_1038838	390678 KF646118		k__Fungi	p__Glomeromycota	c__Glomeromycetes	o__Glomerales	f__Glomeraceae	g__Rhizophagus	s__Rhizophagus_sp	symbiont	highly probable	Redecker D, et al. 2013. Mycorrhiza 23:515-531	218	418	1.0856e-103	0.99	0.97	Otu1378	1	0	0	0	2	3	0	0	0	0	0	1	0	0	0	0	1	0	2	1	0	1	0	0	3	0	0	0	0	0
Otu1554|21	LS1_840229	129670 AJ968411	SH175559.07FU	k__Fungi	p__Glomeromycota	c__Glomeromycetes	o__Glomerales	f__Glomeraceae	g__Rhizophagus	s__Rhizophagus_sp	symbiont	highly probable	Redecker D, et al. 2013. Mycorrhiza 23:515-531	214	424	2.4988e-105	1	0.99	Otu1554	0	0	0	0	0	0	0	0	0	0	0	0	0	1	0	0	0	0	0	0	4	2	0	0	0	1	0	2	2	0
Otu1825|58	LS1_412860	225347 FR750106	SH175527.07FU	k__Fungi	p__Glomeromycota	c__Glomeromycetes	o__Glomerales	f__Glomeraceae	g__Rhizophagus	s__Rhizophagus_sp	symbiont	highly probable	Redecker D, et al. 2013. Mycorrhiza 23:515-531	205	388	1.36453e-95	0.99	0.96	Otu1825	0	1	0	0	14	0	1	0	0	0	0	0	0	0	1	0	0	0	1	1	0	1	0	0	0	0	0	0	1	0
Otu1869|6	LS1_168099	122680 AJ567733	SH001099.07FU	k__Fungi	p__Glomeromycota	c__Glomeromycetes	o__Glomerales	f__Glomeraceae	g__Rhizophagus	s__Rhizophagus_sp	symbiont	highly probable	Redecker D, et al. 2013. Mycorrhiza 23:515-531	203	400	7.769e-99	0.99	1	Otu1869	0	0	0	0	0	0	0	0	0	0	0	0	0	0	0	0	0	0	0	0	0	0	0	0	0	0	1	0	0	0
Otu1992|8	LS1_1029898	225347 FR750106	SH175527.07FU	k__Fungi	p__Glomeromycota	c__Glomeromycetes	o__Glomerales	f__Glomeraceae	g__Rhizophagus	s__Rhizophagus_sp	symbiont	highly probable	Redecker D, et al. 2013. Mycorrhiza 23:515-531	199	372	2.93487e-91	0.97	0.97	Otu1992	0	0	0	0	1	0	0	0	0	0	0	0	0	0	0	0	0	0	0	1	0	0	0	0	0	0	0	0	0	0
Otu2038|14	LS1_1004029	122678 AJ567736	SH175605.07FU	k__Fungi	p__Glomeromycota	c__Glomeromycetes	o__Glomerales	f__Glomeraceae	g__Rhizophagus	s__Rhizophagus_sp	symbiont	highly probable	Redecker D, et al. 2013. Mycorrhiza 23:515-532	197	384	1.65256e-94	0.98	0.99	Otu2038	0	0	0	0	0	0	0	0	0	0	0	1	0	0	0	0	0	0	0	0	5	0	0	1	0	1	0	1	2	0
Otu2099|15	LS1_680770	422962 HF968916	SH175527.07FU	k__Fungi	p__Glomeromycota	c__Glomeromycetes	o__Glomerales	f__Glomeraceae	g__Rhizophagus	s__Rhizophagus_sp	symbiont	highly probable	Redecker D, et al. 2013. Mycorrhiza 23:515-533	195	362	1.5203e-88	0.96	0.99	Otu2099	0	0	0	0	4	0	0	0	0	1	0	0	0	0	0	0	0	0	0	0	0	0	0	0	0	0	0	0	0	0
Otu3499|4	LS1_1115488	774673 MF328305		k__Fungi	p__Ascomycota	c__Dothideomycetes	o__Pleosporales	f__Didymellaceae	g__unidentified	s__Didymellaceae_sp				147	284	1.61891e-67	0.98	0.99	Otu3499	0	0	0	0	0	0	0	0	0	0	0	0	0	0	0	0	0	0	0	0	0	0	0	0	0	0	0	0	0	0
Otu0812|9	LS1_282081	363097 KF267148		k__Fungi	p__Basidiomycota	c__Agaricomycetes	o__Cantharellales	f__Ceratobasidiaceae	g__unidentified	s__Ceratobasidiaceae_sp				240	470	9.341e-118	0.99	1	Otu0812	5	0	0	0	3	0	0	0	0	0	0	0	0	0	0	0	0	0	0	0	0	0	0	0	0	0	0	0	0	0
Otu0834|170	LS1_122475	436273 KM247422		k__Fungi	p__Basidiomycota	c__Agaricomycetes	o__Cantharellales	f__Ceratobasidiaceae	g__unidentified	s__Ceratobasidiaceae_sp				240	428	2.3253e-106	0.97	0.99	Otu0834	148	1	0	0	0	0	0	0	0	0	0	0	0	0	0	0	1	0	0	0	1	1	0	0	0	0	0	0	0	0
Otu0920|5895	LS1_130014	753905 MF567526		k__Fungi	p__Basidiomycota	c__Agaricomycetes	o__Cantharellales	f__Ceratobasidiaceae	g__unidentified	s__Ceratobasidiaceae_sp				237	468	3.1676e-117	1	0.98	Otu0920	8	0	0	38	0	0	0	0	0	0	0	0	0	0	1	0	4	0	0	0	0	11	0	0	0	0	0	0	0	0
Otu1220|3	LS1_548101	487377 KP827690		k__Fungi	p__Basidiomycota	c__Agaricomycetes	o__Cantharellales	f__Ceratobasidiaceae	g__unidentified	s__Ceratobasidiaceae_sp				224	412	4.8125e-102	0.97	1	Otu1220	0	0	0	0	0	0	0	0	0	0	0	0	0	0	0	0	0	0	0	0	0	0	0	0	0	0	0	0	0	0
Otu1314|133	LS1_1027406	385994 KF800412	SH015225.07FU	k__Fungi	p__Basidiomycota	c__Agaricomycetes	o__Cantharellales	f__Ceratobasidiaceae	g__unidentified	s__Ceratobasidiaceae_sp				220	422	9.0534e-105	0.98	0.99	Otu1314	70	0	0	1	0	0	0	0	0	0	0	0	0	0	0	16	1	0	0	35	0	0	0	0	0	0	0	0	0	0
Otu1323|7	LS1_128424	351293 KC753438	SH186405.07FU	k__Fungi	p__Basidiomycota	c__Agaricomycetes	o__Cantharellales	f__Ceratobasidiaceae	g__unidentified	s__Ceratobasidiaceae_sp				220	438	4.1102e-109	1	0.99	Otu1323	5	0	0	0	0	0	0	0	0	0	0	0	0	0	0	0	0	0	0	0	0	0	0	0	0	0	0	0	0	0
Otu1130|22	LS1_1023187	687324 KX610453	SH186396.07FU	k__Fungi	p__Basidiomycota	c__Agaricomycetes	o__Cantharellales	f__Ceratobasidiaceae	g__Ceratobasidium	s__Ceratobasidium_albasitensis				228	454	1.9442e-113	1	0.99	Otu1130	0	0	0	0	0	0	0	0	0	0	0	0	0	0	0	0	0	0	0	0	0	0	0	0	0	0	0	0	0	0
Otu0946|2086	LS1_132301	730468 KX831955	SH218653.07FU	k__Fungi	p__Basidiomycota	c__Agaricomycetes	o__Cantharellales	f__Ceratobasidiaceae	g__Ceratobasidium	s__Ceratobasidium_sp				236	470	9.1196e-118	1	0.99	Otu0946	2	0	0	0	0	0	0	0	0	0	0	0	0	0	0	0	0	1	4	0	0	1	0	0	0	0	0	0	0	0
Otu0988|5	LS1_169827	753905 MF567526		k__Fungi	p__Basidiomycota	c__Agaricomycetes	o__Cantharellales	f__Ceratobasidiaceae	g__Ceratobasidium	s__Ceratobasidium_sp				234	408	6.0905e-101	0.95	0.99	Otu0988	0	0	0	0	0	0	0	0	0	0	0	0	0	0	0	0	0	0	0	0	0	0	0	0	0	0	0	0	0	0
Otu3056|8	LS1_1048701	555256 HG937107	SH191412.07FU	k__Fungi	p__Ascomycota	c__Sordariomycetes	o__Coniochaetales	f__Coniochaetaceae	g__Coniochaeta	s__Coniochaeta_sp				155	304	6.43872e-73	0.99	0.99	Otu3056	1	0	1	0	1	0	0	0	1	0	0	0	0	1	0	0	0	0	1	0	1	0	0	0	0	0	0	0	0	0
Otu3138|2	LS1_165076	704767 KR004885	SH191385.07FU	k__Fungi	p__Ascomycota	c__Sordariomycetes	o__Coniochaetales	f__Coniochaetaceae	g__Coniochaeta	s__Coniochaeta_sp				154	302	2.22964e-72	0.99	0.99	Otu3138	0	0	0	0	0	0	0	0	0	0	0	0	0	0	0	0	0	0	0	0	0	0	0	0	0	0	0	0	0	0
Otu3044|23	LS1_24012	739067 KY977447		k__Fungi	p__Ascomycota	c__Dothideomycetes	o__Pleosporales	f__Didymellaceae	g__Epicoccum	s__Epicoccum_nigrum				155	304	6.43872e-73	0.99	0.99	Otu3044	0	0	0	0	0	6	0	1	0	0	0	0	0	0	0	0	0	0	0	0	1	0	0	0	0	0	0	0	0	0
Otu3083|3	LS1_667868	764980 MF435053		k__Fungi	p__Ascomycota	c__Dothideomycetes	o__Pleosporales	f__Didymellaceae	g__Epicoccum	s__Epicoccum_nigrum				155	310	1.51424e-74	1	0.99	Otu3083	0	0	1	0	0	0	1	0	0	0	0	0	0	0	0	0	0	0	0	0	1	0	0	0	0	0	0	0	0	0
Otu3100|84	LS1_114451	762003 MF509753		k__Fungi	p__Ascomycota	c__Dothideomycetes	o__Pleosporales	f__Didymellaceae	g__Epicoccum	s__Epicoccum_nigrum				154	298	2.71626e-71	0.98	0.99	Otu3100	1	0	1	0	2	62	1	0	0	0	0	0	0	0	0	0	0	0	1	0	0	0	0	1	0	0	0	0	0	0
Otu2377|2	LS1_195154	555259 HG937103	SH495095.07FU	k__Fungi	p__Ascomycota	c__Sordariomycetes	o__Glomerellales	f__Plectosphaerellaceae	g__unidentified	s__Plectosphaerellaceae_sp				181	346	3.08643e-84	0.98	0.99	Otu2377	0	0	0	0	0	0	0	0	0	0	0	0	0	0	0	0	0	0	0	2	0	0	0	0	0	0	0	0	0	0
Otu2536|28	LS1_688327	744696 MF351531		k__Fungi	p__Ascomycota	c__Sordariomycetes	o__Hypocreales	f__Hypocreales_fam_Incertae_sedis	g__Acremonium	s__Acremonium_persicinum				173	340	1.24376e-82	0.99	0.99	Otu2536	2	0	0	0	0	0	0	0	0	0	0	0	0	0	0	0	0	0	0	0	1	0	1	0	2	0	0	1	0	0
Otu2590|4	LS1_892399	554174 HG935526	SH219558.07FU	k__Fungi	p__Ascomycota	c__Sordariomycetes	o__Hypocreales	f__Hypocreales_fam_Incertae_sedis	g__Acremonium	s__Acremonium_sp				170	330	6.30956e-80	0.98	0.99	Otu2590	0	0	0	0	0	0	0	0	0	0	0	0	0	0	0	0	0	0	0	0	0	0	0	0	0	0	0	0	0	0
Otu2650|64	LS1_1104800	545357 KU863554	SH217330.07FU	k__Fungi	p__Ascomycota	c__Sordariomycetes	o__Hypocreales	f__Hypocreales_fam_Incertae_sedis	g__Acremonium	s__Acremonium_sp				168	336	1.46297e-81	1	0.99	Otu2650	4	0	0	0	0	0	2	0	0	0	0	0	2	0	0	13	1	0	0	0	0	1	5	1	20	0	0	8	0	0
Otu2856|58	LS1_1067447	448594 KM231818	SH175271.07FU	k__Fungi	p__Ascomycota	c__Sordariomycetes	o__Hypocreales	f__Hypocreales_fam_Incertae_sedis	g__Acremonium	s__Acremonium_sp				160	316	3.64528e-76	1	0.98	Otu2856	3	0	2	1	0	2	0	0	0	1	0	1	0	0	2	1	0	0	0	0	1	0	0	0	4	1	0	1	1	2
Otu2582|54	LS1_1069721	508459 LN810521	SH219560.07FU	k__Fungi	p__Ascomycota	c__Sordariomycetes	o__Glomerellales	f__Plectosphaerellaceae	g__Chordomyces	s__Chordomyces_antarcticus				170	340	1.21803e-82	1	0.99	Otu2582	0	0	0	0	0	0	0	0	0	0	0	0	0	0	0	0	0	1	0	0	0	0	0	0	0	1	2	1	0	2
Otu3431|14	LS1_111340	775405 MF326605		k__Fungi	p__Ascomycota	c__Dothideomycetes	o__Capnodiales	f__Cladosporiaceae	g__Cladosporium	s__Cladosporium_sp				149	280	1.98881e-66	0.97	0.99	Otu3431	0	0	0	0	1	0	0	0	0	0	0	0	0	0	0	0	0	0	0	0	0	0	0	0	0	0	0	0	0	0
Otu3575|8	LS1_616678	89920 AY618245	SH186782.07FU	k__Fungi	p__Ascomycota	c__Eurotiomycetes	o__Chaetothyriales	f__Herpotrichiellaceae	g__Phialophora	s__Phialophora_sp				145	290	3.74333e-69	1	0.99	Otu3575	0	0	0	0	0	0	0	0	1	0	0	1	0	0	0	0	0	0	0	1	0	0	0	0	0	0	0	0	0	0
Otu3563|301	LS1_122521	776448 KX586148		k__Fungi	p__Ascomycota	c__Eurotiomycetes	o__Chaetothyriales	f__Herpotrichiellaceae	g__Phialophora	s__Phialophora_sp				145	290	3.74333e-69	1	0.99	Otu3563	1	1	6	1	0	0	2	0	1	0	3	1	0	0	1	1	6	0	0	0	0	2	0	1	0	0	1	0	0	0
Otu2999|9	LS1_1086889	555230 HG937136	SH493949.07FU	k__Fungi	p__Ascomycota	c__Sordariomycetes	o__Glomerellales	f__Plectosphaerellaceae	g__unidentified	s__Plectosphaerellaceae_sp				156	312	4.37254e-75	1	0.99	Otu2999	0	0	0	0	0	0	0	0	0	0	0	0	0	0	0	0	0	3	0	1	1	0	0	0	0	0	0	0	0	0
Otu2414|4	LS1_174196	445544 KJ443277	SH525836.07FU	k__Fungi	p__Ascomycota	c__Sordariomycetes	o__Glomerellales	f__Plectosphaerellaceae	g__Sodiomyces	s__Sodiomyces_tronii				179	340	1.29523e-82	0.98	0.99	Otu2414	0	0	0	0	0	0	0	0	0	0	0	0	0	0	0	0	0	0	0	0	0	0	0	0	0	0	0	0	0	0
Otu2401|6	LS1_1155087	743813 KX912037		k__Fungi	p__Ascomycota	c__Eurotiomycetes	o__Eurotiales	f__Trichocomaceae	g__Thermomyces	s__Thermomyces_dupontii				180	354	2.02525e-86	1	0.98	Otu2401	0	0	0	0	0	0	0	0	0	0	0	0	0	0	0	1	1	0	0	0	0	1	0	0	0	0	0	0	0	0
Otu2598|11	LS1_1114111	763657 KX815292		k__Fungi	p__Ascomycota	c__Eurotiomycetes	o__Eurotiales	f__Trichocomaceae	g__Thermomyces	s__Thermomyces_sp				170	334	5.1792e-81	0.99	0.99	Otu2598	0	0	0	0	0	0	0	0	0	0	0	0	0	0	0	0	0	0	0	0	0	0	0	1	0	0	0	0	0	0
Otu3124|7	LS1_1035913	714877 KY591133		k__Fungi	p__Ascomycota	c__Dothideomycetes	o__Pleosporales	f__Periconiaceae	g__Periconia	s__Periconia_sp				154	308	5.24361e-74	1	0.99	Otu3124	1	1	0	0	0	0	0	0	0	0	0	0	0	0	0	0	0	5	0	0	0	0	0	0	0	0	0	0	0	0
Otu2378|3	LS1_250043	447726 LM652392	SH194820.07FU	k__Fungi	p__Ascomycota	c__Sordariomycetes	o__Microascales	f__Microascaceae	g__Acaulium	s__Acaulium_caviariforme				181	362	1.40124e-88	1	0.99	Otu2378	0	0	0	0	0	0	0	0	0	0	0	0	0	0	0	2	0	0	0	0	0	0	0	0	0	0	0	0	0	0
Otu2302|2	LS1_1013300	13585 AY944866	SH185862.07FU	k__Fungi	p__Mucoromycota	c__Mucoromycetes	o__Mucorales	f__Cunninghamellaceae	g__Absidia	s__Absidia_caerulea				185	364	4.11958e-89	0.99	0.99	Otu2302	0	0	0	0	1	0	0	0	0	0	0	0	0	0	0	0	0	0	0	0	0	0	0	0	0	0	0	0	0	0
Otu1976|3	LS1_963367	128660 AJ877961	SH190044.07FU	k__Fungi	p__Mucoromycota	c__Mucoromycetes	o__Mucorales	f__Cunninghamellaceae	g__Absidia	s__Absidia_glauca				200	384	1.60367e-94	1	0.96	Otu1976	0	0	0	0	0	0	0	0	0	0	0	0	0	0	0	0	0	0	0	0	0	0	0	0	0	0	0	0	0	0
Otu2837|15	LS1_968055	645036 KU845797	SH212891.07FU	k__Fungi	p__Ascomycota	c__Sordariomycetes	o__Hypocreales	f__Stachybotryaceae	g__Achroiostachys	s__Achroiostachys_humicola				161	316	3.7294e-76	0.99	0.99	Otu2837	1	1	4	0	0	0	0	0	0	0	0	0	0	0	0	1	0	1	0	0	0	0	0	0	3	1	0	1	0	0
Otu1383|60	LS1_1127167	769417 MF359553		k__Fungi	p__Mucoromycota	c__Mucoromycetes	o__Mucorales	f__Mucoraceae	g__Actinomucor	s__Actinomucor_elegans				217	426	7.198e-106	1	0.98	Otu1383	1	0	0	0	0	0	0	0	0	0	0	0	0	0	0	0	0	0	0	0	0	0	0	0	0	0	0	0	0	0
Otu1967|2	LS1_582322	691848 KY101641	SH629930.07FU	k__Fungi	p__Ascomycota	c__Saccharomycetes	o__Saccharomycetales	f__Saccharomycetales_fam_Incertae_sedis	g__Ambrosiozyma	s__Ambrosiozyma_sp				200	178	1.38425e-38	0.81	1	Otu1967	0	0	0	0	0	0	0	0	0	0	0	2	0	0	0	0	0	0	0	0	0	0	0	0	0	0	0	0	0	0
Otu3307|117	LS1_1030424	766670 MF071202		k__Fungi	p__Ascomycota	c__Sordariomycetes	o__Xylariales	f__Amphisphaeriaceae	g__unidentified	s__Amphisphaeriaceae_sp				151	302	2.17655e-72	1	0.99	Otu3307	37	1	4	11	0	7	1	2	1	1	1	1	0	6	0	0	3	0	2	4	0	0	0	0	0	0	0	0	0	1
Otu2349|417	LS1_444395	731896 KX099619	SH198234.07FU	k__Fungi	p__Basidiomycota	c__Agaricomycetes	o__Russulales	f__Stereaceae	g__Amylostereum	s__Amylostereum_areolatum				182	364	4.04086e-89	1	0.99	Otu2349	1	0	0	0	0	0	0	0	0	0	0	0	0	0	2	0	0	0	89	0	117	0	0	0	0	0	0	0	0	0
Otu2661|45	LS1_105231	691829 KY101660	SH182010.07FU	k__Fungi	p__Basidiomycota	c__Tremellomycetes	o__Trichosporonales	f__Trichosporonaceae	g__Apiotrichum	s__Apiotrichum_dulcitum				168	334	5.06978e-81	1	0.99	Otu2661	1	0	0	0	0	0	0	0	0	0	0	0	0	1	0	1	0	1	1	0	11	0	0	3	1	1	1	12	1	1
Otu2764|3	LS1_379691	736855 LC229713	SH196641.07FU	k__Fungi	p__Basidiomycota	c__Tremellomycetes	o__Trichosporonales	f__Trichosporonaceae	g__Apiotrichum	s__Apiotrichum_sp				163	326	7.3077e-79	1	0.99	Otu2764	0	0	0	0	0	0	0	0	0	0	0	0	0	0	0	0	0	0	0	0	1	0	0	0	0	2	0	0	0	0
Otu2735|35	LS1_953621	767024 KX463347		k__Fungi	p__Ascomycota	c__Eurotiomycetes	o__Eurotiales	f__Aspergillaceae	g__Aspergillus	s__Aspergillus_chevalieri				164	328	2.1092e-79	1	0.99	Otu2735	0	0	0	0	0	0	0	0	0	1	0	0	0	0	0	0	0	0	0	5	2	0	0	0	0	0	1	0	0	1
Otu2706|14	LS1_1146128	750956 LN898678		k__Fungi	p__Ascomycota	c__Eurotiomycetes	o__Eurotiales	f__Aspergillaceae	g__Aspergillus	s__Aspergillus_creber				165	328	2.1092e-79	1	0.99	Otu2706	0	0	0	0	0	0	0	0	0	0	0	0	0	0	0	0	0	1	0	7	0	0	0	0	0	0	0	0	0	0
Otu2620|8	LS1_505008	653811 KX022488	SH207595.07FU	k__Fungi	p__Ascomycota	c__Eurotiomycetes	o__Eurotiales	f__Aspergillaceae	g__Aspergillus	s__Aspergillus_melleus				169	338	4.22141e-82	1	0.99	Otu2620	0	0	0	0	0	0	0	0	0	0	0	0	0	0	0	0	0	0	0	7	0	1	0	0	0	0	0	0	0	0
Otu2778|7	LS1_849368	229065 JF289146	SH186290.07FU	k__Fungi	p__Ascomycota	c__Eurotiomycetes	o__Eurotiales	f__Aspergillaceae	g__Aspergillus	s__Aspergillus_sp				162	304	6.79361e-73	0.98	0.98	Otu2778	0	0	0	0	0	0	0	0	0	0	2	0	0	0	0	0	0	0	0	0	0	0	0	0	1	0	0	0	1	0
Otu2542|10	LS1_16404	691776 KY101713	SH212637.07FU	k__Fungi	p__Ascomycota	c__Saccharomycetes	o__Saccharomycetales	f__Phaffomycetaceae	g__Barnettozyma	s__Barnettozyma_californica				173	346	2.92505e-84	1	0.99	Otu2542	0	0	0	0	0	0	0	2	0	0	0	0	0	1	0	0	0	0	2	0	0	0	0	0	0	0	0	5	0	0
Otu2545|7	LS1_943550	691777 KY101712	SH212638.07FU	k__Fungi	p__Ascomycota	c__Saccharomycetes	o__Saccharomycetales	f__Phaffomycetaceae	g__Barnettozyma	s__Barnettozyma_californica				173	340	1.23519e-82	1	0.98	Otu2545	0	0	0	0	0	0	0	0	0	0	0	0	0	0	0	0	0	0	6	0	0	0	0	0	0	0	0	0	0	0
Otu2443|467	LS1_951268	54143 EF641857	SH192539.07FU	k__Fungi	p__Ascomycota	c__Sordariomycetes	o__Hypocreales	f__Bionectriaceae	g__unidentified	s__Bionectriaceae_sp				177	354	2.02525e-86	1	0.99	Otu2443	1	0	1	0	1	0	0	0	0	0	0	0	0	0	0	0	0	0	0	0	0	0	0	0	1	0	0	0	0	0
Otu2427|58	LS1_681174	691678 KY101811	SH215453.07FU	k__Fungi	p__Basidiomycota	c__Tremellomycetes	o__Tremellales	f__Bulleraceae	g__Bullera	s__Bullera_alba				178	356	5.84139e-87	1	0.99	Otu2427	2	0	0	3	2	2	4	1	1	0	0	0	0	0	0	0	2	11	7	0	2	4	1	0	1	1	1	1	0	2
Otu3775|82	LS1_461145	733342 KX096670	SH209709.07FU	k__Fungi	p__Basidiomycota	c__Tremellomycetes	o__Tremellales	f__Bulleraceae	g__Bullera	s__Bullera_crocea				128	252	6.46834e-59	1	0.98	Otu3775	2	2	1	1	0	1	0	11	0	0	0	1	0	0	0	0	15	9	0	0	2	1	0	0	1	1	0	1	1	0
Otu3800|21	LS1_1018737	748599 KX620503		k__Fungi	p__Ascomycota	c__Saccharomycetes	o__Saccharomycetales	f__Saccharomycetales_fam_Incertae_sedis	g__Candida	s__Candida_sake				103	206	1.53878e-46	1	0.99	Otu3800	0	0	1	1	0	0	0	0	0	1	0	0	0	0	0	0	0	0	4	1	0	2	0	1	0	0	0	2	0	1
Otu3167|5952	LS1_1113976	555211 HG937158	SH489652.07FU	k__Fungi	p__Ascomycota	c__Sordariomycetes	o__Sordariales	f__Chaetomiaceae	g__unidentified	s__Chaetomiaceae_sp				154	302	2.17655e-72	1	0.97	Otu3167	16	28	4	0	14	509	3	3	1	0	0	0	0	78	26	24	8	648	31	16	93	1	22	339	4	404	24	11	8	18
Otu3185|254	LS1_99969	766547 MF399499		k__Fungi	p__Ascomycota	c__Sordariomycetes	o__Sordariales	f__Chaetomiaceae	g__unidentified	s__Chaetomiaceae_sp				153	306	1.81567e-73	1	0.99	Otu3185	1	0	0	0	1	0	0	0	0	0	0	0	0	0	0	0	0	0	0	0	0	0	0	0	0	0	0	0	0	0
Otu3214|10	LS1_1153732	297514 AB746927	SH018730.07FU	k__Fungi	p__Ascomycota	c__Sordariomycetes	o__Sordariales	f__Chaetomiaceae	g__unidentified	s__Chaetomiaceae_sp				153	300	7.72044e-72	0.99	0.99	Otu3214	0	0	0	0	0	0	0	0	0	0	0	0	0	0	0	0	0	0	0	0	0	0	0	0	0	0	0	0	0	0
Otu3349|103	LS1_1103952	555489 HG936871	SH523869.07FU	k__Fungi	p__Ascomycota	c__Sordariomycetes	o__Sordariales	f__Chaetomiaceae	g__unidentified	s__Chaetomiaceae_sp				150	300	7.53515e-72	1	0.99	Otu3349	0	0	0	0	0	12	0	0	6	0	0	0	0	2	0	0	0	0	0	0	0	0	0	0	0	0	0	0	0	0
Otu2291|2	LS1_241838	191401 GU934509	SH195293.07FU	k__Fungi	p__Ascomycota	c__Sordariomycetes	o__Sordariales	f__Chaetomiaceae	g__Chaetomium	s__Chaetomium_sp				186	302	2.22964e-72	0.99	0.82	Otu2291	0	0	0	0	0	0	0	0	0	0	0	0	0	0	0	0	0	0	0	0	0	0	0	0	0	0	0	0	0	0
Otu3122|691	LS1_1114067	743096 MF788185		k__Fungi	p__Ascomycota	c__Sordariomycetes	o__Sordariales	f__Chaetomiaceae	g__Chaetomium	s__Chaetomium_sp				154	302	2.17655e-72	1	0.97	Otu3122	14	5	5	5	10	14	5	2	15	3	2	12	7	2	3	2	7	3	6	2	7	2	4	5	4	24	5	1	3	2
Otu3313|4	LS1_31382	761870 KY401148		k__Fungi	p__Ascomycota	c__Sordariomycetes	o__Sordariales	f__Chaetomiaceae	g__Chaetomium	s__Chaetomium_sp				151	302	2.17655e-72	1	0.99	Otu3313	0	1	0	0	0	0	0	0	0	0	0	0	0	0	0	0	0	0	0	0	0	0	0	1	0	0	0	0	0	0
Otu3341|2	LS1_829300	753928 MF567503		k__Fungi	p__Ascomycota	c__Sordariomycetes	o__Sordariales	f__Chaetomiaceae	g__Chaetomium	s__Chaetomium_sp				151	274	8.66807e-65	0.96	0.99	Otu3341	0	0	0	0	0	0	0	0	0	0	0	0	0	0	0	0	0	0	0	0	0	0	0	0	0	0	0	0	0	0
Otu3810|2	LS1_826150	694021 KU062611		k__Fungi	p__Ascomycota	c__Sordariomycetes	o__Hypocreales	f__Nectriaceae	g__Corallomycetella	s__Corallomycetella_elegans				87	122	7.67318e-24	0.91	0.92	Otu3810	0	0	0	0	0	0	0	0	0	0	0	0	0	0	0	0	0	0	0	0	0	0	0	0	0	1	0	0	1	0
Otu1644|305	LS1_164134	748596 KX620506		k__Fungi	p__Basidiomycota	c__Tremellomycetes	o__Tremellales	f__Cryptococcaceae	g__Cryptococcus	s__Cryptococcus_sp				211	420	3.0111e-104	1	0.99	Otu1644	13	7	1	4	12	14	3	7	4	0	6	0	4	1	2	2	4	4	0	2	3	5	8	1	6	2	1	2	2	7
Otu1528|17	LS1_39882	706375 KX067807	SH289313.07FU	k__Fungi	p__Basidiomycota	c__Microbotryomycetes	o__Microbotryomycetes_ord_Incertae_sedis	f__Microbotryomycetes_fam_Incertae_sedis	g__Curvibasidium	s__Curvibasidium_cygneicollum				215	422	8.8164e-105	0.99	0.99	Otu1528	1	0	0	0	0	0	0	0	0	0	0	0	0	0	0	0	0	0	0	0	0	0	0	0	0	1	0	1	1	2
Otu1912|2322	LS1_1092511	764176 MF440368		k__Fungi	p__Ascomycota	c__Sordariomycetes	o__Hypocreales	f__Nectriaceae	g__Dactylonectria	s__Dactylonectria_hordeicola				202	320	3.03826e-77	1	0.79	Otu1912	22	15	3	18	26	8	9	4	10	2	1	9	3	3	34	8	11	4	4	28	46	13	25	13	5	14	24	13	2	14
Otu2852|35	LS1_1127128	764176 MF440368		k__Fungi	p__Ascomycota	c__Sordariomycetes	o__Hypocreales	f__Nectriaceae	g__Dactylonectria	s__Dactylonectria_hordeicola				160	310	1.57386e-74	0.98	0.99	Otu2852	1	1	0	0	1	0	2	0	0	0	0	0	0	0	1	0	0	0	0	0	0	0	0	0	0	0	1	0	0	1
Otu2673|10	LS1_367906	24294 FJ820786	SH195318.07FU	k__Fungi	p__Ascomycota	c__Sordariomycetes	o__Sordariales	f__Chaetomiaceae	g__Dichotomopilus	s__Dichotomopilus_sp				167	328	2.1092e-79	1	0.98	Otu2673	2	0	0	0	1	0	0	0	0	0	0	0	0	0	0	1	0	0	0	0	0	0	0	0	0	0	0	0	0	0
Otu3783|22	LS1_630397	690138 KY103352	SH209710.07FU	k__Fungi	p__Basidiomycota	c__Tremellomycetes	o__Tremellales	f__Bulleribasidiaceae	g__Dioszegia	s__Dioszegia_fristingensis				123	246	2.66621e-57	1	0.99	Otu3783	0	2	0	1	0	0	2	0	1	0	0	0	0	0	0	0	8	0	0	0	0	0	0	1	0	0	0	0	0	0
Otu3780|2	LS1_251773	690132 KY103358	SH209719.07FU	k__Fungi	p__Basidiomycota	c__Tremellomycetes	o__Tremellales	f__Bulleribasidiaceae	g__Dioszegia	s__Dioszegia_rishiriensis				124	246	2.66621e-57	1	0.98	Otu3780	0	0	0	0	0	0	0	1	0	0	0	0	0	0	0	0	0	0	0	0	0	0	0	0	0	0	0	0	0	0
Otu3765|3	LS1_424266	554861 KU515601	SH182099.07FU	k__Fungi	p__Basidiomycota	c__Tremellomycetes	o__Tremellales	f__Bulleribasidiaceae	g__Dioszegia	s__Dioszegia_sp				132	262	1.31239e-61	1	0.98	Otu3765	0	0	0	0	0	0	0	0	0	0	0	0	0	0	0	0	1	0	0	0	0	1	0	0	0	0	0	0	0	0
Otu1789|4	LS1_1143662	524449 KF897025	SH221917.07FU	k__Fungi	p__Basidiomycota	c__Agaricomycetes	o__Agaricales	f__Entolomataceae	g__Entoloma	s__Entoloma_sericeum				206	412	4.3706e-102	1	1	Otu1789	0	0	0	1	0	0	0	0	0	0	0	0	0	0	1	0	0	1	0	0	0	0	0	0	0	0	0	0	0	0
Otu2168|9	LS1_242682	348571 NR_103622	SH208849.07FU	k__Fungi	p__Ascomycota	c__Eurotiomycetes	o__Eurotiales	f__unidentified	g__unidentified	s__Eurotiales_sp				192	122	2.09333e-23	0.79	0.71	Otu2168	0	0	0	0	0	0	1	1	0	1	0	0	0	0	0	0	0	0	0	0	0	0	0	1	1	0	0	0	0	0
Otu3186|8	LS1_122928	773119 MF329870		k__Fungi	p__Ascomycota	c__Eurotiomycetes	o__Eurotiales	f__unidentified	g__unidentified	s__Eurotiales_sp				153	300	7.72044e-72	0.99	0.99	Otu3186	0	0	0	1	0	0	0	0	0	0	0	0	0	0	0	2	0	0	0	0	1	0	0	0	0	0	0	0	0	0
Otu2853|869	LS1_1010293	748590 MF628022		k__Fungi	p__Ascomycota	c__Sordariomycetes	o__Hypocreales	f__Nectriaceae	g__Fusicolla	s__Fusicolla_sp				160	320	3.03826e-77	1	0.99	Otu2853	44	10	3	18	19	7	32	3	12	27	27	6	20	7	4	0	31	1	11	11	64	4	31	72	15	9	7	159	8	8
Otu3569|26	LS1_1120544	704400 AB926063	SH198404.07FU	k__Fungi	p__Ascomycota	c__Leotiomycetes	o__Helotiales	f__Helotiaceae	g__Hymenoscyphus	s__Hymenoscyphus_menthae				145	290	3.74333e-69	1	0.99	Otu3569	0	0	0	0	0	0	11	0	0	0	0	0	0	0	0	0	0	0	0	0	0	0	0	0	0	0	0	0	0	0
Otu3550|2	LS1_1087741	704349 AB926114	SH198449.07FU	k__Fungi	p__Ascomycota	c__Leotiomycetes	o__Helotiales	f__Helotiaceae	g__Hymenoscyphus	s__Hymenoscyphus_sp				146	236	1.71551e-54	0.93	0.96	Otu3550	0	0	0	0	0	0	0	0	0	0	0	0	0	0	0	0	0	0	0	0	0	0	0	0	0	0	0	0	0	0
Otu2436|4	LS1_137765	478855 LN910788		k__Fungi	p__Ascomycota	c__Sordariomycetes	o__Hypocreales	f__Hypocreaceae	g__unidentified	s__Hypocreaceae_sp				178	266	1.56885e-62	0.91	0.96	Otu2436	0	0	0	0	0	0	1	0	0	0	0	0	0	0	0	0	0	0	1	0	0	1	0	0	1	0	0	0	0	0
Otu2572|5	LS1_1072003	194976 JN198449	SH187761.07FU	k__Fungi	p__Ascomycota	c__Sordariomycetes	o__Hypocreales	f__Hypocreaceae	g__unidentified	s__Hypocreaceae_sp				171	312	4.88494e-75	0.97	0.99	Otu2572	0	0	0	0	0	0	0	0	0	0	0	2	0	0	0	0	0	0	0	0	0	0	0	0	0	0	1	0	0	1
Otu2409|4	LS1_1106727	707764 KY612325	SH212962.07FU	k__Fungi	p__Ascomycota	c__Sordariomycetes	o__Hypocreales	f__unidentified	g__unidentified	s__Hypocreales_sp				179	338	4.5208e-82	0.98	0.99	Otu2409	0	0	0	0	0	0	0	0	0	0	0	0	0	0	0	0	0	0	0	2	1	0	0	1	0	0	0	0	0	0
Otu2931|2	LS1_771266	721035 KX402075		k__Fungi	p__Ascomycota	c__Sordariomycetes	o__Hypocreales	f__unidentified	g__unidentified	s__Hypocreales_sp				158	308	5.41007e-74	0.99	0.99	Otu2931	1	0	0	0	0	0	0	0	0	0	0	0	0	0	1	0	0	0	0	0	0	0	0	0	0	0	0	0	0	0
Otu2796|8	LS1_254406	706396 KX399293	SH202970.07FU	k__Fungi	p__Ascomycota	c__Sordariomycetes	o__Hypocreales	f__Nectriaceae	g__Ilyonectria	s__Ilyonectria_robusta				162	324	2.53174e-78	1	0.99	Otu2796	1	0	0	0	0	0	0	0	0	0	0	0	0	0	0	0	0	0	0	0	0	0	0	0	0	0	0	0	0	0
Otu2901|5	LS1_1040429	722859 KX976679		k__Fungi	p__Ascomycota	c__Sordariomycetes	o__Sordariales	f__Chaetomiaceae	g__Melanocarpus	s__Melanocarpus_albomyces				159	318	1.05242e-76	1	0.99	Otu2901	0	0	0	0	0	0	0	0	0	0	0	0	0	0	0	0	0	0	0	0	0	0	0	0	1	0	0	0	0	0
Otu2419|5	LS1_369080	654530 KP878514	SH209071.07FU	k__Fungi	p__Ascomycota	c__Sordariomycetes	o__Hypocreales	f__Stachybotryaceae	g__Memnoniella	s__Memnoniella_sp				179	352	7.16372e-86	0.99	0.99	Otu2419	0	0	0	0	0	0	0	0	0	0	0	0	0	0	0	0	0	0	0	4	0	1	0	0	0	0	0	0	0	0
Otu2186|2	LS1_1054661	762511 KY457302		k__Fungi	p__Ascomycota	c__Saccharomycetes	o__Saccharomycetales	f__Debaryomycetaceae	g__Meyerozyma	s__Meyerozyma_sp				191	376	2.36555e-92	0.99	0.99	Otu2186	0	0	0	0	0	0	0	0	0	0	0	0	0	0	0	0	0	0	0	1	0	0	0	1	0	0	0	0	0	0
Otu0655|241	LS1_1090904	698211 KX115830		k__Fungi	p__Mortierellomycota	c__Mortierellomycetes	o__Mortierellales	f__Mortierellaceae	g__unidentified	s__Mortierellaceae_sp				247	486	4.3614e-122	0.99	0.99	Otu0655	13	3	1	7	10	1	1	2	3	2	5	3	3	0	1	3	1	3	11	5	11	0	12	3	5	3	19	2	2	52
Otu0697|1461	LS1_222671	555300 HG937056	SH495091.07FU	k__Fungi	p__Mortierellomycota	c__Mortierellomycetes	o__Mortierellales	f__Mortierellaceae	g__unidentified	s__Mortierellaceae_sp				245	490	3.5636e-123	1	1	Otu0697	47	77	9	45	129	8	41	7	14	22	14	20	40	87	10	11	51	3	32	19	59	36	60	5	37	31	27	44	25	55
Otu2785|11	LS1_1012724	231266 JF905963	SH214965.07FU	k__Fungi	p__Ascomycota	c__Sordariomycetes	o__Sordariales	f__Chaetomiaceae	g__Mycothermus	s__Mycothermus_sp				162	324	2.53174e-78	1	0.99	Otu2785	0	0	0	0	0	0	0	0	0	0	0	0	0	0	0	0	0	0	0	0	1	0	0	0	0	1	0	2	0	0
Otu2893|10	LS1_726087	689176 KY104314	SH222134.07FU	k__Fungi	p__Basidiomycota	c__Tremellomycetes	o__Tremellales	f__Naemateliaceae	g__Naematelia	s__Naematelia_sp				159	308	5.45169e-74	0.98	0.99	Otu2893	1	0	0	0	0	0	0	0	1	0	0	0	0	0	0	0	0	0	0	0	0	0	0	0	0	0	0	0	0	1
Otu2197|4	LS1_29697	717878 KX525670		k__Fungi	p__Ascomycota	c__Saccharomycetes	o__Saccharomycetales	f__Pichiaceae	g__Nakazawaea	s__Nakazawaea_holstii				191	382	5.56324e-94	1	0.99	Otu2197	0	0	0	0	0	0	0	0	0	0	0	0	0	0	0	0	0	0	0	0	0	0	0	0	0	0	0	0	0	0
Otu2242|50	LS1_6626	557429 KT768229	SH198276.07FU	k__Fungi	p__Ascomycota	c__Sordariomycetes	o__Hypocreales	f__Nectriaceae	g__unidentified	s__Nectriaceae_sp				188	376	2.32201e-92	1	0.99	Otu2242	0	0	0	0	49	0	0	0	0	0	0	0	0	0	0	0	0	0	0	1	0	0	0	0	0	0	0	0	0	0
Otu2483|3	LS1_1075833	164759 AB540571	SH207982.07FU	k__Fungi	p__Ascomycota	c__Sordariomycetes	o__Hypocreales	f__Nectriaceae	g__unidentified	s__Nectriaceae_sp				176	352	7.02139e-86	1	0.99	Otu2483	0	1	0	0	0	0	0	0	0	0	0	0	1	0	0	0	0	0	0	0	0	0	0	1	0	0	0	0	0	0
Otu2652|90	LS1_1100472	497007 KT269839	SH217585.07FU	k__Fungi	p__Ascomycota	c__Sordariomycetes	o__Hypocreales	f__Nectriaceae	g__unidentified	s__Nectriaceae_sp				168	336	1.46297e-81	1	0.99	Otu2652	1	0	1	2	0	1	0	0	0	0	0	1	0	0	0	0	1	0	0	0	0	1	43	0	1	1	1	0	0	4
Otu2653|4	LS1_379985	555490 HG936870	SH210211.07FU	k__Fungi	p__Ascomycota	c__Sordariomycetes	o__Hypocreales	f__Nectriaceae	g__unidentified	s__Nectriaceae_sp				168	336	1.46297e-81	1	0.99	Otu2653	0	0	0	0	0	0	0	0	0	0	0	0	0	0	0	0	0	0	0	0	0	0	0	0	0	0	0	0	0	3
Otu2797|3	LS1_742423	714963 KY591045		k__Fungi	p__Ascomycota	c__Sordariomycetes	o__Hypocreales	f__Nectriaceae	g__unidentified	s__Nectriaceae_sp				162	270	1.15043e-63	0.93	0.99	Otu2797	0	0	0	0	0	0	0	0	0	0	0	0	0	0	0	0	0	0	0	0	1	0	0	0	0	0	0	0	0	0
Otu2871|3	LS1_47498	81039 DQ093766	SH182794.07FU	k__Fungi	p__Ascomycota	c__Sordariomycetes	o__Hypocreales	f__Nectriaceae	g__unidentified	s__Nectriaceae_sp				160	304	6.69221e-73	0.98	0.99	Otu2871	0	0	0	0	0	0	0	0	0	0	0	0	0	0	0	0	0	0	0	0	1	0	1	0	0	0	0	0	1	0
Otu2549|3	LS1_327888	748669 MF620126		k__Fungi	p__Basidiomycota	c__Tremellomycetes	o__Tremellales	f__Rhynchogastremataceae	g__Papiliotrema	s__Papiliotrema_flavescens				172	344	1.0139e-83	1	0.99	Otu2549	0	0	0	0	0	0	1	0	0	0	0	0	1	0	0	1	0	0	0	0	0	0	0	0	0	0	0	0	0	0
Otu2357|2	LS1_749433	706382 KX067800	SH205047.07FU	k__Fungi	p__Basidiomycota	c__Tremellomycetes	o__Tremellales	f__Rhynchogastremataceae	g__Papiliotrema	s__Papiliotrema_laurentii				182	358	1.71822e-87	0.99	0.99	Otu2357	0	0	0	0	1	0	0	0	0	0	0	0	0	0	0	0	0	0	0	0	0	0	0	0	0	0	0	0	0	0
Otu0550|2	LS1_416805	370469 KC965201	SH480261.07FU	k__Fungi	p__Basidiomycota	c__Tremellomycetes	o__Tremellales	f__Tremellaceae	g__Papiliotrema	s__Papiliotrema_sp				253	216	8.72183e-49	0.78	1	Otu0550	0	0	0	0	1	0	0	0	0	0	0	0	0	0	0	0	0	0	0	0	0	0	0	0	0	0	0	0	0	0
Otu2221|1685	LS1_123068	644949 KU846288		k__Fungi	p__Ascomycota	c__Sordariomycetes	o__Hypocreales	f__Stachybotryaceae	g__Paramyrothecium	s__Paramyrothecium_acadiense				189	378	6.69425e-93	1	0.99	Otu2221	13	2	2	2	9	3	0	2	2	0	2	1	1	2	0	2	1	3	2	6	103	0	23	2	3	0	1	0	24	0
Otu3196|27	LS1_131196	722094 KX302013	SH186927.07FU	k__Fungi	p__Ascomycota	c__Dothideomycetes	o__Pleosporales	f__Didymosphaeriaceae	g__Paraphaeosphaeria	s__Paraphaeosphaeria_sporulosa				153	306	1.81567e-73	1	0.99	Otu3196	0	0	0	1	0	1	2	0	1	2	0	0	1	0	0	0	0	0	0	0	0	0	0	0	1	0	0	0	1	1
Otu2739|1890	LS1_122424	766169 KY305072		k__Fungi	p__Ascomycota	c__Eurotiomycetes	o__Eurotiales	f__Aspergillaceae	g__Penicillium	s__Penicillium_janczewskii				164	326	7.3077e-79	1	0.99	Otu2739	0	0	4	1	7	0	3	2	5	16	12	14	10	12	0	3	0	3	5	1	6	4	6	5	11	6	6	6	11	9
Otu2677|13	LS1_631087	461281 KM268705	SH182481.07FU	k__Fungi	p__Ascomycota	c__Eurotiomycetes	o__Eurotiales	f__Aspergillaceae	g__Penicillium	s__Penicillium_simplicissimum				167	328	2.1092e-79	1	0.98	Otu2677	0	0	0	1	0	0	0	0	0	0	0	0	2	0	1	0	0	0	0	0	0	0	9	0	0	0	0	0	0	0
Otu2594|2	LS1_1037923	714882 KY591128		k__Fungi	p__Ascomycota	c__Eurotiomycetes	o__Eurotiales	f__Aspergillaceae	g__Penicillium	s__Penicillium_sp				170	340	1.21803e-82	1	0.99	Otu2594	0	0	0	0	0	0	0	0	0	0	0	0	0	0	0	0	0	0	0	0	0	0	0	0	0	0	0	0	0	0
Otu2734|41	LS1_131357	766168 KY305073		k__Fungi	p__Ascomycota	c__Eurotiomycetes	o__Eurotiales	f__Aspergillaceae	g__Penicillium	s__Penicillium_sp				164	324	2.53174e-78	1	0.98	Otu2734	0	0	0	2	0	0	0	0	0	0	1	1	0	0	0	2	0	0	1	1	4	1	1	0	0	0	0	2	3	0
Otu2768|3	LS1_1138550	676612 KY404945	SH199408.07FU	k__Fungi	p__Ascomycota	c__Eurotiomycetes	o__Eurotiales	f__Aspergillaceae	g__Penicillium	s__Penicillium_sp				163	324	2.53174e-78	1	0.99	Otu2768	0	0	1	0	0	0	0	0	0	0	0	0	0	0	0	0	0	0	0	0	0	1	0	0	0	0	0	0	0	0
Otu2799|7	LS1_381214	708686 KX610135	SH182503.07FU	k__Fungi	p__Ascomycota	c__Eurotiomycetes	o__Eurotiales	f__Aspergillaceae	g__Penicillium	s__Penicillum_sp				162	228	2.89127e-52	0.91	0.88	Otu2799	0	0	0	1	0	0	1	0	0	0	1	0	0	0	0	0	0	0	0	0	0	0	1	0	0	0	0	1	0	0
Otu2101|40	LS1_126388	698441 KX115600		k__Fungi	p__Ascomycota	c__Pezizomycetes	o__Pezizales	f__Pezizaceae	g__unidentified	s__Pezizaceae_sp				195	366	1.24794e-89	0.98	0.99	Otu2101	6	0	0	0	0	0	0	0	0	0	0	0	0	0	9	0	14	0	6	0	0	0	0	0	0	0	0	0	0	0
Otu2188|3	LS1_293370	371342 KC243951	SH185747.07FU	k__Fungi	p__Ascomycota	c__Pezizomycetes	o__Pezizales	f__Pezizaceae	g__unidentified	s__Pezizaceae_sp				191	372	2.88183e-91	0.98	0.99	Otu2188	0	2	0	0	0	0	0	0	0	0	0	0	1	0	0	0	0	0	0	0	0	0	0	0	0	0	0	0	0	0
Otu2371|2	LS1_1019616	698437 KX115604		k__Fungi	p__Ascomycota	c__Pezizomycetes	o__Pezizales	f__Pezizaceae	g__unidentified	s__Pezizaceae_sp				181	362	1.40124e-88	1	0.99	Otu2371	0	0	0	0	0	0	0	0	0	0	0	0	2	0	0	0	0	0	0	0	0	0	0	0	0	0	0	0	0	0
Otu2507|4	LS1_182601	555282 HG937076	SH024568.07FU	k__Fungi	p__Ascomycota	c__Pezizomycetes	o__Pezizales	f__Pezizaceae	g__unidentified	s__Pezizaceae_sp				175	336	1.52566e-81	0.98	0.99	Otu2507	0	0	0	0	0	0	0	0	0	0	0	0	0	0	0	0	0	0	0	1	0	0	0	0	0	0	0	0	0	0
Otu3010|4	LS1_404125	689000 KY104490	SH181986.07FU	k__Fungi	p__Basidiomycota	c__Tremellomycetes	o__Tremellales	f__Phaeotremellaceae	g__Phaeotremella	s__Phaeotremella_sp				156	312	4.37254e-75	1	0.99	Otu3010	0	0	0	0	0	0	0	0	0	0	0	0	0	0	0	0	0	0	0	0	0	0	0	0	0	1	0	0	0	0
Otu3350|188	LS1_344357	60436 EF197082	SH018052.07FU	k__Fungi	p__Ascomycota	c__Sordariomycetes	o__Sordariales	f__Lasiosphaeriaceae	g__Podospora	s__Podospora_multipilosa				150	292	1.10915e-69	0.99	0.99	Otu3350	0	3	0	2	11	1	0	1	1	2	1	0	1	0	0	0	14	0	2	2	5	3	3	6	4	1	5	0	0	5
Otu3019|9	LS1_963327	300922 JX042838	SH018032.07FU	k__Fungi	p__Ascomycota	c__Sordariomycetes	o__Sordariales	f__Lasiosphaeriaceae	g__Podospora	s__Podospora_sp				156	294	3.25655e-70	0.98	0.97	Otu3019	0	0	0	0	0	0	1	0	0	0	0	0	0	0	0	0	0	0	0	0	0	0	0	0	0	0	0	0	0	1
Otu3064|2939	LS1_122723	300922 JX042838	SH018032.07FU	k__Fungi	p__Ascomycota	c__Sordariomycetes	o__Sordariales	f__Lasiosphaeriaceae	g__Podospora	s__Podospora_sp				155	298	2.67314e-71	0.99	0.97	Otu3064	49	21	107	15	8	32	0	5	355	17	2	0	8	9	1	109	7	71	3	3	6	10	111	19	2	23	3	1	3	2
Otu3221|3	LS1_220033	351602 HF947040	SH211855.07FU	k__Fungi	p__Ascomycota	c__Sordariomycetes	o__Sordariales	f__Lasiosphaeriaceae	g__Podospora	s__Podospora_sp				153	290	3.99929e-69	0.98	0.99	Otu3221	0	0	0	0	0	0	0	0	0	0	0	0	0	0	0	0	0	0	0	1	0	0	0	0	0	0	0	0	0	2
Otu3346|473	LS1_129946	312371 JQ585546	SH192702.07FU	k__Fungi	p__Ascomycota	c__Sordariomycetes	o__Sordariales	f__Lasiosphaeriaceae	g__Podospora	s__Podospora_sp				150	300	7.53515e-72	1	0.99	Otu3346	7	0	0	0	1	0	0	1	2	0	0	2	1	0	0	10	11	14	14	26	31	8	42	11	4	1	14	2	24	33
Otu3539|16	LS1_713762	373961 KC923440	SH183329.07FU	k__Fungi	p__Ascomycota	c__Leotiomycetes	o__Thelebolales	f__Pseudeurotiaceae	g__Pseudogymnoascus	s__Pseudogymnoascus_pannorum				146	292	1.08165e-69	1	0.99	Otu3539	0	1	0	0	0	0	0	0	0	0	0	0	0	0	0	0	0	1	0	0	1	0	1	1	0	1	0	0	0	0
Otu3526|114	LS1_1073175	770907 KY270893		k__Fungi	p__Ascomycota	c__Leotiomycetes	o__Thelebolales	f__Pseudeurotiaceae	g__Pseudogymnoascus	s__Pseudogymnoascus_sp				146	292	1.08165e-69	1	0.99	Otu3526	2	7	1	2	3	2	1	0	0	3	3	5	2	0	1	0	2	1	3	2	2	1	2	0	0	0	0	1	0	2
Otu2669|40	LS1_128583	294006 JX489803	SH220512.07FU	k__Fungi	p__Ascomycota	c__Pezizomycetes	o__Pezizales	f__Pyronemataceae	g__unidentified	s__Pyronemataceae_sp				167	332	1.7568e-80	1	0.99	Otu2669	0	0	0	0	0	0	0	0	0	0	0	0	0	0	0	0	0	0	0	0	0	0	0	4	0	0	0	0	0	0
Otu2776|36	LS1_1081507	661024 KX776972		k__Fungi	p__Ascomycota	c__Pezizomycetes	o__Pezizales	f__Pyronemataceae	g__unidentified	s__Pyronemataceae_sp				162	294	3.51918e-70	0.96	0.99	Otu2776	0	0	0	0	0	1	0	0	0	0	0	0	0	0	0	2	1	1	1	1	1	0	2	1	1	0	1	0	4	2
Otu2233|1124	LS1_259040	775411 MF326599		k__Fungi	p__Mucoromycota	c__Mucoromycetes	o__Mucorales	f__Rhizopodaceae	g__Rhizopus	s__Rhizopus_arrhizus				189	374	8.05396e-92	1	0.98	Otu2233	14	4	1	2	147	64	1	0	0	0	0	4	0	0	1	0	240	1	92	0	7	2	380	1	7	1	4	2	2	7
Otu2515|666	LS1_327176	525347 LN870267	SH488696.07FU	k__Fungi	p__Basidiomycota	c__Tremellomycetes	o__Tremellales	f__Rhynchogastremataceae	g__Rhynchogastrema	s__Rhynchogastrema_coronatum				174	348	8.43821e-85	1	0.99	Otu2515	40	4	0	4	2	20	13	8	80	22	2	1	3	5	29	0	26	0	2	17	197	3	58	85	3	2	2	2	5	0
Otu2035|31	LS1_1085605	685881 KX192780		k__Fungi	p__Ascomycota	c__Saccharomycetes	o__Saccharomycetales	f__unidentified	g__unidentified	s__Saccharomycetales_sp				197	388	1.33243e-95	1	0.98	Otu2035	0	0	0	0	0	0	0	0	0	0	0	0	0	0	0	0	1	7	0	3	1	0	0	4	1	2	1	4	0	2
Otu2440|4	LS1_220369	555264 HG937095	SH491955.07FU	k__Fungi	p__Ascomycota	c__Saccharomycetes	o__Saccharomycetales	f__unidentified	g__unidentified	s__Saccharomycetales_sp				178	356	5.84139e-87	1	0.99	Otu2440	0	0	0	0	0	0	0	0	0	0	0	0	0	0	0	0	0	0	0	0	0	0	0	2	0	0	0	0	0	0
Otu2034|6	LS1_1060471	688154 KY105336	SH190101.07FU	k__Fungi	p__Ascomycota	c__Saccharomycetes	o__Saccharomycetales	f__Debaryomycetaceae	g__Scheffersomyces	s__Scheffersomyces_ergatensis				197	394	3.1902e-97	1	0.99	Otu2034	1	0	0	0	0	0	0	0	0	0	0	0	0	0	0	0	0	0	0	0	0	0	0	0	0	0	0	0	0	0
Otu2498|10	LS1_1124849	751308 MF571274		k__Fungi	p__Ascomycota	c__Sordariomycetes	o__Hypocreales	f__Stachybotryaceae	g__unidentified	s__Stachybotryaceae_sp				175	320	3.38352e-77	0.96	0.99	Otu2498	0	0	0	0	0	0	0	0	0	0	0	0	0	0	0	0	0	0	0	0	0	0	0	9	0	0	0	0	0	0
Otu2588|4	LS1_317677	85009 AY941822	SH010929.07FU	k__Fungi	p__Ascomycota	c__Sordariomycetes	o__Hypocreales	f__Hypocreaceae	g__Trichoderma	s__Trichoderma_compactum				170	330	6.30956e-80	0.98	0.99	Otu2588	0	0	0	0	0	0	0	0	0	0	0	0	0	0	0	0	0	0	0	0	1	2	0	0	0	0	0	0	0	0
Otu2696|67	LS1_1126057	707133 KY750473	SH177682.07FU	k__Fungi	p__Ascomycota	c__Sordariomycetes	o__Hypocreales	f__Hypocreaceae	g__Trichoderma	s__Trichoderma_piluliferum				166	328	2.1092e-79	1	0.98	Otu2696	1	1	1	0	1	1	0	0	2	1	6	3	0	5	0	1	0	0	0	1	2	0	0	5	0	1	24	0	0	2
Otu2548|27	LS1_522843	656837 UDB031594	SH177685.07FU	k__Fungi	p__Ascomycota	c__Sordariomycetes	o__Hypocreales	f__Hypocreaceae	g__Trichoderma	s__Trichoderma_pulvinatum				172	270	1.23628e-63	0.91	0.99	Otu2548	0	0	1	0	0	0	0	0	0	0	0	0	1	0	0	0	0	0	0	0	0	0	0	1	1	0	2	4	0	0
Otu2601|49	LS1_1052077	767007 KY014087		k__Fungi	p__Ascomycota	c__Sordariomycetes	o__Hypocreales	f__Hypocreaceae	g__Trichoderma	s__Trichoderma_sichuanense				170	338	4.22141e-82	1	0.99	Otu2601	1	0	2	0	1	0	1	0	1	1	0	3	0	1	0	0	0	0	1	3	3	0	1	2	1	3	1	2	0	1
Otu2562|131	LS1_1001101	775619 KY245894		k__Fungi	p__Ascomycota	c__Sordariomycetes	o__Hypocreales	f__Hypocreaceae	g__Trichoderma	s__Trichoderma_sp				171	342	3.51429e-83	1	0.99	Otu2562	2	0	1	0	6	0	1	0	1	1	2	1	1	0	0	1	1	0	2	6	2	0	0	1	2	0	2	0	4	21
Otu2654|7	LS1_55652	393996 JX045735	SH190868.07FU	k__Fungi	p__Ascomycota	c__Sordariomycetes	o__Hypocreales	f__Hypocreaceae	g__Trichoderma	s__Trichoderma_sp				168	336	1.46297e-81	1	0.99	Otu2654	0	0	0	0	0	0	0	0	0	0	0	0	5	0	0	0	0	0	0	0	0	0	0	0	1	0	0	0	0	0
Otu2535|6	LS1_1033948	748016 KT155735		k__Fungi	p__Ascomycota	c__Eurotiomycetes	o__Onygenales	f__Arthrodermataceae	g__Trichophyton	s__Trichophyton_ajelloi				173	346	2.92505e-84	1	0.99	Otu2535	0	0	0	0	0	0	0	0	0	0	0	0	0	0	0	0	0	1	0	0	0	0	1	0	0	0	1	0	0	1
Otu0152|4	LS1_1022820	371346 KC243947	SH002778.07FU	k__Fungi	p__Basidiomycota	c__Agaricomycetes	o__Cantharellales	f__Tulasnellaceae	g__unidentified	s__Tulasnellaceae_sp				295	572	2.425e-145	0.98	1	Otu0152	0	0	0	0	0	0	0	0	0	0	0	0	0	0	0	4	0	0	0	0	0	0	0	0	0	0	0	0	0	0
Otu3730|5	LS1_1124857	733346 KX096666	SH181631.07FU	k__Fungi	p__Basidiomycota	c__Tremellomycetes	o__Tremellales	f__Bulleribasidiaceae	g__Vishniacozyma	s__Vishniacozyma_heimaeyensis				140	280	1.85623e-66	1	0.99	Otu3730	0	0	0	0	0	1	0	0	0	0	0	0	0	0	0	0	0	1	0	0	0	1	0	0	0	0	0	0	0	0
Otu3732|2	LS1_203802	712075 KX963338	SH181630.07FU	k__Fungi	p__Basidiomycota	c__Tremellomycetes	o__Tremellales	f__Bulleribasidiaceae	g__Vishniacozyma	s__Vishniacozyma_sp				140	274	7.89288e-65	0.99	0.99	Otu3732	0	0	0	0	0	0	0	0	0	0	0	0	0	0	0	0	0	0	0	0	0	0	0	0	0	0	0	0	0	0
Otu3741|38	LS1_860092	672779 LT602877	SH181628.07FU	k__Fungi	p__Basidiomycota	c__Tremellomycetes	o__Tremellales	f__Bulleribasidiaceae	g__Vishniacozyma	s__Vishniacozyma_sp				139	278	6.42102e-66	1	0.99	Otu3741	3	0	0	0	0	0	0	2	0	0	0	0	1	0	0	0	1	15	1	0	0	2	0	0	0	0	0	0	1	1
Otu3742|6	LS1_1135859	57491 EF504335	SH181628.07FU	k__Fungi	p__Basidiomycota	c__Tremellomycetes	o__Tremellales	f__Bulleribasidiaceae	g__Vishniacozyma	s__Vishniacozyma_sp				139	278	6.42102e-66	1	0.99	Otu3742	1	0	0	0	0	0	0	3	0	0	0	0	0	0	0	0	0	0	1	0	0	1	0	0	0	0	0	0	0	0
Otu3725|401	LS1_132715	733345 KX096667	SH181630.07FU	k__Fungi	p__Basidiomycota	c__Tremellomycetes	o__Tremellales	f__Bulleribasidiaceae	g__Vishniacozyma	s__Vishniacozyma_tephrensis				141	280	1.85623e-66	1	0.99	Otu3725	8	5	1	8	9	8	5	18	4	5	1	1	2	1	5	0	29	1	2	2	0	15	8	2	9	2	0	6	2	1
Otu3727|523	LS1_1012360	741853 MF927673		k__Fungi	p__Basidiomycota	c__Tremellomycetes	o__Tremellales	f__Bulleribasidiaceae	g__Vishniacozyma	s__Vishniacozyma_victoriae				140	278	6.42102e-66	1	0.99	Otu3727	14	18	5	22	14	4	9	9	16	17	2	11	6	3	2	6	46	103	6	2	3	28	10	3	7	9	4	8	2	4
Otu2325|9	LS1_195002	644716 LN850996	SH194826.07FU	k__Fungi	p__Ascomycota	c__Sordariomycetes	o__Microascales	f__Microascales_fam_Incertae_sedis	g__Wardomyces	s__Wardomyces_ovalis				184	362	1.42871e-88	0.99	0.99	Otu2325	0	0	0	1	0	0	0	0	0	1	0	0	0	0	0	0	0	0	0	0	1	0	0	2	0	0	0	0	0	0
Otu2868|2	LS1_169209	722523 KY515345		k__Fungi	p__Ascomycota	c__Sordariomycetes	o__Hypocreales	f__Cordycipitaceae	g__Beauveria	s__Beauveria_bassiana				160	320	3.03826e-77	1	0.99	Otu2868	0	0	0	0	1	0	0	0	0	0	0	0	0	0	0	0	0	0	0	0	0	0	0	0	0	0	0	0	0	0
Otu0169|3	LS1_1037437	729683 KX099670	SH223348.07FU	k__Fungi	p__Basidiomycota	c__Agaricomycetes	o__Agaricales	f__Physalacriaceae	g__Cylindrobasidium	s__Cylindrobasidium_laeve				292	584	1.3261e-148	1	1	Otu0169	0	0	0	0	0	0	0	0	0	0	0	0	0	0	0	0	0	0	0	0	0	0	0	0	0	0	0	0	0	0
Otu1165|51	LS1_100184	766218 KY305023		k__Fungi	p__Basidiomycota	c__Tremellomycetes	o__Cystofilobasidiales	f__Cystofilobasidiaceae	g__Cystofilobasidium	s__Cystofilobasidium_capitatum				226	452	6.7518e-113	1	1	Otu1165	3	0	0	0	0	0	0	0	0	0	1	0	0	0	2	0	0	0	0	0	0	0	0	0	0	0	0	0	0	6
Otu2967|3	LS1_261033	60157 EF546660	SH007104.07FU	k__Fungi	p__Ascomycota	c__Sordariomycetes	o__Hypocreales	f__Ophiocordycipitaceae	g__Haptocillium	s__Haptocillium_balanoides				157	304	6.54012e-73	0.98	0.99	Otu2967	0	0	0	0	0	0	0	0	0	0	0	0	0	0	0	0	0	0	0	0	0	0	0	0	0	1	0	0	0	0
Otu2866|4	LS1_1094332	722684 KX589221	SH212414.07FU	k__Fungi	p__Ascomycota	c__Sordariomycetes	o__Hypocreales	f__Cordycipitaceae	g__Lecanicillium	s__Lecanicillium_lecanii				160	320	3.03826e-77	1	0.99	Otu2866	0	0	0	0	0	0	0	0	0	0	0	0	0	0	0	0	0	0	0	0	0	0	0	0	0	1	0	0	0	0
Otu3394|35	LS1_57994	750799 LC203322		k__Fungi	p__Ascomycota	c__Dothideomycetes	o__Pleosporales	f__Melanommataceae	g__Melanomma	s__Melanomma_pulvis-pyrius				149	298	2.60847e-71	1	0.99	Otu3394	1	0	0	1	0	0	0	0	2	0	0	0	2	0	1	0	15	0	0	0	0	0	0	0	0	0	0	0	0	0
Otu2201|146	LS1_1021	748192 MF663696		k__Fungi	p__Ascomycota	c__Sordariomycetes	o__Hypocreales	f__Clavicipitaceae	g__Metarhizium	s__Metarhizium_carneum				190	380	1.92985e-93	1	0.99	Otu2201	4	0	1	3	3	0	0	2	3	2	1	2	2	2	4	1	0	0	4	2	8	4	5	6	19	1	2	8	0	17
Otu2504|4	LS1_177575	696919 KX148723	SH200393.07FU	k__Fungi	p__Ascomycota	c__Sordariomycetes	o__Hypocreales	f__Clavicipitaceae	g__Metarhizium	s__Metarhizium_sp				175	350	2.43415e-85	1	0.99	Otu2504	0	2	0	0	0	0	0	0	0	0	0	0	0	0	0	0	0	0	0	0	0	0	0	0	0	1	0	0	0	0
Otu2830|41	LS1_1067290	762537 KX507080		k__Fungi	p__Ascomycota	c__Eurotiomycetes	o__Eurotiales	f__Aspergillaceae	g__Penicillium	s__Penicillium_brevicompactum				161	314	1.2919e-75	0.99	0.99	Otu2830	3	0	0	0	0	0	0	0	0	0	0	0	0	0	0	0	0	0	0	0	0	0	0	2	0	0	0	1	0	0
Otu3319|28	LS1_92592	775263 KY398845		k__Fungi	p__Ascomycota	c__Leotiomycetes	o__Helotiales	f__Vibrisseaceae	g__Phialocephala	s__Phialocephala_humicola				151	300	7.53515e-72	1	0.99	Otu3319	0	0	0	0	0	0	0	9	0	0	0	0	1	1	0	0	0	0	0	0	4	0	0	0	0	0	0	0	0	1
Otu3393|873	LS1_609561	765501 KY853462		k__Fungi	p__Ascomycota	c__Dothideomycetes	o__Pleosporales	f__Melanommataceae	g__Pleotrichocladium	s__Pleotrichocladium_opacum				149	298	2.60847e-71	1	0.99	Otu3393	9	9	3	10	9	2	2	2	4	3	1	2	5	8	5	5	19	3	1	1	3	1	4	0	7	0	0	5	1	4
Otu1313|19	LS1_1085378	350034 KC595948	SH199543.07FU	k__Fungi	p__Basidiomycota	c__Agaricomycetes	o__Polyporales	f__Fomitopsidaceae	g__Postia	s__Postia_undosa				220	434	5.0335e-108	0.99	1	Otu1313	0	0	0	0	0	0	0	0	0	0	0	0	0	0	0	0	0	0	0	0	0	0	0	0	0	0	0	0	0	0
Otu2496|2	LS1_108607	497141 KT269705	SH218618.07FU	k__Fungi	p__Ascomycota	c__Leotiomycetes	o__Helotiales	f__Helotiaceae	g__Scytalidium	s__Scytalidium_sp				175	350	2.43415e-85	1	0.99	Otu2496	0	0	0	0	0	0	0	0	0	0	0	0	2	0	0	0	0	0	0	0	0	0	0	0	0	0	0	0	0	0
Otu1173|5	LS1_429978	66393 EF051060	SH201596.07FU	k__Fungi	p__Basidiomycota	c__Agaricomycetes	o__Agaricales	f__Strophariaceae	g__Tubaria	s__Tubaria_minima				226	446	2.871e-111	0.99	1	Otu1173	0	0	0	0	0	0	0	0	0	0	0	0	0	0	0	0	0	0	0	0	0	0	0	0	0	0	0	0	0	0
Otu2699|2	LS1_763705	776094 KY351541		k__Fungi	p__Ascomycota	c__Sordariomycetes	o__Hypocreales	f__Bionectriaceae	g__Clonostachys	s__Clonostachys_rosea				166	310	1.6454e-74	1	0.93	Otu2699	0	0	0	0	0	0	0	0	0	0	0	0	0	0	0	0	0	0	0	0	0	0	0	0	0	0	0	0	0	0
Otu2703|1555	LS1_1008020	776094 KY351541		k__Fungi	p__Ascomycota	c__Sordariomycetes	o__Hypocreales	f__Bionectriaceae	g__Clonostachys	s__Clonostachys_rosea				165	330	6.08739e-80	1	0.99	Otu2703	82	9	8	22	28	9	17	4	9	9	2	2	2	0	9	86	9	1	34	7	18	4	55	124	7	2	1	3	135	4
Otu2657|2	LS1_1059277	675435 KX958035	SH220565.07FU	k__Fungi	p__Ascomycota	c__Sordariomycetes	o__Hypocreales	f__Bionectriaceae	g__Clonostachys	s__Clonostachys_rosea				168	336	1.46297e-81	1	0.99	Otu2657	0	0	0	0	0	0	0	0	0	0	0	0	0	0	0	0	0	0	0	0	0	2	0	0	0	0	0	0	0	0
Otu2718|2	LS1_831609	763067 KX812527		k__Fungi	p__Ascomycota	c__Sordariomycetes	o__Hypocreales	f__Bionectriaceae	g__Clonostachys	s__Clonostachys_sp				165	314	1.34084e-75	0.98	0.99	Otu2718	0	0	0	0	0	0	0	0	0	1	0	0	0	0	0	0	0	0	0	0	0	0	1	0	0	0	0	0	0	0
Otu2681|22	LS1_1130755	231338 JF432968	SH182683.07FU	k__Fungi	p__Ascomycota	c__Sordariomycetes	o__Hypocreales	f__Bionectriaceae	g__Clonostachys	s__Clonostachys_sp				166	332	1.7568e-80	1	0.99	Otu2681	2	0	0	0	2	0	0	0	0	0	0	0	0	0	0	0	0	0	0	0	18	0	0	0	0	0	0	0	0	0
Otu2683|4	LS1_995152	146075 HM037650	SH182680.07FU	k__Fungi	p__Ascomycota	c__Sordariomycetes	o__Hypocreales	f__Bionectriaceae	g__Clonostachys	s__Clonostachys_sp				166	332	1.7568e-80	1	0.99	Otu2683	0	0	0	0	0	0	0	0	0	0	0	0	0	1	0	0	0	0	0	0	0	0	0	0	0	0	0	0	0	0
Otu2701|2752	LS1_18723	763067 KX812527		k__Fungi	p__Ascomycota	c__Sordariomycetes	o__Hypocreales	f__Bionectriaceae	g__Clonostachys	s__Clonostachys_sp				165	324	2.58842e-78	0.99	0.99	Otu2701	248	18	75	63	209	74	27	19	33	153	36	17	11	147	46	12	5	8	36	81	25	17	45	16	25	28	17	58	137	92
Otu2659|69	LS1_127455	699705 KU901466	SH182680.07FU	k__Fungi	p__Ascomycota	c__Sordariomycetes	o__Hypocreales	f__Bionectriaceae	g__Clonostachys	s__Clonostachys_sp				168	330	6.08739e-80	1	0.98	Otu2659	7	0	3	0	8	3	1	1	0	4	1	0	0	3	1	0	0	0	0	3	2	0	0	0	2	0	1	0	3	1
Otu1061|25	LS1_399288	86969 AY781276	SH473695.07FU	k__Fungi	p__Basidiomycota	c__Agaricomycetes	o__Agaricales	f__unidentified	g__unidentified	s__Agaricales_sp				231	460	4.6094e-115	1	0.99	Otu1061	0	0	0	0	0	0	0	0	0	0	0	0	0	0	0	0	0	0	0	0	0	0	0	0	0	0	0	0	0	0
Otu1984|2	LS1_111432	528628 KM355983	SH175223.07FU	k__Fungi	p__Basidiomycota	c__Agaricomycetes	o__Agaricales	f__unidentified	g__unidentified	s__Agaricales_sp				199	398	2.64967e-98	1	0.99	Otu1984	0	0	0	0	0	0	0	0	0	0	0	0	0	0	0	0	0	0	0	0	0	0	0	0	0	0	0	0	0	0
Otu2115|119	LS1_506963	528624 KM355987	SH188972.07FU	k__Fungi	p__Basidiomycota	c__Agaricomycetes	o__Agaricales	f__unidentified	g__unidentified	s__Agaricales_sp				194	384	1.60367e-94	1	0.98	Otu2115	0	0	0	0	1	0	0	0	0	0	0	0	0	0	0	29	0	0	0	0	0	0	0	0	0	0	1	0	0	0
Otu2395|8	LS1_604584	53364 EF635823	SH026368.07FU	k__Fungi	p__Basidiomycota	c__Agaricomycetes	o__Agaricales	f__unidentified	g__unidentified	s__Agaricales_sp				180	360	4.85884e-88	1	0.99	Otu2395	0	0	0	0	1	0	0	0	0	0	0	0	0	0	0	0	0	0	0	1	3	0	0	0	0	0	2	0	0	0
Otu0785|2	LS1_534539	555301 HG937055	SH201567.07FU	k__Fungi	p__Basidiomycota	c__Agaricostilbomycetes	o__unidentified	f__unidentified	g__unidentified	s__Agaricostilbomycetes_sp				241	482	5.1908e-121	1	1	Otu0785	0	0	0	0	0	0	0	0	0	0	0	0	0	0	0	0	0	0	0	0	0	0	0	0	0	0	0	0	0	0
Otu1266|22	LS1_873924	685463 KX193198		k__Fungi	p__Basidiomycota	c__Agaricomycetes	o__Agricales	f__unidentified	g__unidentified	s__Agricales_sp				222	198	5.81845e-44	0.79	0.99	Otu1266	0	0	0	0	0	0	0	0	0	0	0	0	0	0	0	0	0	0	0	0	0	0	0	0	0	0	0	0	0	0
Otu2068|6	LS1_17380	698401 KX115640		k__Fungi	p__Basidiomycota	c__Agaricomycetes	o__Agaricales	f__unidentified	g__unidentified	s__Agricales_sp				196	290	5.37504e-69	0.9	0.98	Otu2068	0	0	0	0	0	0	0	0	0	0	0	0	0	0	0	0	0	0	0	0	0	0	0	0	1	0	0	0	0	0
Otu3207|23	LS1_148097	750822 KX926415		k__Fungi	p__Ascomycota	c__Dothideomycetes	o__Pleosporales	f__Phaeosphaeriaceae	g__Allophaeosphaeria	s__Allophaeosphaeria_muriformia				153	304	6.28662e-73	1	0.99	Otu3207	0	1	0	3	0	0	1	0	0	0	0	0	0	0	0	0	5	1	0	0	0	0	0	0	0	0	0	0	0	0
Otu3292|2	LS1_564820	750822 KX926415		k__Fungi	p__Ascomycota	c__Dothideomycetes	o__Pleosporales	f__Phaeosphaeriaceae	g__Allophaeosphaeria	s__Allophaeosphaeria_muriformia				152	294	3.25655e-70	0.98	0.99	Otu3292	0	0	0	0	0	0	0	0	0	0	0	0	0	0	0	0	1	0	0	0	0	0	0	0	0	0	0	0	0	0
Otu3347|14	LS1_1042790	728454 KY367508	SH206635.07FU	k__Fungi	p__Ascomycota	c__Dothideomycetes	o__Pleosporales	f__Leptosphaeriaceae	g__Ampelomyces	s__Ampelomyces_quisqualis				150	300	7.53515e-72	1	0.99	Otu3347	0	0	0	0	0	0	0	0	0	0	13	0	0	0	0	0	0	0	0	0	0	0	0	0	0	0	0	0	0	0
Otu3368|4	LS1_333411	754636 KY548099		k__Fungi	p__Ascomycota	c__Dothideomycetes	o__Pleosporales	f__Amorosiaceae	g__Angustimassarina	s__Angustimassarina_alni				150	298	2.60847e-71	1	0.99	Otu3368	1	0	0	0	0	0	0	0	0	0	0	0	0	0	0	0	0	0	0	0	0	0	0	0	0	0	0	0	0	0
Otu2071|2	LS1_368293	548783 KT943942	SH178908.07FU	k__Fungi	p__Basidiomycota	c__Agaricomycetes	o__Polyporales	f__Fomitopsidaceae	g__Antrodia	s__Antrodia_serialis				196	378	6.94373e-93	0.98	0.99	Otu2071	0	0	1	0	0	0	0	0	0	0	0	0	0	0	0	0	0	0	0	0	0	0	0	0	0	0	0	0	0	0
Otu1351|1800	LS1_421591	304192 HE977536	SH181896.07FU	k__Fungi	p__Ascomycota	c__unidentified	o__unidentified	f__unidentified	g__unidentified	s__Ascomycota_sp				219	276	2.54402e-65	0.96	0.7	Otu1351	4	0	0	0	0	0	0	0	1	0	0	0	205	0	0	6	0	0	1	1	0	0	0	1	0	0	1348	0	0	0
Otu1803|2	LS1_454481	752326 MF570256		k__Fungi	p__Ascomycota	c__unidentified	o__unidentified	f__unidentified	g__unidentified	s__Ascomycota_sp				206	348	1.02877e-84	0.93	1	Otu1803	0	0	0	0	0	0	0	0	0	0	0	0	0	0	0	0	0	0	0	0	1	0	0	0	0	0	0	0	0	0
Otu1999|4	LS1_1154443	555292 HG937065	SH487772.07FU	k__Fungi	p__Ascomycota	c__unidentified	o__unidentified	f__unidentified	g__unidentified	s__Ascomycota_sp				199	366	1.28553e-89	0.96	0.99	Otu1999	0	0	0	0	0	0	0	0	0	0	0	0	0	0	0	0	0	0	0	0	0	0	0	4	0	0	0	0	0	0
Otu2135|169	LS1_129307	497495 KT269351	SH217934.07FU	k__Fungi	p__Ascomycota	c__unidentified	o__unidentified	f__unidentified	g__unidentified	s__Ascomycota_sp				193	386	4.62261e-95	1	0.99	Otu2135	1	1	2	2	1	0	0	6	0	0	0	0	0	0	0	1	0	2	1	0	1	0	0	1	1	3	1	0	0	2
Otu2320|21	LS1_1051811	175152 HQ433110		k__Fungi	p__Ascomycota	c__unidentified	o__unidentified	f__unidentified	g__unidentified	s__Ascomycota_sp				184	362	1.42871e-88	0.99	0.99	Otu2320	0	0	0	0	0	0	0	0	0	0	0	0	2	0	0	0	0	0	0	0	0	0	2	0	0	1	0	0	0	13
Otu2360|11	LS1_112603	555259 HG937103	SH495095.07FU	k__Fungi	p__Ascomycota	c__unidentified	o__unidentified	f__unidentified	g__unidentified	s__Ascomycota_sp				182	288	1.71973e-68	0.92	0.99	Otu2360	0	0	0	0	0	0	0	0	0	0	0	0	0	0	0	0	0	0	0	0	0	0	0	0	0	0	0	0	0	0
Otu2393|4	LS1_1065868	479318 LN910320		k__Fungi	p__Ascomycota	c__unidentified	o__unidentified	f__unidentified	g__unidentified	s__Ascomycota_sp				180	226	1.14471e-51	0.85	0.99	Otu2393	0	0	0	0	0	0	0	0	0	1	0	0	0	0	0	0	0	0	0	0	0	0	0	0	0	0	3	0	0	0
Otu2433|3	LS1_1162487	555529 HG936831	SH521874.07FU	k__Fungi	p__Ascomycota	c__unidentified	o__unidentified	f__unidentified	g__unidentified	s__Ascomycota_sp				178	356	5.84139e-87	1	0.99	Otu2433	0	0	0	0	0	0	0	0	0	0	0	0	0	0	0	0	1	0	0	0	0	0	0	0	0	0	0	0	0	0
Otu2487|8	LS1_200070	775759 KY561337		k__Fungi	p__Ascomycota	c__unidentified	o__unidentified	f__unidentified	g__unidentified	s__Ascomycota_sp				176	264	4.30764e-62	0.96	0.82	Otu2487	0	0	0	0	1	0	0	0	0	0	0	0	0	0	0	0	0	0	0	0	1	1	0	0	0	0	0	0	0	0
Otu2516|12	LS1_609035	423869 KJ734955	SH024554.07FU	k__Fungi	p__Ascomycota	c__unidentified	o__unidentified	f__unidentified	g__unidentified	s__Ascomycota_sp				174	348	8.43821e-85	1	0.99	Otu2516	0	0	0	0	0	0	0	0	0	0	0	0	0	0	0	0	0	0	1	0	2	0	0	0	0	0	0	1	0	0
Otu2633|3	LS1_375506	476179 KT219383		k__Fungi	p__Ascomycota	c__unidentified	o__unidentified	f__unidentified	g__unidentified	s__Ascomycota_sp				169	322	9.23232e-78	0.98	0.99	Otu2633	0	0	0	1	0	0	0	0	0	0	0	0	0	0	0	1	0	0	0	0	0	0	0	0	0	0	0	0	0	1
Otu2731|10	LS1_262585	156573 HM162021	SH005189.07FU	k__Fungi	p__Ascomycota	c__unidentified	o__unidentified	f__unidentified	g__unidentified	s__Ascomycota_sp				164	328	2.1092e-79	1	0.99	Otu2731	0	0	0	0	0	0	0	0	0	0	0	0	0	0	0	1	0	0	0	0	4	0	0	0	1	0	0	1	0	0
Otu2772|91	LS1_250234	555331 HG937024	SH210354.07FU	k__Fungi	p__Ascomycota	c__unidentified	o__unidentified	f__unidentified	g__unidentified	s__Ascomycota_sp				163	308	5.57653e-74	0.98	0.99	Otu2772	2	1	1	1	0	1	0	0	1	0	1	0	0	0	0	6	0	3	5	0	8	1	2	3	1	2	3	1	1	6
Otu2833|1355	LS1_706653	709759 KY430517	SH204046.07FU	k__Fungi	p__Ascomycota	c__unidentified	o__unidentified	f__unidentified	g__unidentified	s__Ascomycota_sp				161	318	1.05242e-76	1	0.98	Otu2833	27	14	1	29	9	3	43	6	3	13	26	7	3	4	0	3	5	8	3	15	36	29	21	6	50	5	6	116	5	16
Otu3180|2	LS1_874741	532491 KM062076	SH535715.07FU	k__Fungi	p__Ascomycota	c__unidentified	o__unidentified	f__unidentified	g__unidentified	s__Ascomycota_sp				154	238	5.24824e-55	0.91	0.98	Otu3180	0	0	0	0	0	0	0	0	0	0	0	0	0	0	0	0	0	0	0	0	0	1	0	0	0	0	0	0	0	0
Otu3260|8	LS1_25109	709792 KY430483	SH531473.07FU	k__Fungi	p__Ascomycota	c__unidentified	o__unidentified	f__unidentified	g__unidentified	s__Ascomycota_sp				152	304	6.28662e-73	1	0.99	Otu3260	0	0	0	1	0	0	0	0	1	0	0	0	0	0	0	0	0	0	0	0	0	0	0	0	0	0	0	0	0	0
Otu3309|2	LS1_124052	169397 HM239703	SH201190.07FU	k__Fungi	p__Ascomycota	c__unidentified	o__unidentified	f__unidentified	g__unidentified	s__Ascomycota_sp				151	282	5.8405e-67	0.98	0.99	Otu3309	0	0	0	0	0	0	0	0	0	0	0	0	0	0	0	0	0	0	0	0	0	0	0	0	0	0	0	0	0	0
Otu3348|72	LS1_1052156	81944 AY999117	SH201194.07FU	k__Fungi	p__Ascomycota	c__unidentified	o__unidentified	f__unidentified	g__unidentified	s__Ascomycota_sp				150	274	8.5976e-65	0.96	0.99	Otu3348	1	0	0	0	0	0	0	0	1	0	0	0	0	0	0	0	0	0	0	0	1	0	0	0	0	1	0	0	0	1
Otu3456|332	LS1_331641	555108 HG935189	SH204309.07FU	k__Fungi	p__Ascomycota	c__unidentified	o__unidentified	f__unidentified	g__unidentified	s__Ascomycota_sp				148	290	3.74333e-69	1	0.97	Otu3456	7	8	1	9	7	1	1	0	4	0	0	0	11	1	5	4	6	3	3	4	4	3	2	4	0	1	0	2	3	2
Otu3528|25	LS1_122732	718438 KX404672		k__Fungi	p__Ascomycota	c__unidentified	o__unidentified	f__unidentified	g__unidentified	s__Ascomycota_sp				146	292	1.08165e-69	1	0.99	Otu3528	0	0	0	0	0	0	0	0	0	0	2	6	0	0	0	0	1	0	0	0	0	0	0	0	0	0	0	0	0	0
Otu3564|453	LS1_555623	555172 HG935125	SH211298.07FU	k__Fungi	p__Ascomycota	c__unidentified	o__unidentified	f__unidentified	g__unidentified	s__Ascomycota_sp				145	290	3.74333e-69	1	0.99	Otu3564	20	6	15	79	23	10	15	5	8	4	6	2	5	8	0	9	7	18	7	11	8	11	22	0	2	3	4	4	1	13
Otu3566|67	LS1_1041644	335299 KC180695	SH016039.07FU	k__Fungi	p__Ascomycota	c__unidentified	o__unidentified	f__unidentified	g__unidentified	s__Ascomycota_sp				145	268	3.50596e-63	0.97	0.99	Otu3566	0	0	0	0	0	23	0	0	0	0	0	25	0	0	0	0	0	0	0	0	0	0	0	0	0	0	0	0	0	0
Otu3568|77	LS1_403242	683271 KX195390		k__Fungi	p__Ascomycota	c__unidentified	o__unidentified	f__unidentified	g__unidentified	s__Ascomycota_sp				145	212	5.56051e-48	0.92	0.93	Otu3568	0	0	0	0	0	0	0	0	2	0	0	17	0	4	9	0	0	0	0	0	0	1	0	0	0	0	0	0	41	2
Otu3674|4	LS1_211024	765512 KY853451		k__Fungi	p__Ascomycota	c__unidentified	o__unidentified	f__unidentified	g__unidentified	s__Ascomycota_sp				143	266	1.20278e-62	0.97	0.99	Otu3674	0	0	0	0	0	0	0	0	0	0	0	0	0	0	0	0	0	0	0	0	0	0	0	0	0	0	0	0	0	0
Otu2522|3	LS1_140514	762632 KX443212		k__Fungi	p__Ascomycota	c__Eurotiomycetes	o__Eurotiales	f__Aspergillaceae	g__Aspergillus	s__Aspergillus_terreus				174	348	8.43821e-85	1	0.99	Otu2522	0	0	0	0	0	0	0	0	0	0	0	0	0	0	0	0	0	0	0	2	0	1	0	0	0	0	0	0	0	0
Otu0342|159	LS1_159508	479458 LN910178		k__Fungi	p__Basidiomycota	c__unidentified	o__unidentified	f__unidentified	g__unidentified	s__Basidiomycota_sp				269	444	1.2123e-110	0.93	0.99	Otu0342	1	0	0	0	0	0	0	0	0	0	0	0	0	0	0	3	2	11	38	1	1	0	1	73	0	3	1	0	3	5
Otu1017|2	LS1_717862	709726 KY430550	SH194012.07FU	k__Fungi	p__Basidiomycota	c__unidentified	o__unidentified	f__unidentified	g__unidentified	s__Basidiomycota_sp				233	466	1.1002e-116	1	1	Otu1017	0	0	0	0	0	0	0	0	0	0	0	0	0	0	0	0	0	0	0	1	0	0	0	0	0	0	0	0	0	0
Otu1043|34	LS1_430988	751766 MF570816		k__Fungi	p__Basidiomycota	c__unidentified	o__unidentified	f__unidentified	g__unidentified	s__Basidiomycota_sp				231	420	3.3355e-104	0.96	1	Otu1043	0	0	0	0	0	0	0	0	0	0	0	0	0	0	0	0	0	0	0	0	0	0	0	0	0	0	0	0	0	0
Otu1273|8	LS1_458468	733332 KX096680	SH193781.07FU	k__Fungi	p__Basidiomycota	c__unidentified	o__unidentified	f__unidentified	g__unidentified	s__Basidiomycota_sp				222	182	1.2816e-39	0.81	0.77	Otu1273	0	0	0	0	0	0	0	0	0	0	0	0	0	0	0	0	0	0	0	1	3	1	2	0	1	0	0	0	0	0
Otu1462|6	LS1_963034	477104 LN912566		k__Fungi	p__Basidiomycota	c__unidentified	o__unidentified	f__unidentified	g__unidentified	s__Basidiomycota_sp				215	352	8.87162e-86	0.93	1	Otu1462	0	0	0	0	0	0	0	0	0	0	0	0	0	0	0	0	0	0	0	0	0	0	0	0	0	0	0	0	0	0
Otu1582|493	LS1_1149953	537503 UDB025866	SH023478.07FU	k__Fungi	p__Basidiomycota	c__unidentified	o__unidentified	f__unidentified	g__unidentified	s__Basidiomycota_sp				214	344	1.30258e-83	0.92	0.99	Otu1582	1	0	0	0	0	0	0	0	0	0	0	0	0	0	0	0	3	403	0	0	0	0	0	0	0	0	0	0	0	0
Otu1642|76	LS1_1023599	537503 UDB025866	SH023478.07FU	k__Fungi	p__Basidiomycota	c__unidentified	o__unidentified	f__unidentified	g__unidentified	s__Basidiomycota_sp				211	330	8.13133e-80	0.91	1	Otu1642	1	0	0	0	0	0	0	0	0	0	0	0	0	0	0	0	0	0	0	0	0	0	0	0	0	0	74	0	0	0
Otu1701|32	LS1_116494	175102 HQ433160		k__Fungi	p__Basidiomycota	c__unidentified	o__unidentified	f__unidentified	g__unidentified	s__Basidiomycota_sp				209	398	2.80462e-98	0.98	1	Otu1701	0	0	0	0	0	0	0	0	0	0	0	0	0	0	0	0	0	0	0	0	0	0	0	0	0	0	0	0	0	0
Otu1751|4	LS1_767337	542403 LT548259	SH199450.07FU	k__Fungi	p__Basidiomycota	c__unidentified	o__unidentified	f__unidentified	g__unidentified	s__Basidiomycota_sp				207	414	1.2592e-102	1	1	Otu1751	0	0	0	0	0	0	0	0	1	0	0	0	0	0	0	0	0	0	0	0	0	0	0	0	0	0	0	0	0	0
Otu1811|2	LS1_127035	555269 HG937089	SH491959.07FU	k__Fungi	p__Basidiomycota	c__unidentified	o__unidentified	f__unidentified	g__unidentified	s__Basidiomycota_sp				205	394	3.34122e-97	0.98	1	Otu1811	0	0	0	0	0	0	0	0	0	0	0	0	0	0	0	0	0	0	0	0	2	0	0	0	0	0	0	0	0	0
Otu2005|592	LS1_210685	753325 MF569257		k__Fungi	p__Basidiomycota	c__unidentified	o__unidentified	f__unidentified	g__unidentified	s__Basidiomycota_sp				198	330	7.55369e-80	0.94	0.98	Otu2005	0	4	0	0	130	12	0	0	0	0	0	62	19	80	0	0	51	0	0	0	5	0	0	10	20	0	55	2	0	4
Otu2964|2	LS1_1068841	543773 KU057810	SH497098.07FU	k__Fungi	p__Basidiomycota	c__unidentified	o__unidentified	f__unidentified	g__unidentified	s__Basidiomycota_sp				157	230	7.97453e-53	0.89	0.99	Otu2964	0	0	0	2	0	0	0	0	0	0	0	0	0	0	0	0	0	0	0	0	0	0	0	0	0	0	0	0	0	0
Otu3596|4	LS1_157889	775620 KX781362		k__Fungi	p__Ascomycota	c__Leotiomycetes	o__Helotiales	f__Helotiaceae	g__Bisporella	s__Bisporella_citrina				145	280	1.93909e-66	0.98	0.99	Otu3596	0	0	0	0	0	0	0	0	0	0	0	0	0	0	0	0	0	0	0	0	0	0	0	0	0	0	0	0	0	0
Otu2294|2	LS1_677047	746004 MF687187		k__Fungi	p__Basidiomycota	c__Agaricomycetes	o__Polyporales	f__Meruliaceae	g__Bjerkandera	s__Bjerkandera_adusta				186	372	2.79343e-91	1	0.99	Otu2294	0	0	0	0	2	0	0	0	0	0	0	0	0	0	0	0	0	0	0	0	0	0	0	0	0	0	0	0	0	0
Otu1231|8	LS1_828948	555393 HG936967	SH197016.07FU	k__Fungi	p__Ascomycota	c__Sordariomycetes	o__Branch06	f__unidentified	g__unidentified	s__Branch06_sp				224	426	7.5871e-106	0.98	0.99	Otu1231	0	0	0	0	1	1	0	0	1	0	0	0	0	0	0	0	0	0	0	0	0	0	0	0	0	0	0	0	0	0
Otu1840|4	LS1_1032956	683360 KX195301		k__Fungi	p__Ascomycota	c__Sordariomycetes	o__Branch06	f__unidentified	g__unidentified	s__Branch06_sp				204	386	4.93079e-95	0.98	1	Otu1840	0	0	0	0	0	0	0	0	0	0	0	0	0	0	0	0	0	0	0	0	0	0	0	0	0	0	0	0	0	0
Otu1422|6	LS1_121027	530894 AB972783	SH199651.07FU	k__Fungi	p__Basidiomycota	c__Agaricomycetes	o__Cantharellales	f__Cantharellales_fam_Incertae_sedis	g__Burgoa	s__Burgoa_anomala				216	432	1.7203e-107	1	1	Otu1422	0	0	0	0	0	0	0	0	0	0	0	0	0	0	0	0	0	0	0	0	0	0	0	0	0	0	1	0	0	0
Otu3494|168	LS1_316763	775391 MF326619		k__Fungi	p__Ascomycota	c__Leotiomycetes	o__Helotiales	f__Helotiales_fam_Incertae_sedis	g__Cadophora	s__Cadophora_malorum				147	292	1.08165e-69	1	0.99	Otu3494	29	0	0	0	0	0	0	0	0	0	0	0	0	0	0	0	0	1	0	0	0	0	0	0	0	0	1	1	0	0
Otu3505|70	LS1_90259	454633 KJ542206	SH196794.07FU	k__Fungi	p__Ascomycota	c__Leotiomycetes	o__Helotiales	f__Helotiales_fam_Incertae_sedis	g__Cadophora	s__Cadophora_sp				147	292	1.08165e-69	1	0.99	Otu3505	3	0	1	0	0	2	0	0	0	1	0	2	0	0	1	0	2	1	0	1	1	0	0	0	0	0	0	0	0	0
Otu3687|46	LS1_111686	37758 EU754974	SH016853.07FU	k__Fungi	p__Ascomycota	c__Dothideomycetes	o__Capnodiales	f__unidentified	g__unidentified	s__Capnodiales_sp				142	278	6.59456e-66	0.99	0.99	Otu3687	4	0	0	3	3	0	1	1	0	1	2	0	0	1	2	0	0	0	1	2	3	0	3	1	0	0	0	1	1	2
Otu2817|2	LS1_1180344	230036 JN032542	SH183189.07FU	k__Fungi	p__Ascomycota	c__Eurotiomycetes	o__Chaetothyriales	f__unidentified	g__unidentified	s__Chaetothyriales_sp				161	306	1.93188e-73	0.99	0.96	Otu2817	0	0	0	0	0	0	0	0	0	0	0	0	0	0	0	0	0	0	0	0	0	0	0	0	0	0	0	0	0	1
Otu0071|4	LS1_704168	74033 DQ421240	SH460500.07FU	k__Fungi	p__Chytridiomycota	c__unidentified	o__unidentified	f__unidentified	g__unidentified	s__Chytridiomycota_sp				321	642	2.6597e-164	1	1	Otu0071	0	0	0	0	1	0	0	0	0	0	0	0	0	0	0	0	0	0	0	0	0	0	0	0	0	0	0	0	0	0
Otu0226|7	LS1_230546	123721 AM999625	SH183095.07FU	k__Fungi	p__Chytridiomycota	c__unidentified	o__unidentified	f__unidentified	g__unidentified	s__Chytridiomycota_sp				283	566	9.8464e-144	1	1	Otu0226	0	0	0	0	0	0	0	0	0	0	0	0	0	0	0	0	0	0	0	0	0	0	0	0	3	0	0	0	0	0
Otu0238|15	LS1_1078358	74062 DQ421210	SH028576.07FU	k__Fungi	p__Chytridiomycota	c__unidentified	o__unidentified	f__unidentified	g__unidentified	s__Chytridiomycota_sp				282	546	2.6317e-138	0.99	1	Otu0238	0	0	0	0	3	1	0	0	2	0	0	1	0	0	0	0	0	0	0	0	0	0	0	0	0	0	1	0	0	0
Otu0512|60	LS1_962392	74116 DQ421156	SH472127.07FU	k__Fungi	p__Chytridiomycota	c__unidentified	o__unidentified	f__unidentified	g__unidentified	s__Chytridiomycota_sp				254	508	4.8284e-128	1	1	Otu0512	2	0	0	0	2	0	0	2	0	0	0	0	0	4	0	2	3	1	0	4	0	0	0	0	0	0	20	0	0	0
Otu3416|2	LS1_14900	775852 MF286529		k__Fungi	p__Ascomycota	c__Dothideomycetes	o__Capnodiales	f__Cladosporiaceae	g__Cladosporium	s__Cladosporium_sphaerospermum				149	298	2.60847e-71	1	0.99	Otu3416	0	0	0	0	0	0	0	0	0	0	0	0	0	0	0	0	0	0	0	0	0	0	0	0	0	0	0	0	0	0
Otu1777|8	LS1_1099388	656853 UDB031608	SH188451.07FU	k__Fungi	p__Basidiomycota	c__Agaricomycetes	o__Polyporales	f__Meripilaceae	g__Climacocystis	s__Climacocystis_borealis				206	412	4.3706e-102	1	1	Otu1777	0	0	0	0	0	0	0	0	0	0	0	0	0	0	0	0	0	0	0	0	0	0	0	0	0	0	0	0	0	0
Otu3204|146	LS1_22900	285277 JQ435795	SH471595.07FU	k__Fungi	p__Ascomycota	c__Dothideomycetes	o__Pleosporales	f__Lindgomycetaceae	g__Clohesyomyces	s__Clohesyomyces_sp				153	298	2.65158e-71	1	0.97	Otu3204	5	1	8	0	1	0	0	0	0	0	0	2	0	0	2	13	2	0	2	0	1	0	0	0	0	0	0	0	4	0
Otu1399|10	LS1_1127373	83097 AY969500	SH461970.07FU	k__Fungi	p__Basidiomycota	c__Microbotryomycetes	o__Heterogastridiales	f__Heterogastridiaceae	g__Colacogloea_falcata	s__Colacogloea_falcata				217	392	1.24526e-96	0.96	1	Otu1399	0	0	0	0	0	0	0	0	0	0	0	0	0	0	0	0	0	0	0	0	0	1	0	0	1	0	0	0	1	0
Otu2313|2	LS1_720530	727181 KY654987	SH188473.07FU	k__Fungi	p__Basidiomycota	c__Agaricomycetes	o__Agaricales	f__Cortinariaceae	g__Cortinarius	s__Cortinarius_hemitrichus				185	364	4.11958e-89	0.99	0.99	Otu2313	0	0	0	0	0	0	0	0	0	0	0	0	0	0	0	0	0	0	0	0	0	0	0	0	0	0	0	0	0	2
Otu1836|2	LS1_910788	428102 KM494094		k__Fungi	p__Cystobasidiomycota	c__unidentified	o__unidentified	f__unidentified	g__unidentified	s__Cystobasidiomycota_sp				204	378	7.31794e-93	0.97	1	Otu1836	0	0	0	0	0	0	0	0	0	0	0	0	0	0	0	0	0	0	0	0	0	0	0	0	0	0	0	1	0	0
Otu1960|10	LS1_345441	690343 KY103147	SH194775.07FU	k__Fungi	p__Basidiomycota	c__Cystobasidiomycetes	o__Cystobasidiales	f__Cystobasidiaceae	g__Cystobasidium	s__Cystobasidium_pinicola				200	394	3.24683e-97	0.99	1	Otu1960	0	0	0	0	0	0	0	0	0	0	0	0	1	0	0	0	0	0	0	0	0	0	0	0	0	0	0	0	0	0
Otu1909|2	LS1_677493	690341 KY103149	SH194786.07FU	k__Fungi	p__Basidiomycota	c__Cystobasidiomycetes	o__Cystobasidiales	f__Cystobasidiaceae	g__Cystobasidium	s__Cystobasidium_ritchiei				202	404	6.3407e-100	1	1	Otu1909	0	0	0	0	0	0	0	0	0	0	0	0	0	0	0	0	0	0	0	0	0	0	0	0	0	0	0	0	0	1
Otu1903|4	LS1_364128	683702 KX194959		k__Fungi	p__Basidiomycota	c__Cystobasidiomycetes	o__Cystobasidiales	f__Cystobasidiaceae	g__Cystobasidium	s__Cystobasidium_sp				202	362	1.59357e-88	0.96	0.98	Otu1903	0	0	0	0	0	0	0	0	0	0	0	0	0	0	0	0	0	0	0	1	0	0	0	1	0	0	0	0	0	0
Otu1941|2	LS1_666763	540682 KX079906	SH194795.07FU	k__Fungi	p__Basidiomycota	c__Cystobasidiomycetes	o__Cystobasidiales	f__Cystobasidiaceae	g__Cystobasidium	s__Cystobasidium_sp				201	402	2.2004e-99	1	1	Otu1941	0	0	0	0	0	0	0	0	0	0	0	0	0	0	0	0	2	0	0	0	0	0	0	0	0	0	0	0	0	0
Otu0976|24	LS1_1163105	709796 KY430479	SH194015.07FU	k__Fungi	p__Basidiomycota	c__Tremellomycetes	o__Cystofilobasidiales	f__Cystofilobasidiaceae	g__unidentified	s__Cystofilobasidiaceae_sp				234	468	3.1676e-117	1	1	Otu0976	4	0	0	1	5	0	0	0	0	0	0	0	0	0	0	2	0	0	0	0	0	4	0	0	0	0	0	0	0	0
Otu2770|2	LS1_910213	384418 KF742568	SH021774.07FU	k__Fungi	p__Ascomycota	c__Dothideomycetes	o__Dothideales	f__unidentified	g__unidentified	s__Dothideales_sp				163	312	4.61166e-75	0.98	0.99	Otu2770	0	0	1	0	0	0	0	0	0	0	0	0	0	0	0	0	0	1	0	0	0	0	0	0	0	0	0	0	0	0
Otu2421|2	LS1_494711	366379 JX158421	SH206001.07FU	k__Fungi	p__Ascomycota	c__Dothideomycetes	o__unidentified	f__unidentified	g__unidentified	s__Dothideomycetes_sp				179	358	1.68474e-87	1	0.99	Otu2421	0	0	0	0	0	0	0	0	0	0	0	0	0	0	0	0	0	0	0	0	0	0	0	0	0	0	0	0	1	0
Otu2990|118	LS1_404768	698582 KX909208		k__Fungi	p__Ascomycota	c__Dothideomycetes	o__unidentified	f__unidentified	g__unidentified	s__Dothideomycetes_sp				156	312	4.37254e-75	1	0.99	Otu2990	1	1	3	0	0	0	0	0	8	0	1	2	1	0	2	0	0	3	0	0	0	7	0	0	1	6	2	0	2	7
Otu3515|3	LS1_418519	718663 KX404447		k__Fungi	p__Ascomycota	c__Dothideomycetes	o__unidentified	f__unidentified	g__unidentified	s__Dothideomycetes_sp				147	270	1.02165e-63	0.97	0.97	Otu3515	0	0	0	1	0	0	0	0	0	0	0	0	0	0	0	0	1	0	1	0	0	0	0	0	0	0	0	0	0	0
Otu3773|3	LS1_215457	42727 EU516717	SH017738.07FU	k__Fungi	p__Ascomycota	c__Dothideomycetes	o__unidentified	f__unidentified	g__unidentified	s__Dothideomycetes_sp				128	246	2.80654e-57	0.98	0.99	Otu3773	0	0	0	0	1	0	0	0	0	0	0	0	0	0	0	0	0	0	0	0	0	0	0	1	0	0	0	0	0	0
Otu0705|3	LS1_185767	51503 EU233809	SH481542.07FU	k__Fungi	p__Basidiomycota	c__Exobasidiomycetes	o__Entylomatales	f__unidentified	g__unidentified	s__Entylomatales_sp				245	244	2.11183e-56	0.77	1	Otu0705	0	1	0	0	0	0	0	0	0	0	0	0	0	0	0	0	0	0	0	0	0	0	0	0	0	0	0	0	0	0
Otu3552|8	LS1_221311	5475 GU055607	SH204317.07FU	k__Fungi	p__Ascomycota	c__Eurotiomycetes	o__unidentified	f__unidentified	g__unidentified	s__Eurotiomycetes_sp				146	292	1.08165e-69	1	0.99	Otu3552	0	0	0	0	0	0	1	0	0	0	0	0	0	0	0	0	1	0	0	0	0	2	0	0	0	0	0	0	0	0
Otu1754|2	LS1_172602	690079 KY103411	SH199443.07FU	k__Fungi	p__Basidiomycota	c__Microbotryomycetes	o__Microbotryomycetes_ord_Incertae_sedis	f__Chrysozymaceae	g__Fellozyma	s__Fellozyma_inositophila				207	412	4.3706e-102	1	0.99	Otu1754	0	0	0	0	0	0	0	0	0	0	0	0	0	0	0	0	0	0	0	0	0	0	0	0	0	0	0	0	0	1
Otu1739|4	LS1_517486	385677 KF815661	SH175416.07FU	k__Fungi	p__Basidiomycota	c__Agaricomycetes	o__Agaricales	f__Lyophyllaceae	g__Fibulochlamys	s__Fibulochlamys_sp				208	416	3.6279e-103	1	1	Otu1739	1	0	0	0	0	0	0	0	0	0	0	0	0	0	0	0	0	0	0	0	0	0	0	0	0	1	0	0	0	0
Otu0025|20	LS1_1125689	680190 KX516469		k__Fungi	p__unidentified	c__unidentified	o__unidentified	f__unidentified	g__unidentified	s__Fungi_sp				342	324	5.90237e-78	0.84	0.8	Otu0025	3	0	0	2	6	0	0	0	0	0	0	0	0	0	0	0	0	0	1	1	0	0	0	0	0	1	0	0	1	1
Otu0047|31	LS1_1054352	731099 KY687542		k__Fungi	p__unidentified	c__unidentified	o__unidentified	f__unidentified	g__unidentified	s__Fungi_sp				335	606	1.6474e-154	0.99	0.91	Otu0047	1	0	1	0	10	0	0	0	0	0	0	0	0	0	0	0	0	0	1	2	0	0	1	0	0	0	0	0	0	0
Otu0050|14	LS1_447316	26492 FJ197879	SH032763.07FU	k__Fungi	p__unidentified	c__unidentified	o__unidentified	f__unidentified	g__unidentified	s__Fungi_sp				334	578	6.5393e-147	0.94	1	Otu0050	1	0	0	0	0	0	1	0	0	0	0	0	1	2	0	0	0	0	0	0	0	0	0	3	0	1	0	2	1	1
Otu0076|11	LS1_352472	428148 KM494039		k__Fungi	p__unidentified	c__unidentified	o__unidentified	f__unidentified	g__unidentified	s__Fungi_sp				318	188	4.48137e-41	0.74	0.9	Otu0076	1	0	0	0	0	0	0	0	0	0	1	0	2	0	0	0	0	0	0	0	0	0	0	0	0	0	0	1	0	0
Otu0077|8	LS1_154159	684470 KX194191		k__Fungi	p__unidentified	c__unidentified	o__unidentified	f__unidentified	g__unidentified	s__Fungi_sp				318	630	4.7595e-161	0.99	1	Otu0077	0	0	0	0	0	0	0	0	0	0	0	0	6	1	0	0	0	0	0	0	0	0	0	0	0	0	0	0	0	0
Otu0092|1079	LS1_46746	753798 MF568784		k__Fungi	p__unidentified	c__unidentified	o__unidentified	f__unidentified	g__unidentified	s__Fungi_sp				311	468	3.1676e-117	1	0.75	Otu0092	52	30	32	37	84	32	34	12	13	22	9	18	67	24	7	24	21	6	21	16	30	23	45	13	17	17	8	16	35	38
Otu0102|3	LS1_1031159	753498 MF569084		k__Fungi	p__unidentified	c__unidentified	o__unidentified	f__unidentified	g__unidentified	s__Fungi_sp				309	174	2.73998e-37	0.76	0.7	Otu0102	0	0	0	0	0	0	0	0	0	0	0	0	0	0	0	0	0	0	0	0	0	0	0	0	0	0	0	0	0	0
Otu0106|2	LS1_240721	751304 MF571278		k__Fungi	p__unidentified	c__unidentified	o__unidentified	f__unidentified	g__unidentified	s__Fungi_sp				306	116	1.45178e-21	0.74	0.65	Otu0106	0	0	0	0	0	0	0	0	0	0	0	0	0	0	0	0	0	0	0	0	0	0	2	0	0	0	0	0	0	0
Otu0119|4	LS1_463645	683838 KX194823		k__Fungi	p__unidentified	c__unidentified	o__unidentified	f__unidentified	g__unidentified	s__Fungi_sp				303	300	1.68908e-71	0.8	1	Otu0119	0	0	0	0	0	0	0	0	0	1	0	0	1	0	0	0	0	0	0	0	0	0	0	0	0	0	0	0	0	0
Otu0122|2	LS1_908854	752152 MF570430		k__Fungi	p__unidentified	c__unidentified	o__unidentified	f__unidentified	g__unidentified	s__Fungi_sp				302	326	1.43173e-78	0.85	0.93	Otu0122	0	0	0	0	0	0	0	0	0	0	0	0	0	0	0	0	0	0	0	0	0	1	0	0	0	0	0	0	0	0
Otu0123|20	LS1_110329	753388 MF569194		k__Fungi	p__unidentified	c__unidentified	o__unidentified	f__unidentified	g__unidentified	s__Fungi_sp				302	366	2.00338e-89	0.89	0.82	Otu0123	11	2	0	0	0	0	0	0	0	0	0	0	0	0	0	0	0	2	0	0	1	0	0	1	0	0	0	0	0	0
Otu0124|2	LS1_584290	683473 KX195188		k__Fungi	p__unidentified	c__unidentified	o__unidentified	f__unidentified	g__unidentified	s__Fungi_sp				302	214	3.71014e-48	0.8	0.75	Otu0124	0	0	0	0	0	0	0	0	0	0	0	0	0	0	0	0	0	1	0	0	0	0	0	0	0	0	1	0	0	0
Otu0126|3	LS1_1133224	752878 MF569704		k__Fungi	p__unidentified	c__unidentified	o__unidentified	f__unidentified	g__unidentified	s__Fungi_sp				301	172	9.29024e-37	0.76	0.8	Otu0126	0	0	1	0	0	0	0	0	0	0	0	0	0	0	0	0	0	0	1	0	0	0	0	0	0	0	0	0	0	0
Otu0130|11	LS1_729281	751173 MF571409		k__Fungi	p__unidentified	c__unidentified	o__unidentified	f__unidentified	g__unidentified	s__Fungi_sp				300	130	2.3005e-25	0.75	0.64	Otu0130	0	0	0	0	0	0	0	0	0	0	0	0	6	0	0	0	0	0	0	0	0	0	5	0	0	0	0	0	0	0
Otu0133|80	LS1_579786	753498 MF569084		k__Fungi	p__unidentified	c__unidentified	o__unidentified	f__unidentified	g__unidentified	s__Fungi_sp				298	428	2.9373e-106	0.89	0.98	Otu0133	5	1	2	8	3	3	0	0	1	0	1	0	0	1	0	0	0	0	2	2	0	0	1	0	0	0	0	0	2	3
Otu0136|2	LS1_726719	539179 UDB027636	SH494696.07FU	k__Fungi	p__unidentified	c__unidentified	o__unidentified	f__unidentified	g__unidentified	s__Fungi_sp				297	500	8.5354e-126	0.94	1	Otu0136	0	0	0	0	0	0	0	0	0	0	0	0	0	0	0	0	0	0	0	0	0	0	0	0	0	0	0	0	0	0
Otu0157|51	LS1_366663	753228 MF569354		k__Fungi	p__unidentified	c__unidentified	o__unidentified	f__unidentified	g__unidentified	s__Fungi_sp				294	190	1.17287e-41	0.76	0.8	Otu0157	0	6	15	1	5	0	0	0	0	2	0	0	0	0	0	1	0	0	0	1	1	0	0	0	0	0	0	0	0	0
Otu0166|4	LS1_1076643	683514 KX195147		k__Fungi	p__unidentified	c__unidentified	o__unidentified	f__unidentified	g__unidentified	s__Fungi_sp				293	176	7.4016e-38	0.81	0.59	Otu0166	1	0	0	0	0	0	0	0	0	0	0	0	0	0	0	0	0	0	0	0	0	0	0	0	0	0	0	0	0	0
Otu0167|15	LS1_1023442	684653 KX194008		k__Fungi	p__unidentified	c__unidentified	o__unidentified	f__unidentified	g__unidentified	s__Fungi_sp				293	572	2.4068e-145	0.99	1	Otu0167	0	0	3	1	0	0	0	0	0	0	0	0	0	0	0	0	0	0	0	0	0	0	1	0	0	0	0	0	0	0
Otu0168|10	LS1_544812	753498 MF569084		k__Fungi	p__unidentified	c__unidentified	o__unidentified	f__unidentified	g__unidentified	s__Fungi_sp				293	424	3.5783e-105	0.89	1	Otu0168	0	0	0	1	0	2	0	0	0	0	0	0	0	0	0	0	0	0	1	1	1	0	0	1	0	0	1	0	0	0
Otu0171|39	LS1_128822	752878 MF569704		k__Fungi	p__unidentified	c__unidentified	o__unidentified	f__unidentified	g__unidentified	s__Fungi_sp				292	222	2.28926e-50	0.8	0.8	Otu0171	0	0	1	2	0	0	0	1	2	1	0	0	7	0	0	0	0	0	1	0	0	0	0	0	2	0	0	1	0	7
Otu0174|16	LS1_1028497	683514 KX195147		k__Fungi	p__unidentified	c__unidentified	o__unidentified	f__unidentified	g__unidentified	s__Fungi_sp				291	172	8.88037e-37	0.81	0.6	Otu0174	0	0	1	0	0	0	0	0	0	0	0	0	0	0	0	0	1	0	0	0	0	0	0	0	0	0	0	0	0	2
Otu0176|119	LS1_1150828	753770 MF568812		k__Fungi	p__unidentified	c__unidentified	o__unidentified	f__unidentified	g__unidentified	s__Fungi_sp				291	444	1.1517e-110	0.95	0.88	Otu0176	4	2	0	3	4	0	0	0	1	1	0	0	12	11	1	0	0	0	0	1	2	9	2	1	0	3	0	0	18	1
Otu0181|8	LS1_109092	684700 KX193961		k__Fungi	p__unidentified	c__unidentified	o__unidentified	f__unidentified	g__unidentified	s__Fungi_sp				290	522	8.8753e-132	0.97	0.99	Otu0181	0	0	0	0	0	0	0	0	0	0	0	0	0	0	0	0	0	0	0	0	0	0	0	0	0	0	0	0	1	6
Otu0182|4	LS1_151143	683642 KX195019		k__Fungi	p__unidentified	c__unidentified	o__unidentified	f__unidentified	g__unidentified	s__Fungi_sp				290	416	5.2504e-103	0.89	1	Otu0182	0	0	0	0	0	0	0	0	0	0	0	0	1	0	0	0	0	0	0	0	0	0	0	0	0	0	0	0	0	0
Otu0183|2	LS1_377516	751801 MF570781		k__Fungi	p__unidentified	c__unidentified	o__unidentified	f__unidentified	g__unidentified	s__Fungi_sp				290	132	6.4189e-26	0.72	0.79	Otu0183	0	0	0	0	0	0	0	0	0	0	0	0	0	0	0	0	0	0	0	0	1	0	0	0	0	0	0	0	0	0
Otu0190|2	LS1_293888	684009 KX194652		k__Fungi	p__unidentified	c__unidentified	o__unidentified	f__unidentified	g__unidentified	s__Fungi_sp				289	198	7.78298e-44	0.83	0.54	Otu0190	0	0	0	0	0	0	0	0	0	0	0	0	0	0	0	0	0	0	0	0	1	0	0	0	1	0	0	0	0	0
Otu0192|3	LS1_145014	683871 KX194790		k__Fungi	p__unidentified	c__unidentified	o__unidentified	f__unidentified	g__unidentified	s__Fungi_sp				289	176	7.28945e-38	0.78	0.66	Otu0192	0	0	0	0	0	0	0	0	0	0	0	1	0	1	0	0	0	0	0	0	0	0	0	0	0	0	1	0	0	0
Otu0196|57	LS1_1114754	683514 KX195147		k__Fungi	p__unidentified	c__unidentified	o__unidentified	f__unidentified	g__unidentified	s__Fungi_sp				287	168	1.07353e-35	0.75	0.84	Otu0196	1	0	0	4	0	0	5	3	0	1	0	0	2	0	1	1	4	0	1	1	0	0	3	0	2	2	0	2	0	8
Otu0197|165	LS1_348286	683514 KX195147		k__Fungi	p__unidentified	c__unidentified	o__unidentified	f__unidentified	g__unidentified	s__Fungi_sp				287	180	5.93752e-39	0.8	0.67	Otu0197	7	1	8	2	15	3	3	2	1	3	2	2	4	1	0	4	0	0	3	3	2	5	9	0	2	0	2	1	2	10
Otu0214|4	LS1_304739	753498 MF569084		k__Fungi	p__unidentified	c__unidentified	o__unidentified	f__unidentified	g__unidentified	s__Fungi_sp				284	230	1.57334e-52	0.82	0.74	Otu0214	0	0	0	0	3	0	0	0	0	0	0	0	0	0	0	0	0	0	0	0	0	0	0	0	0	0	0	0	0	1
Otu0220|10	LS1_118767	753228 MF569354		k__Fungi	p__unidentified	c__unidentified	o__unidentified	f__unidentified	g__unidentified	s__Fungi_sp				283	150	8.12532e-31	0.73	0.86	Otu0220	1	0	0	0	0	0	0	0	0	0	0	0	1	0	0	0	0	0	0	1	0	0	0	0	0	0	0	0	1	0
Otu0224|3	LS1_970346	751304 MF571278		k__Fungi	p__unidentified	c__unidentified	o__unidentified	f__unidentified	g__unidentified	s__Fungi_sp				283	428	2.826e-106	0.91	1	Otu0224	0	0	0	0	0	0	0	0	0	0	0	0	0	0	0	0	0	0	0	0	0	0	0	0	0	0	0	1	0	2
Otu0225|21	LS1_1009450	683048 KX195613		k__Fungi	p__unidentified	c__unidentified	o__unidentified	f__unidentified	g__unidentified	s__Fungi_sp				283	358	2.81738e-87	0.85	0.99	Otu0225	0	1	0	0	2	1	1	0	1	0	0	0	0	1	0	0	1	0	0	0	1	1	0	0	0	0	0	0	0	2
Otu0228|39	LS1_1142367	753498 MF569084		k__Fungi	p__unidentified	c__unidentified	o__unidentified	f__unidentified	g__unidentified	s__Fungi_sp				282	234	1.25096e-53	0.81	0.73	Otu0228	2	0	1	6	1	0	2	0	0	1	0	0	0	0	0	0	0	0	0	0	0	2	0	0	2	0	0	2	1	9
Otu0233|2	LS1_158871	683781 KX194880		k__Fungi	p__unidentified	c__unidentified	o__unidentified	f__unidentified	g__unidentified	s__Fungi_sp				282	450	3.0055e-112	0.92	1	Otu0233	0	0	0	0	0	0	0	0	0	0	0	0	0	1	0	0	0	0	0	0	0	0	0	0	0	0	0	0	0	0
Otu0234|2	LS1_274581	191339 GU934571	SH006496.07FU	k__Fungi	p__unidentified	c__unidentified	o__unidentified	f__unidentified	g__unidentified	s__Fungi_sp				282	478	7.5169e-120	0.94	0.99	Otu0234	0	0	0	0	0	0	0	0	0	0	0	0	0	0	0	0	0	0	0	0	0	0	0	0	0	0	0	0	0	0
Otu0236|121	LS1_1013673	683514 KX195147		k__Fungi	p__unidentified	c__unidentified	o__unidentified	f__unidentified	g__unidentified	s__Fungi_sp				282	556	5.0604e-141	0.99	0.99	Otu0236	1	1	4	4	4	3	4	0	7	2	0	3	4	0	0	2	0	0	0	1	3	1	1	0	1	2	1	6	3	7
Otu0239|93	LS1_1114227	753498 MF569084		k__Fungi	p__unidentified	c__unidentified	o__unidentified	f__unidentified	g__unidentified	s__Fungi_sp				282	216	9.81206e-49	0.8	0.76	Otu0239	4	0	0	9	0	2	1	0	1	0	0	0	2	0	1	1	0	0	0	2	3	2	3	0	3	1	1	1	0	20
Otu0240|38	LS1_1105579	683357 KX195304		k__Fungi	p__unidentified	c__unidentified	o__unidentified	f__unidentified	g__unidentified	s__Fungi_sp				281	562	1.1901e-142	1	1	Otu0240	0	0	0	0	1	0	0	0	0	0	0	0	0	0	0	0	0	0	0	0	0	2	0	1	2	1	0	0	0	3
Otu0241|27	LS1_1074720	476364 KT219197		k__Fungi	p__unidentified	c__unidentified	o__unidentified	f__unidentified	g__unidentified	s__Fungi_sp				281	408	7.5235e-101	1	0.72	Otu0241	0	0	0	0	0	0	0	0	0	0	0	0	0	0	0	0	0	0	0	0	0	0	0	0	0	0	0	0	0	0
Otu0243|2	LS1_1005945	683581 KX195080		k__Fungi	p__unidentified	c__unidentified	o__unidentified	f__unidentified	g__unidentified	s__Fungi_sp				281	512	4.439e-129	0.96	1	Otu0243	0	0	0	0	0	0	0	0	0	0	0	0	0	0	0	0	0	0	0	0	0	0	0	0	0	0	0	0	0	0
Otu0245|29	LS1_449458	683048 KX195613		k__Fungi	p__unidentified	c__unidentified	o__unidentified	f__unidentified	g__unidentified	s__Fungi_sp				281	562	1.1901e-142	1	1	Otu0245	2	0	2	2	3	0	0	0	0	1	0	1	1	1	0	0	1	1	1	0	0	0	1	0	1	0	0	1	0	0
Otu0246|6	LS1_1051127	74062 DQ421210	SH028576.07FU	k__Fungi	p__unidentified	c__unidentified	o__unidentified	f__unidentified	g__unidentified	s__Fungi_sp				281	410	2.1555e-101	0.89	1	Otu0246	1	0	0	0	1	0	0	0	0	0	0	0	0	0	0	0	0	2	0	0	0	0	0	0	0	0	0	0	0	1
Otu0247|80	LS1_713602	683514 KX195147		k__Fungi	p__unidentified	c__unidentified	o__unidentified	f__unidentified	g__unidentified	s__Fungi_sp				280	214	3.41115e-48	0.78	0.99	Otu0247	1	0	2	3	1	1	0	1	0	1	0	1	4	0	1	0	1	0	0	0	0	1	3	1	1	1	0	1	1	10
Otu0250|9	LS1_460138	685309 KX193352		k__Fungi	p__unidentified	c__unidentified	o__unidentified	f__unidentified	g__unidentified	s__Fungi_sp				280	556	5.0001e-141	1	0.99	Otu0250	0	0	0	1	0	1	0	0	0	0	0	1	0	0	0	1	0	0	0	0	0	0	0	0	0	0	0	0	0	1
Otu0252|4	LS1_450702	683048 KX195613		k__Fungi	p__unidentified	c__unidentified	o__unidentified	f__unidentified	g__unidentified	s__Fungi_sp				280	378	1.04164e-92	0.87	1	Otu0252	0	0	0	0	0	0	0	0	0	0	0	0	0	0	0	0	0	0	1	0	0	0	1	0	0	0	0	0	0	0
Otu0256|28	LS1_708637	752809 MF569773		k__Fungi	p__unidentified	c__unidentified	o__unidentified	f__unidentified	g__unidentified	s__Fungi_sp				280	230	1.38824e-52	0.86	0.63	Otu0256	0	0	0	3	1	0	1	0	0	0	1	0	3	2	0	0	0	0	0	0	0	0	0	0	2	1	0	3	1	0
Otu0257|47	LS1_445964	752949 MF569633		k__Fungi	p__unidentified	c__unidentified	o__unidentified	f__unidentified	g__unidentified	s__Fungi_sp				279	188	3.87662e-41	0.75	0.93	Otu0257	0	0	0	1	0	3	0	0	0	0	0	0	7	14	2	0	0	1	0	0	0	1	0	0	0	0	5	0	0	0
Otu0265|287	LS1_417233	751173 MF571409		k__Fungi	p__unidentified	c__unidentified	o__unidentified	f__unidentified	g__unidentified	s__Fungi_sp				278	366	1.86832e-89	0.86	1	Otu0265	1	0	0	3	12	2	0	0	2	0	2	0	3	11	0	6	0	1	1	13	20	8	31	1	5	2	1	5	15	57
Otu0272|2	LS1_293496	751173 MF571409		k__Fungi	p__unidentified	c__unidentified	o__unidentified	f__unidentified	g__unidentified	s__Fungi_sp				278	356	9.67814e-87	0.85	1	Otu0272	0	0	0	0	0	0	0	0	0	0	0	0	0	0	0	0	0	0	0	0	0	0	0	0	0	0	0	0	0	2
Otu0278|102	LS1_662267	684119 KX194542		k__Fungi	p__unidentified	c__unidentified	o__unidentified	f__unidentified	g__unidentified	s__Fungi_sp				277	534	4.6643e-135	0.98	1	Otu0278	0	0	0	0	76	0	0	0	0	0	0	0	0	0	0	0	0	0	0	0	0	0	1	0	0	5	0	0	19	0
Otu0279|24	LS1_503530	685279 KX193382		k__Fungi	p__unidentified	c__unidentified	o__unidentified	f__unidentified	g__unidentified	s__Fungi_sp				277	554	1.7382e-140	1	1	Otu0279	0	0	1	0	5	0	0	0	1	1	0	0	0	0	0	0	2	0	0	0	0	0	4	0	0	1	0	0	0	1
Otu0281|4	LS1_310185	751071 MF571511		k__Fungi	p__unidentified	c__unidentified	o__unidentified	f__unidentified	g__unidentified	s__Fungi_sp				277	150	7.93339e-31	0.77	0.68	Otu0281	1	0	0	0	1	0	0	0	0	0	1	0	0	0	0	0	0	0	0	0	0	0	0	0	0	0	0	0	0	0
Otu0285|4	LS1_765574	752949 MF569633		k__Fungi	p__unidentified	c__unidentified	o__unidentified	f__unidentified	g__unidentified	s__Fungi_sp				277	146	9.66484e-30	0.75	0.83	Otu0285	0	0	0	0	0	0	0	0	0	0	0	0	0	0	0	0	0	0	0	0	0	0	0	0	0	0	0	0	0	0
Otu0288|44	LS1_106755	683226 KX195435		k__Fungi	p__unidentified	c__unidentified	o__unidentified	f__unidentified	g__unidentified	s__Fungi_sp				276	546	2.5693e-138	0.99	1	Otu0288	2	0	0	3	2	0	0	0	0	0	1	0	0	1	0	0	0	0	0	0	0	0	0	0	0	0	0	0	0	0
Otu0307|310	LS1_262500	685711 KX192950		k__Fungi	p__unidentified	c__unidentified	o__unidentified	f__unidentified	g__unidentified	s__Fungi_sp				274	544	8.8226e-138	1	0.99	Otu0307	0	0	0	0	0	0	2	0	0	0	0	0	0	0	0	1	0	0	1	0	0	0	0	0	0	0	19	108	0	0
Otu0309|72	LS1_1159216	752611 MF569971		k__Fungi	p__unidentified	c__unidentified	o__unidentified	f__unidentified	g__unidentified	s__Fungi_sp				274	292	2.24149e-69	0.86	0.86	Otu0309	1	0	4	6	39	0	2	0	1	1	1	0	1	1	0	0	0	0	0	0	0	1	2	1	0	0	0	0	0	1
Otu0312|5	LS1_220922	683514 KX195147		k__Fungi	p__unidentified	c__unidentified	o__unidentified	f__unidentified	g__unidentified	s__Fungi_sp				274	290	7.82359e-69	0.81	0.98	Otu0312	0	0	0	0	0	0	0	0	0	1	0	1	0	0	0	0	0	0	0	0	0	0	0	0	1	0	0	1	0	0
Otu0314|2	LS1_702655	685190 KX193471		k__Fungi	p__unidentified	c__unidentified	o__unidentified	f__unidentified	g__unidentified	s__Fungi_sp				274	434	6.4107e-108	0.93	1	Otu0314	0	0	0	0	0	0	0	0	0	0	0	0	0	0	0	0	0	0	0	0	0	0	0	0	0	1	0	0	0	0
Otu0317|415	LS1_674135	682724 KX195937		k__Fungi	p__unidentified	c__unidentified	o__unidentified	f__unidentified	g__unidentified	s__Fungi_sp				273	524	2.3382e-132	0.98	0.98	Otu0317	0	0	0	0	0	0	0	0	0	0	2	0	0	3	0	0	2	0	0	1	1	0	16	0	0	0	3	0	15	0
Otu0337|3	LS1_748288	751942 MF570640		k__Fungi	p__unidentified	c__unidentified	o__unidentified	f__unidentified	g__unidentified	s__Fungi_sp				270	530	5.5219e-134	0.99	1	Otu0337	1	0	0	0	0	0	0	0	0	0	0	0	0	0	0	1	0	0	0	0	0	0	0	0	0	0	0	0	0	0
Otu0341|206	LS1_133635	698286 KX115755		k__Fungi	p__unidentified	c__unidentified	o__unidentified	f__unidentified	g__unidentified	s__Fungi_sp				269	420	3.963e-104	0.93	1	Otu0341	1	0	0	0	0	0	5	0	0	0	0	0	194	0	0	0	0	0	0	0	0	0	4	0	0	0	0	0	0	0
Otu0343|46	LS1_779594	683782 KX194879		k__Fungi	p__unidentified	c__unidentified	o__unidentified	f__unidentified	g__unidentified	s__Fungi_sp				269	190	1.06624e-41	0.79	0.84	Otu0343	2	0	2	0	0	3	0	2	0	0	0	0	0	0	0	0	4	0	1	0	2	4	3	1	0	0	1	0	0	9
Otu0348|5	LS1_233743	685643 KX193018		k__Fungi	p__unidentified	c__unidentified	o__unidentified	f__unidentified	g__unidentified	s__Fungi_sp				269	536	1.2878e-135	1	0.99	Otu0348	0	0	0	3	0	0	0	0	0	0	0	0	0	0	0	0	0	0	0	0	0	0	0	0	0	0	0	0	0	0
Otu0352|2	LS1_1036526	752949 MF569633		k__Fungi	p__unidentified	c__unidentified	o__unidentified	f__unidentified	g__unidentified	s__Fungi_sp				268	126	2.49932e-24	0.72	0.82	Otu0352	0	0	0	0	0	0	0	0	0	0	0	0	0	0	0	0	0	0	0	0	0	0	0	0	0	0	0	0	0	0
Otu0353|2	LS1_1131471	684860 KX193801		k__Fungi	p__unidentified	c__unidentified	o__unidentified	f__unidentified	g__unidentified	s__Fungi_sp				268	530	5.476e-134	0.99	1	Otu0353	0	0	0	0	0	0	0	0	0	0	0	0	0	0	0	0	0	0	0	0	0	0	0	0	0	0	0	0	0	0
Otu0355|5	LS1_41616	74088 DQ421184	SH210121.07FU	k__Fungi	p__unidentified	c__unidentified	o__unidentified	f__unidentified	g__unidentified	s__Fungi_sp				268	502	2.1808e-126	0.97	1	Otu0355	0	0	0	0	0	0	0	0	0	0	0	0	0	0	0	0	0	0	0	0	0	0	0	0	0	0	0	0	0	1
Otu0359|15	LS1_129251	684932 KX193729		k__Fungi	p__unidentified	c__unidentified	o__unidentified	f__unidentified	g__unidentified	s__Fungi_sp				267	524	2.3187e-132	0.99	1	Otu0359	0	0	0	0	0	0	0	0	0	0	0	0	0	0	0	0	0	0	0	0	0	0	0	0	0	0	0	0	0	0
Otu0367|9	LS1_145204	752391 MF570191		k__Fungi	p__unidentified	c__unidentified	o__unidentified	f__unidentified	g__unidentified	s__Fungi_sp				267	512	4.1395e-129	0.98	0.99	Otu0367	0	0	0	0	0	1	0	0	0	0	0	0	0	0	0	0	0	0	0	0	0	0	0	0	0	0	0	0	0	0
Otu0370|6	LS1_1076779	565754 KU582136		k__Fungi	p__unidentified	c__unidentified	o__unidentified	f__unidentified	g__unidentified	s__Fungi_sp				266	460	5.435e-115	0.96	1	Otu0370	0	0	0	0	2	0	0	0	0	0	0	0	0	1	0	0	0	0	0	0	1	0	0	0	0	0	0	0	0	0
Otu0375|19	LS1_914549	751339 MF571243		k__Fungi	p__unidentified	c__unidentified	o__unidentified	f__unidentified	g__unidentified	s__Fungi_sp				266	524	2.27e-132	1	0.98	Otu0375	3	0	0	0	0	0	0	1	0	0	1	0	0	0	0	0	0	0	1	0	1	1	0	1	1	1	0	1	1	0
Otu0377|2	LS1_891966	42679 EU516773	SH026486.07FU	k__Fungi	p__unidentified	c__unidentified	o__unidentified	f__unidentified	g__unidentified	s__Fungi_sp				266	150	7.5815e-31	0.73	1	Otu0377	0	0	0	0	0	0	0	0	0	0	0	0	0	0	0	0	0	0	0	2	0	0	0	0	0	0	0	0	0	0
Otu0379|2	LS1_950761	685981 KX192680		k__Fungi	p__unidentified	c__unidentified	o__unidentified	f__unidentified	g__unidentified	s__Fungi_sp				266	504	6.1959e-127	0.98	1	Otu0379	0	0	0	0	0	0	0	0	0	0	0	0	0	0	0	0	0	0	0	0	1	0	0	0	0	0	1	0	0	0
Otu0382|4	LS1_171428	428631 KM493527		k__Fungi	p__unidentified	c__unidentified	o__unidentified	f__unidentified	g__unidentified	s__Fungi_sp				265	510	1.4079e-128	0.99	0.97	Otu0382	0	0	0	0	0	0	3	0	0	0	0	0	0	0	0	0	0	0	0	0	0	0	0	0	0	0	0	0	0	0
Otu0384|18	LS1_1124382	684191 KX194470		k__Fungi	p__unidentified	c__unidentified	o__unidentified	f__unidentified	g__unidentified	s__Fungi_sp				264	522	7.9911e-132	0.99	1	Otu0384	1	1	1	0	2	0	0	0	1	0	0	0	0	1	0	1	1	0	0	1	0	0	0	0	1	0	1	0	1	2
Otu0385|22	LS1_131898	751956 MF570626		k__Fungi	p__unidentified	c__unidentified	o__unidentified	f__unidentified	g__unidentified	s__Fungi_sp				264	506	1.7602e-127	0.98	1	Otu0385	1	0	0	0	0	0	0	0	0	0	0	0	18	0	0	0	0	0	0	0	1	0	0	0	0	0	0	0	0	2
Otu0388|7	LS1_339613	684380 KX194281		k__Fungi	p__unidentified	c__unidentified	o__unidentified	f__unidentified	g__unidentified	s__Fungi_sp				264	528	1.8793e-133	1	1	Otu0388	0	0	0	0	0	0	0	0	0	0	0	0	0	0	0	0	0	0	1	1	1	0	0	0	0	0	0	2	0	0
Otu0395|401	LS1_43028	686047 KX192614		k__Fungi	p__unidentified	c__unidentified	o__unidentified	f__unidentified	g__unidentified	s__Fungi_sp				264	526	6.5316e-133	1	0.99	Otu0395	6	6	40	3	4	12	0	10	0	3	3	2	1	1	0	0	8	1	16	20	3	5	6	11	5	10	3	66	9	11
Otu0398|12	LS1_589825	655258 KU534818		k__Fungi	p__unidentified	c__unidentified	o__unidentified	f__unidentified	g__unidentified	s__Fungi_sp				263	208	1.35222e-46	0.79	0.87	Otu0398	0	0	3	0	0	0	1	0	0	0	0	0	0	0	0	0	0	0	0	1	1	0	0	1	0	0	0	1	1	0
Otu0403|2	LS1_389281	683118 KX195543		k__Fungi	p__unidentified	c__unidentified	o__unidentified	f__unidentified	g__unidentified	s__Fungi_sp				263	178	1.87962e-38	0.75	0.82	Otu0403	1	0	0	0	0	0	0	0	0	0	0	0	0	0	0	0	0	0	0	0	0	0	0	0	0	0	0	0	0	0
Otu0405|142	LS1_588066	685641 KX193020		k__Fungi	p__unidentified	c__unidentified	o__unidentified	f__unidentified	g__unidentified	s__Fungi_sp				263	524	2.27e-132	1	0.99	Otu0405	0	4	3	2	2	2	0	2	0	0	2	0	0	3	0	0	3	3	4	2	3	2	25	16	0	2	11	4	8	6
Otu0406|562	LS1_944605	753820 MF568762		k__Fungi	p__unidentified	c__unidentified	o__unidentified	f__unidentified	g__unidentified	s__Fungi_sp				262	524	2.27e-132	1	1	Otu0406	106	21	11	7	108	4	16	2	3	5	4	3	0	19	1	8	4	5	12	7	27	10	18	7	3	4	6	6	8	7
Otu0408|3	LS1_988306	683071 KX195590		k__Fungi	p__unidentified	c__unidentified	o__unidentified	f__unidentified	g__unidentified	s__Fungi_sp				262	506	1.7452e-127	0.98	1	Otu0408	0	0	0	0	0	0	0	0	0	0	0	0	0	0	0	0	0	0	0	0	0	0	0	0	1	0	0	0	0	0
Otu0409|20	LS1_1034025	682888 KX195773		k__Fungi	p__unidentified	c__unidentified	o__unidentified	f__unidentified	g__unidentified	s__Fungi_sp				262	162	4.12244e-34	0.75	0.89	Otu0409	0	0	0	0	0	0	0	0	0	0	0	0	0	0	0	1	0	1	0	0	0	0	0	1	0	0	0	0	0	0
Otu0410|4	LS1_884606	318567 GU308688		k__Fungi	p__unidentified	c__unidentified	o__unidentified	f__unidentified	g__unidentified	s__Fungi_sp				262	324	4.39378e-78	0.95	0.7	Otu0410	0	0	0	0	0	0	1	0	0	0	0	0	0	0	0	0	0	0	0	0	0	0	0	0	0	0	0	0	0	2
Otu0412|6	LS1_403957	753229 MF569353		k__Fungi	p__unidentified	c__unidentified	o__unidentified	f__unidentified	g__unidentified	s__Fungi_sp				262	484	1.6345e-121	0.96	1	Otu0412	5	0	0	0	0	0	0	0	0	0	0	0	0	0	0	0	0	0	0	0	0	0	0	0	0	0	0	0	0	0
Otu0413|10	LS1_593689	751904 MF570678		k__Fungi	p__unidentified	c__unidentified	o__unidentified	f__unidentified	g__unidentified	s__Fungi_sp				262	512	4.0867e-129	0.99	0.99	Otu0413	0	0	0	0	0	0	1	0	0	0	0	0	0	0	0	0	0	0	0	2	0	0	0	0	0	0	0	0	2	1
Otu0416|17	LS1_478110	751801 MF570781		k__Fungi	p__unidentified	c__unidentified	o__unidentified	f__unidentified	g__unidentified	s__Fungi_sp				262	506	1.7227e-127	0.98	0.98	Otu0416	0	0	0	0	0	0	0	0	0	0	0	0	0	1	0	0	0	0	0	0	0	0	0	0	0	0	0	0	0	0
Otu0419|20	LS1_135144	752949 MF569633		k__Fungi	p__unidentified	c__unidentified	o__unidentified	f__unidentified	g__unidentified	s__Fungi_sp				261	262	2.9504e-61	0.82	0.92	Otu0419	1	0	0	0	0	0	0	0	0	0	0	0	0	0	0	0	0	0	1	1	5	0	0	0	0	0	0	0	0	0
Otu0420|2	LS1_578486	752949 MF569633		k__Fungi	p__unidentified	c__unidentified	o__unidentified	f__unidentified	g__unidentified	s__Fungi_sp				261	272	5.69562e-64	0.82	0.94	Otu0420	0	0	0	0	0	0	0	0	0	0	0	0	0	0	0	0	0	0	0	0	0	0	0	0	0	0	0	0	0	0
Otu0421|4	LS1_345041	752798 MF569784		k__Fungi	p__unidentified	c__unidentified	o__unidentified	f__unidentified	g__unidentified	s__Fungi_sp				261	482	5.6805e-121	0.96	1	Otu0421	0	0	0	0	1	0	0	0	0	0	0	0	0	1	0	0	0	0	0	0	1	0	0	1	0	0	0	0	0	0
Otu0423|2	LS1_668580	751249 MF571333		k__Fungi	p__unidentified	c__unidentified	o__unidentified	f__unidentified	g__unidentified	s__Fungi_sp				261	470	1.0271e-117	0.96	1	Otu0423	0	0	0	0	0	0	0	0	0	0	0	0	0	0	0	0	0	0	0	0	0	0	0	0	0	0	0	0	0	0
Otu0424|5	LS1_1042093	752798 MF569784		k__Fungi	p__unidentified	c__unidentified	o__unidentified	f__unidentified	g__unidentified	s__Fungi_sp				261	452	7.862e-113	0.95	0.99	Otu0424	2	0	0	0	0	0	1	0	0	0	0	0	0	0	0	0	0	0	0	1	1	0	0	0	0	0	0	0	0	0
Otu0426|229	LS1_130211	752611 MF569971		k__Fungi	p__unidentified	c__unidentified	o__unidentified	f__unidentified	g__unidentified	s__Fungi_sp				261	340	1.97765e-82	0.87	0.99	Otu0426	9	0	15	9	50	2	9	0	0	2	4	0	1	3	0	0	10	1	0	4	3	0	8	4	0	0	0	1	12	5
Otu0429|16	LS1_1084289	753092 MF569490		k__Fungi	p__unidentified	c__unidentified	o__unidentified	f__unidentified	g__unidentified	s__Fungi_sp				260	358	2.57239e-87	0.88	1	Otu0429	4	0	0	0	2	0	1	0	0	0	0	0	0	0	0	0	0	1	0	0	2	0	0	0	0	0	0	0	1	1
Otu0431|2	LS1_164449	752761 MF569821		k__Fungi	p__unidentified	c__unidentified	o__unidentified	f__unidentified	g__unidentified	s__Fungi_sp				260	520	2.7417e-131	1	1	Otu0431	0	0	0	0	0	0	0	0	0	0	0	1	0	0	0	0	0	0	1	0	0	0	0	0	0	0	0	0	0	0
Otu0436|2	LS1_901007	694729 KU061903		k__Fungi	p__unidentified	c__unidentified	o__unidentified	f__unidentified	g__unidentified	s__Fungi_sp				260	304	1.16889e-72	0.82	1	Otu0436	0	0	0	0	0	0	0	0	0	0	0	0	0	0	0	0	0	0	0	0	0	0	0	0	0	0	0	0	0	0
Otu0437|5	LS1_790622	753093 MF569489		k__Fungi	p__unidentified	c__unidentified	o__unidentified	f__unidentified	g__unidentified	s__Fungi_sp				259	500	7.3252e-126	0.98	1	Otu0437	0	0	1	0	2	0	0	0	0	0	0	1	0	0	0	0	1	0	0	0	0	0	0	0	0	0	0	0	0	0
Otu0442|4	LS1_275024	752363 MF570219		k__Fungi	p__unidentified	c__unidentified	o__unidentified	f__unidentified	g__unidentified	s__Fungi_sp				259	460	5.2745e-115	0.96	1	Otu0442	0	0	0	0	0	1	0	0	0	0	0	0	0	0	0	0	0	0	0	0	1	0	0	0	0	0	0	0	0	0
Otu0443|2	LS1_332315	538771 UDB027226	SH494694.07FU	k__Fungi	p__unidentified	c__unidentified	o__unidentified	f__unidentified	g__unidentified	s__Fungi_sp				259	442	4.055e-110	0.95	0.95	Otu0443	0	0	0	0	0	0	0	0	0	0	0	0	0	0	0	0	0	0	0	0	1	0	0	0	0	0	0	0	0	1
Otu0444|2	LS1_607190	752283 MF570299		k__Fungi	p__unidentified	c__unidentified	o__unidentified	f__unidentified	g__unidentified	s__Fungi_sp				259	512	4.0514e-129	0.99	1	Otu0444	0	0	0	0	0	0	0	0	0	0	0	0	0	0	0	0	0	0	0	0	1	0	0	0	1	0	0	0	0	0
Otu0449|115	LS1_990958	753770 MF568812		k__Fungi	p__unidentified	c__unidentified	o__unidentified	f__unidentified	g__unidentified	s__Fungi_sp				259	428	2.5367e-106	0.93	0.99	Otu0449	1	0	0	4	0	0	2	0	0	2	0	0	9	1	1	0	0	0	0	9	10	16	2	0	0	1	3	0	15	3
Otu0451|219	LS1_123680	684494 KX194167		k__Fungi	p__unidentified	c__unidentified	o__unidentified	f__unidentified	g__unidentified	s__Fungi_sp				258	516	3.3112e-130	1	1	Otu0451	2	0	0	1	0	0	0	0	2	3	0	3	5	9	0	0	0	0	1	0	0	0	0	0	3	2	0	1	1	5
Otu0452|171	LS1_1101917	683146 KX195515		k__Fungi	p__unidentified	c__unidentified	o__unidentified	f__unidentified	g__unidentified	s__Fungi_sp				258	416	4.4658e-103	0.92	0.97	Otu0452	2	5	1	34	14	12	5	0	2	3	2	2	3	2	2	2	2	1	3	1	3	0	5	2	0	0	1	1	4	15
Otu0453|593	LS1_129091	684787 KX193874		k__Fungi	p__unidentified	c__unidentified	o__unidentified	f__unidentified	g__unidentified	s__Fungi_sp				258	512	3.9986e-129	1	0.99	Otu0453	2	0	244	0	0	0	0	0	0	0	0	0	210	0	0	0	0	0	1	0	4	0	0	11	31	0	1	1	0	38
Otu0455|66	LS1_895139	684461 KX194200		k__Fungi	p__unidentified	c__unidentified	o__unidentified	f__unidentified	g__unidentified	s__Fungi_sp				258	444	1.1517e-110	0.94	0.99	Otu0455	5	0	0	0	4	0	1	1	0	1	2	1	0	2	0	1	0	0	0	0	0	0	0	0	2	0	0	0	1	1
Otu0457|2	LS1_364828	566643 KU581247	SH487715.07FU	k__Fungi	p__unidentified	c__unidentified	o__unidentified	f__unidentified	g__unidentified	s__Fungi_sp				258	454	2.2233e-113	0.96	0.99	Otu0457	0	0	0	0	0	0	0	0	0	0	0	0	0	1	0	0	0	0	0	0	0	0	0	0	0	0	0	0	0	0
Otu0459|17	LS1_54686	753626 MF568956		k__Fungi	p__unidentified	c__unidentified	o__unidentified	f__unidentified	g__unidentified	s__Fungi_sp				258	456	6.2859e-114	0.96	0.98	Otu0459	0	0	0	3	3	0	0	0	0	0	0	0	1	5	0	0	0	0	0	0	1	0	0	0	0	0	0	0	0	0
Otu0460|18	LS1_171453	753770 MF568812		k__Fungi	p__unidentified	c__unidentified	o__unidentified	f__unidentified	g__unidentified	s__Fungi_sp				258	438	4.9185e-109	0.94	1	Otu0460	2	0	0	0	0	0	0	0	0	0	0	0	7	0	0	0	0	0	0	0	0	5	0	0	0	0	0	1	0	0
Otu0463|2	LS1_351245	753770 MF568812		k__Fungi	p__unidentified	c__unidentified	o__unidentified	f__unidentified	g__unidentified	s__Fungi_sp				258	438	4.9185e-109	0.94	1	Otu0463	0	0	0	1	0	0	0	0	0	0	0	0	0	0	0	0	0	0	0	0	0	0	0	0	0	0	0	0	0	0
Otu0465|2	LS1_879276	753626 MF568956		k__Fungi	p__unidentified	c__unidentified	o__unidentified	f__unidentified	g__unidentified	s__Fungi_sp				258	482	5.6071e-121	0.97	1	Otu0465	0	0	0	0	0	0	0	0	0	0	0	0	0	0	0	0	0	0	0	0	0	0	0	0	0	0	0	0	0	0
Otu0467|29	LS1_1141247	660950 KX777046		k__Fungi	p__unidentified	c__unidentified	o__unidentified	f__unidentified	g__unidentified	s__Fungi_sp				258	390	5.11846e-96	0.99	0.76	Otu0467	1	0	0	0	1	0	0	0	0	0	0	0	0	0	0	0	0	0	0	0	0	0	0	0	1	0	0	0	0	0
Otu0468|2	LS1_870613	660950 KX777046		k__Fungi	p__unidentified	c__unidentified	o__unidentified	f__unidentified	g__unidentified	s__Fungi_sp				258	380	2.6871e-93	0.98	0.76	Otu0468	0	0	0	0	1	0	0	0	0	0	0	0	0	0	0	0	0	0	0	0	0	0	0	1	0	0	0	0	0	0
Otu0470|14	LS1_1080980	684424 KX194237		k__Fungi	p__unidentified	c__unidentified	o__unidentified	f__unidentified	g__unidentified	s__Fungi_sp				257	512	3.9986e-129	1	0.99	Otu0470	0	0	0	0	1	0	0	0	0	0	0	0	0	0	0	0	0	0	0	0	0	2	1	1	0	0	0	0	0	1
Otu0474|30	LS1_1020222	753770 MF568812		k__Fungi	p__unidentified	c__unidentified	o__unidentified	f__unidentified	g__unidentified	s__Fungi_sp				257	434	5.9658e-108	0.94	1	Otu0474	2	0	0	0	0	0	0	0	0	0	0	0	1	0	0	0	0	0	0	1	6	1	1	2	0	0	2	0	6	1
Otu0475|3	LS1_1032435	31866 FJ386895		k__Fungi	p__unidentified	c__unidentified	o__unidentified	f__unidentified	g__unidentified	s__Fungi_sp				257	458	1.825e-114	0.95	1	Otu0475	0	1	0	0	0	0	0	0	0	0	0	0	0	0	0	0	0	0	0	0	0	2	0	0	0	0	0	0	0	0
Otu0476|20	LS1_1158748	684065 KX194596		k__Fungi	p__unidentified	c__unidentified	o__unidentified	f__unidentified	g__unidentified	s__Fungi_sp				257	464	4.2543e-116	0.96	0.99	Otu0476	0	0	0	0	1	2	0	0	0	1	0	0	0	1	0	1	0	0	0	0	0	0	1	0	0	0	0	0	0	0
Otu0481|2	LS1_883259	682855 KX195806		k__Fungi	p__unidentified	c__unidentified	o__unidentified	f__unidentified	g__unidentified	s__Fungi_sp				257	254	4.30329e-59	0.83	0.9	Otu0481	0	0	0	0	0	0	0	0	0	0	0	0	0	0	0	0	0	0	0	0	0	0	0	2	0	0	0	0	0	0
Otu0482|4	LS1_850821	752439 MF570143		k__Fungi	p__unidentified	c__unidentified	o__unidentified	f__unidentified	g__unidentified	s__Fungi_sp				257	294	5.68805e-70	0.87	0.88	Otu0482	4	0	0	0	0	0	0	0	0	0	0	0	0	0	0	0	0	0	0	0	0	0	0	0	0	0	0	0	0	0
Otu0484|2	LS1_226412	694124 KU062508		k__Fungi	p__unidentified	c__unidentified	o__unidentified	f__unidentified	g__unidentified	s__Fungi_sp				257	378	9.4619e-93	0.91	0.94	Otu0484	1	0	0	0	0	0	0	0	0	0	0	0	0	0	0	0	0	0	0	0	1	0	0	0	0	0	0	0	0	0
Otu0487|18	LS1_1016024	684787 KX193874		k__Fungi	p__unidentified	c__unidentified	o__unidentified	f__unidentified	g__unidentified	s__Fungi_sp				256	502	2.0713e-126	0.99	1	Otu0487	0	0	14	0	0	0	0	0	0	0	0	0	4	0	0	0	0	0	0	0	0	0	0	0	0	0	0	0	0	0
Otu0488|4	LS1_1069093	566643 KU581247	SH487715.07FU	k__Fungi	p__unidentified	c__unidentified	o__unidentified	f__unidentified	g__unidentified	s__Fungi_sp				256	444	1.1466e-110	0.95	1	Otu0488	0	0	0	0	0	0	0	0	0	0	0	0	0	0	0	0	0	0	0	0	0	0	0	0	0	0	0	0	0	3
Otu0491|5	LS1_155854	684826 KX193835		k__Fungi	p__unidentified	c__unidentified	o__unidentified	f__unidentified	g__unidentified	s__Fungi_sp				256	380	2.6871e-93	0.91	0.95	Otu0491	1	0	1	0	0	0	0	0	0	0	0	0	0	0	0	0	0	0	0	0	2	0	0	0	0	0	0	0	0	0
Otu0495|2	LS1_638300	753770 MF568812		k__Fungi	p__unidentified	c__unidentified	o__unidentified	f__unidentified	g__unidentified	s__Fungi_sp				256	486	4.5624e-122	0.97	1	Otu0495	0	0	0	0	0	0	0	0	0	0	0	0	0	2	0	0	0	0	0	0	0	0	0	0	0	0	0	0	0	0
Otu0498|2	LS1_327374	752611 MF569971		k__Fungi	p__unidentified	c__unidentified	o__unidentified	f__unidentified	g__unidentified	s__Fungi_sp				256	492	1.073e-123	0.98	1	Otu0498	0	0	0	0	0	0	0	0	0	0	0	0	0	0	0	0	0	0	0	0	0	0	0	0	0	0	0	0	0	0
Otu0499|7	LS1_960569	752611 MF569971		k__Fungi	p__unidentified	c__unidentified	o__unidentified	f__unidentified	g__unidentified	s__Fungi_sp				256	334	8.19076e-81	0.86	0.99	Otu0499	0	0	0	1	2	0	0	0	0	0	0	0	0	0	0	0	1	0	0	0	0	0	0	0	0	0	0	0	0	0
Otu0508|4	LS1_225824	751640 MF570942		k__Fungi	p__unidentified	c__unidentified	o__unidentified	f__unidentified	g__unidentified	s__Fungi_sp				255	490	3.7285e-123	0.98	1	Otu0508	1	0	0	0	0	0	0	0	0	0	0	0	0	0	0	0	0	0	0	0	1	0	0	0	0	0	0	0	0	0
Otu0514|84	LS1_184119	683167 KX195494		k__Fungi	p__unidentified	c__unidentified	o__unidentified	f__unidentified	g__unidentified	s__Fungi_sp				254	174	2.19199e-37	0.82	0.65	Otu0514	4	0	0	9	2	0	0	7	3	1	0	0	0	1	0	0	9	0	0	0	1	5	3	8	1	0	1	0	0	1
Otu0516|42	LS1_899075	685046 KX193615		k__Fungi	p__unidentified	c__unidentified	o__unidentified	f__unidentified	g__unidentified	s__Fungi_sp				254	508	4.8284e-128	1	1	Otu0516	0	0	0	1	0	0	1	0	0	0	0	0	0	1	0	0	3	0	1	1	0	1	2	0	1	0	0	0	0	0
Otu0520|4	LS1_437564	74116 DQ421156	SH472127.07FU	k__Fungi	p__unidentified	c__unidentified	o__unidentified	f__unidentified	g__unidentified	s__Fungi_sp				254	358	2.50557e-87	0.88	1	Otu0520	0	0	0	0	0	0	0	0	0	0	0	0	0	0	0	0	1	0	0	0	0	0	0	0	0	0	1	0	0	0
Otu0522|19928	LS1_1005768	685318 KX193343		k__Fungi	p__unidentified	c__unidentified	o__unidentified	f__unidentified	g__unidentified	s__Fungi_sp				254	344	1.0139e-83	1	0.67	Otu0522	336	466	215	465	514	326	178	181	214	217	193	402	367	182	208	136	88	106	238	141	360	619	150	219	365	60	514	238	284	236
Otu0524|3	LS1_875135	752611 MF569971		k__Fungi	p__unidentified	c__unidentified	o__unidentified	f__unidentified	g__unidentified	s__Fungi_sp				254	296	1.68973e-70	0.83	1	Otu0524	0	0	0	0	1	1	0	0	0	0	0	0	0	0	0	0	0	0	0	0	0	0	0	0	0	0	0	1	0	0
Otu0525|4	LS1_783158	684672 KX193989		k__Fungi	p__unidentified	c__unidentified	o__unidentified	f__unidentified	g__unidentified	s__Fungi_sp				254	120	1.00049e-22	0.77	0.55	Otu0525	0	0	1	0	0	0	1	0	0	0	0	0	0	0	0	0	0	0	0	0	0	0	0	0	0	1	0	0	0	0
Otu0527|248	LS1_1111252	753438 MF569144		k__Fungi	p__unidentified	c__unidentified	o__unidentified	f__unidentified	g__unidentified	s__Fungi_sp				254	504	5.8299e-127	1	0.99	Otu0527	9	5	11	12	1	5	4	0	13	0	1	11	3	5	2	2	3	0	6	3	12	15	6	5	8	1	24	10	14	10
Otu0530|5	LS1_2149	752655 MF569927		k__Fungi	p__unidentified	c__unidentified	o__unidentified	f__unidentified	g__unidentified	s__Fungi_sp				254	452	7.6578e-113	0.95	1	Otu0530	1	0	0	0	0	1	0	0	0	0	0	0	0	0	0	0	0	0	0	0	0	0	0	0	0	0	0	0	0	0
Otu0531|55	LS1_988562	692778 KU063854		k__Fungi	p__unidentified	c__unidentified	o__unidentified	f__unidentified	g__unidentified	s__Fungi_sp				253	494	3.0335e-124	0.99	1	Otu0531	3	0	0	0	5	1	2	0	0	0	0	0	1	0	0	0	2	2	6	1	6	0	0	1	1	1	1	0	0	3
Otu0533|8	LS1_167675	752093 MF570489		k__Fungi	p__unidentified	c__unidentified	o__unidentified	f__unidentified	g__unidentified	s__Fungi_sp				253	492	1.0257e-123	1	0.97	Otu0533	0	0	0	0	3	1	0	0	0	0	0	0	0	0	0	0	0	0	0	0	0	1	0	1	0	0	0	0	0	0
Otu0537|2	LS1_389819	567545 KU580344	SH497307.07FU	k__Fungi	p__unidentified	c__unidentified	o__unidentified	f__unidentified	g__unidentified	s__Fungi_sp				253	440	1.3784e-109	0.95	1	Otu0537	1	0	0	0	1	0	0	0	0	0	0	0	0	0	0	0	0	0	0	0	0	0	0	0	0	0	0	0	0	0
Otu0551|9	LS1_125422	752093 MF570489		k__Fungi	p__unidentified	c__unidentified	o__unidentified	f__unidentified	g__unidentified	s__Fungi_sp				252	404	8.1108e-100	0.92	1	Otu0551	0	0	0	0	1	0	0	0	0	0	1	0	1	0	1	0	0	0	0	0	0	1	0	0	0	0	0	0	0	0
Otu0552|73	LS1_1027645	752611 MF569971		k__Fungi	p__unidentified	c__unidentified	o__unidentified	f__unidentified	g__unidentified	s__Fungi_sp				252	364	5.84016e-89	0.9	1	Otu0552	0	0	1	1	26	0	0	0	0	0	2	0	3	0	1	0	2	1	0	0	2	0	0	0	3	0	0	3	0	0
Otu0553|2	LS1_726871	752547 MF570035		k__Fungi	p__unidentified	c__unidentified	o__unidentified	f__unidentified	g__unidentified	s__Fungi_sp				252	332	2.83344e-80	0.87	1	Otu0553	0	0	0	0	0	0	0	0	0	0	0	0	0	0	0	0	0	0	0	0	0	0	0	0	0	0	0	0	0	0
Otu0555|2	LS1_414282	751231 MF571351		k__Fungi	p__unidentified	c__unidentified	o__unidentified	f__unidentified	g__unidentified	s__Fungi_sp				252	444	1.1264e-110	0.95	1	Otu0555	0	0	0	0	0	0	0	0	0	0	0	0	0	0	0	0	0	0	0	0	0	0	1	0	0	0	0	0	0	0
Otu0557|11	LS1_239031	567545 KU580344	SH497307.07FU	k__Fungi	p__unidentified	c__unidentified	o__unidentified	f__unidentified	g__unidentified	s__Fungi_sp				252	484	1.5644e-121	0.98	1	Otu0557	0	0	0	0	1	1	0	0	0	0	0	0	0	0	0	0	0	0	0	0	2	1	0	1	0	0	0	0	0	0
Otu0558|3	LS1_477950	568008 KU579881	SH521643.07FU	k__Fungi	p__unidentified	c__unidentified	o__unidentified	f__unidentified	g__unidentified	s__Fungi_sp				252	442	3.9316e-110	0.95	1	Otu0558	0	0	0	0	0	0	0	0	0	0	0	0	0	0	0	0	0	0	0	0	0	1	0	0	0	0	0	0	0	0
Otu0568|2	LS1_191975	682855 KX195806		k__Fungi	p__unidentified	c__unidentified	o__unidentified	f__unidentified	g__unidentified	s__Fungi_sp				252	252	1.46906e-58	0.83	0.92	Otu0568	0	0	0	0	0	0	0	0	0	0	0	0	0	0	0	0	0	0	0	0	0	0	0	2	0	0	0	0	0	0
Otu0569|9	LS1_195390	428699 KM493458		k__Fungi	p__unidentified	c__unidentified	o__unidentified	f__unidentified	g__unidentified	s__Fungi_sp				252	346	4.3087e-84	0.89	0.96	Otu0569	0	0	0	0	1	0	1	0	0	0	1	0	0	0	0	2	0	0	0	0	0	3	1	0	0	0	0	0	0	0
Otu0575|6	LS1_340029	428699 KM493458		k__Fungi	p__unidentified	c__unidentified	o__unidentified	f__unidentified	g__unidentified	s__Fungi_sp				251	342	5.22455e-83	0.89	0.96	Otu0575	0	0	0	0	0	0	1	0	0	0	0	0	1	0	0	0	0	0	0	0	1	0	0	0	0	0	0	0	0	1
Otu0576|75	LS1_12072	684923 KX193738		k__Fungi	p__unidentified	c__unidentified	o__unidentified	f__unidentified	g__unidentified	s__Fungi_sp				251	502	2.0257e-126	1	1	Otu0576	0	0	1	0	0	0	0	0	0	0	0	0	0	0	0	0	1	0	0	0	0	2	0	0	0	0	0	2	3	0
Otu0586|2	LS1_70816	655462 KU534614	SH196181.07FU	k__Fungi	p__unidentified	c__unidentified	o__unidentified	f__unidentified	g__unidentified	s__Fungi_sp				251	494	2.9929e-124	0.99	0.99	Otu0586	0	0	0	0	0	0	0	0	0	0	0	0	0	0	0	0	0	0	0	1	0	0	0	0	0	0	0	0	1	0
Otu0592|45	LS1_129190	683500 KX195161		k__Fungi	p__unidentified	c__unidentified	o__unidentified	f__unidentified	g__unidentified	s__Fungi_sp				250	166	3.20963e-35	0.81	0.64	Otu0592	3	0	1	1	1	0	0	0	0	0	1	0	0	0	0	3	0	0	0	1	0	0	2	3	0	0	0	0	1	5
Otu0593|338	LS1_179848	685025 KX193636		k__Fungi	p__unidentified	c__unidentified	o__unidentified	f__unidentified	g__unidentified	s__Fungi_sp				250	494	2.9929e-124	0.99	1	Otu0593	21	10	3	9	16	3	4	9	1	6	1	1	8	11	1	6	6	5	5	11	7	9	11	9	11	2	2	10	16	25
Otu0594|115	LS1_197088	752908 MF569674		k__Fungi	p__unidentified	c__unidentified	o__unidentified	f__unidentified	g__unidentified	s__Fungi_sp				250	500	7.0385e-126	1	1	Otu0594	2	2	1	0	27	0	0	0	0	1	2	1	2	2	0	1	0	0	0	3	8	9	5	3	0	2	0	1	10	3
Otu0595|320	LS1_1069146	655462 KU534614	SH196181.07FU	k__Fungi	p__unidentified	c__unidentified	o__unidentified	f__unidentified	g__unidentified	s__Fungi_sp				250	500	7.0385e-126	1	1	Otu0595	6	0	0	0	0	0	0	3	1	0	0	0	0	0	0	13	7	11	14	9	21	4	16	24	5	20	10	12	14	41
Otu0596|3	LS1_718389	567376 KU580513	SH533940.07FU	k__Fungi	p__unidentified	c__unidentified	o__unidentified	f__unidentified	g__unidentified	s__Fungi_sp				250	374	1.11731e-91	0.88	1	Otu0596	0	0	0	0	0	0	0	0	0	0	0	0	0	0	0	0	0	0	0	0	1	0	0	1	0	0	0	0	1	0
Otu0605|24	LS1_128044	753411 MF569171		k__Fungi	p__unidentified	c__unidentified	o__unidentified	f__unidentified	g__unidentified	s__Fungi_sp				250	482	5.3867e-121	0.98	0.99	Otu0605	0	0	0	1	0	0	1	0	0	0	1	1	0	0	0	0	0	0	0	0	4	1	0	0	0	0	1	0	0	2
Otu0606|10	LS1_652084	683211 KX195450		k__Fungi	p__unidentified	c__unidentified	o__unidentified	f__unidentified	g__unidentified	s__Fungi_sp				250	362	2.01099e-88	0.94	0.83	Otu0606	1	1	1	0	2	1	0	1	0	0	0	0	1	0	0	0	0	0	0	0	0	0	0	0	0	0	0	1	0	0
Otu0612|113	LS1_410618	752863 MF569719		k__Fungi	p__unidentified	c__unidentified	o__unidentified	f__unidentified	g__unidentified	s__Fungi_sp				249	394	4.14497e-97	0.91	1	Otu0612	6	5	1	14	9	7	4	1	1	2	5	4	3	3	1	1	1	0	1	1	3	1	2	5	0	1	3	0	2	8
Otu0615|10	LS1_1072974	751801 MF570781		k__Fungi	p__unidentified	c__unidentified	o__unidentified	f__unidentified	g__unidentified	s__Fungi_sp				249	462	1.4455e-115	0.95	0.99	Otu0615	0	0	0	0	0	0	0	0	0	0	0	0	0	0	0	0	0	0	0	0	0	0	0	0	0	0	0	0	0	0
Otu0617|2	LS1_241401	751083 MF571499		k__Fungi	p__unidentified	c__unidentified	o__unidentified	f__unidentified	g__unidentified	s__Fungi_sp				249	398	3.4024e-98	0.91	1	Otu0617	0	0	0	0	0	0	0	0	0	0	0	0	0	0	0	0	0	0	0	0	0	0	0	0	0	1	0	0	0	0
Otu0619|3	LS1_1173037	693137 KU063495		k__Fungi	p__unidentified	c__unidentified	o__unidentified	f__unidentified	g__unidentified	s__Fungi_sp				249	292	2.01277e-69	0.84	1	Otu0619	0	0	0	0	0	1	0	0	0	0	0	0	0	0	0	0	0	0	0	0	0	0	1	0	0	0	0	0	0	0
Otu0620|115	LS1_1019461	684461 KX194200		k__Fungi	p__unidentified	c__unidentified	o__unidentified	f__unidentified	g__unidentified	s__Fungi_sp				249	478	6.5027e-120	0.98	0.99	Otu0620	6	4	0	3	14	0	2	0	0	1	2	2	3	1	1	0	1	0	0	2	2	0	0	0	2	0	0	1	0	0
Otu0623|287	LS1_1121582	753626 MF568956		k__Fungi	p__unidentified	c__unidentified	o__unidentified	f__unidentified	g__unidentified	s__Fungi_sp				248	300	1.35003e-71	0.84	0.99	Otu0623	0	0	16	9	0	22	0	0	0	0	0	0	1	2	6	0	0	0	0	0	1	0	0	0	0	0	0	0	0	0
Otu0625|98	LS1_154833	684030 KX194631		k__Fungi	p__unidentified	c__unidentified	o__unidentified	f__unidentified	g__unidentified	s__Fungi_sp				248	142	1.03974e-28	0.77	0.71	Otu0625	14	1	3	0	16	0	2	0	0	0	0	0	4	1	0	2	1	0	6	2	11	6	7	1	0	2	0	2	2	8
Otu0628|51	LS1_1031980	684503 KX194158		k__Fungi	p__unidentified	c__unidentified	o__unidentified	f__unidentified	g__unidentified	s__Fungi_sp				248	496	8.4971e-125	1	1	Otu0628	3	2	3	2	0	0	2	1	0	0	3	0	1	0	3	0	2	0	0	0	1	1	0	2	1	2	1	0	3	3
Otu0629|20	LS1_841779	566234 KU581656	SH521635.07FU	k__Fungi	p__unidentified	c__unidentified	o__unidentified	f__unidentified	g__unidentified	s__Fungi_sp				248	436	1.6343e-108	0.95	0.99	Otu0629	1	0	0	0	1	0	0	0	0	0	0	0	1	2	0	1	1	0	0	0	0	3	0	0	0	0	0	0	0	0
Otu0630|6	LS1_152140	751436 MF571146		k__Fungi	p__unidentified	c__unidentified	o__unidentified	f__unidentified	g__unidentified	s__Fungi_sp				248	436	1.6418e-108	0.96	1	Otu0630	0	0	0	0	0	0	0	0	0	0	0	0	0	0	0	0	0	0	0	0	0	0	0	0	0	0	1	0	1	1
Otu0631|6	LS1_676556	752018 MF570564		k__Fungi	p__unidentified	c__unidentified	o__unidentified	f__unidentified	g__unidentified	s__Fungi_sp				248	490	3.6131e-123	0.99	1	Otu0631	0	0	0	0	0	0	0	0	0	0	0	0	0	0	0	0	0	0	0	0	0	0	0	0	0	0	0	0	0	0
Otu0632|13	LS1_195711	429085 KM493070		k__Fungi	p__unidentified	c__unidentified	o__unidentified	f__unidentified	g__unidentified	s__Fungi_sp				248	132	5.36138e-26	0.81	0.56	Otu0632	0	0	0	0	0	0	0	0	0	0	0	0	0	0	0	1	0	1	0	1	2	0	1	2	0	0	1	0	0	3
Otu0639|206	LS1_1026963	685441 KX193220		k__Fungi	p__unidentified	c__unidentified	o__unidentified	f__unidentified	g__unidentified	s__Fungi_sp				248	492	1.0257e-123	1	0.99	Otu0639	20	5	5	3	13	4	1	0	4	1	1	1	2	7	1	1	4	1	2	0	11	4	6	23	3	2	0	3	1	1
Otu0646|32	LS1_1092960	684030 KX194631		k__Fungi	p__unidentified	c__unidentified	o__unidentified	f__unidentified	g__unidentified	s__Fungi_sp				248	150	6.90972e-31	0.78	0.65	Otu0646	3	1	4	0	1	0	0	1	0	1	0	0	2	0	0	0	2	0	1	0	10	0	0	0	0	0	0	1	0	2
Otu0656|9	LS1_130584	752863 MF569719		k__Fungi	p__unidentified	c__unidentified	o__unidentified	f__unidentified	g__unidentified	s__Fungi_sp				247	390	5.0037e-96	0.91	1	Otu0656	1	0	0	0	0	0	0	0	0	0	0	0	0	0	0	0	0	1	0	0	0	0	0	0	0	0	0	0	0	0
Otu0657|16	LS1_1116115	686189 KX192472		k__Fungi	p__unidentified	c__unidentified	o__unidentified	f__unidentified	g__unidentified	s__Fungi_sp				247	494	2.9522e-124	1	1	Otu0657	1	1	0	0	0	0	1	0	0	0	0	0	0	0	0	4	0	0	0	0	1	0	0	1	0	0	0	0	0	0
Otu0659|22	LS1_1031286	684461 KX194200		k__Fungi	p__unidentified	c__unidentified	o__unidentified	f__unidentified	g__unidentified	s__Fungi_sp				247	484	1.5293e-121	0.99	1	Otu0659	0	0	0	0	2	0	0	0	0	0	0	0	0	0	0	0	0	0	0	0	0	0	0	0	0	0	0	0	0	0
Otu0660|2	LS1_1053933	694304 KU062328		k__Fungi	p__unidentified	c__unidentified	o__unidentified	f__unidentified	g__unidentified	s__Fungi_sp				247	128	6.53149e-25	0.8	0.56	Otu0660	0	0	0	0	0	0	0	0	0	1	0	0	0	0	0	0	0	0	0	0	0	0	0	0	0	0	0	0	0	1
Otu0661|6	LS1_1087338	566234 KU581656	SH521635.07FU	k__Fungi	p__unidentified	c__unidentified	o__unidentified	f__unidentified	g__unidentified	s__Fungi_sp				247	436	1.6343e-108	0.95	1	Otu0661	1	0	0	0	0	0	0	0	0	0	0	0	0	0	0	0	0	0	0	0	1	0	0	0	0	0	0	0	1	0
Otu0662|3	LS1_183267	752093 MF570489		k__Fungi	p__unidentified	c__unidentified	o__unidentified	f__unidentified	g__unidentified	s__Fungi_sp				247	460	4.9993e-115	0.97	1	Otu0662	0	0	0	0	0	0	0	0	0	0	0	0	0	1	0	0	0	0	0	0	0	0	0	0	0	0	0	0	0	0
Otu0664|3	LS1_1079495	752863 MF569719		k__Fungi	p__unidentified	c__unidentified	o__unidentified	f__unidentified	g__unidentified	s__Fungi_sp				247	414	1.5306e-102	0.93	0.99	Otu0664	0	0	0	0	0	0	0	0	0	0	0	0	0	0	0	0	0	0	0	0	0	0	0	0	0	0	0	0	0	0
Otu0666|2	LS1_62398	753770 MF568812		k__Fungi	p__unidentified	c__unidentified	o__unidentified	f__unidentified	g__unidentified	s__Fungi_sp				247	252	1.43612e-58	0.81	0.99	Otu0666	0	0	0	0	0	0	0	0	0	0	0	0	0	0	0	0	0	0	0	0	0	0	0	0	0	0	0	0	0	0
Otu0672|2	LS1_585476	318567 GU308688		k__Fungi	p__unidentified	c__unidentified	o__unidentified	f__unidentified	g__unidentified	s__Fungi_sp				247	246	6.10653e-57	0.92	0.62	Otu0672	0	0	0	1	0	0	0	0	0	0	0	0	0	0	0	0	0	0	0	0	0	0	0	0	1	0	0	0	0	0
Otu0674|8	LS1_894071	566234 KU581656	SH521635.07FU	k__Fungi	p__unidentified	c__unidentified	o__unidentified	f__unidentified	g__unidentified	s__Fungi_sp				246	422	1.0266e-104	0.95	1	Otu0674	0	0	0	0	0	0	1	0	0	0	0	0	0	0	0	0	1	0	0	0	0	1	0	0	0	0	0	1	0	0
Otu0675|232	LS1_125996	753055 MF569527		k__Fungi	p__unidentified	c__unidentified	o__unidentified	f__unidentified	g__unidentified	s__Fungi_sp				246	406	2.2613e-100	0.93	1	Otu0675	169	0	1	0	0	0	0	0	0	0	0	0	0	0	0	5	11	0	19	1	0	0	0	0	1	0	0	0	0	1
Otu0677|82	LS1_87415	752705 MF569877		k__Fungi	p__unidentified	c__unidentified	o__unidentified	f__unidentified	g__unidentified	s__Fungi_sp				246	232	3.83596e-53	0.81	1	Otu0677	2	2	0	2	1	1	3	0	9	2	0	0	3	2	0	0	0	0	1	0	2	0	2	0	0	0	0	2	2	3
Otu0679|34	LS1_579834	684030 KX194631		k__Fungi	p__unidentified	c__unidentified	o__unidentified	f__unidentified	g__unidentified	s__Fungi_sp				246	468	3.353e-117	0.98	1	Otu0679	3	6	1	2	1	2	0	1	0	0	0	0	0	1	0	2	0	0	0	0	2	1	0	2	0	1	1	0	1	2
Otu0681|2	LS1_162985	752775 MF569807		k__Fungi	p__unidentified	c__unidentified	o__unidentified	f__unidentified	g__unidentified	s__Fungi_sp				246	356	8.43436e-87	0.9	1	Otu0681	0	0	0	0	0	0	0	0	0	0	0	0	0	0	0	0	0	0	0	0	2	0	0	0	0	0	0	0	0	0
Otu0683|90	LS1_1018666	751431 MF571151		k__Fungi	p__unidentified	c__unidentified	o__unidentified	f__unidentified	g__unidentified	s__Fungi_sp				246	472	2.727e-118	0.98	0.99	Otu0683	3	0	4	25	0	0	3	0	1	0	0	0	0	2	0	3	1	0	0	2	4	1	3	0	1	1	0	0	0	3
Otu0686|2	LS1_79399	683211 KX195450		k__Fungi	p__unidentified	c__unidentified	o__unidentified	f__unidentified	g__unidentified	s__Fungi_sp				246	364	5.68303e-89	0.94	0.84	Otu0686	0	0	0	0	1	0	0	0	0	0	0	0	0	0	0	0	0	0	0	0	1	0	0	0	0	0	0	0	0	0
Otu0690|3140	LS1_1093183	685552 KX193109		k__Fungi	p__unidentified	c__unidentified	o__unidentified	f__unidentified	g__unidentified	s__Fungi_sp				246	420	3.0607e-104	0.99	0.86	Otu0690	0	0	0	0	0	0	0	0	0	0	0	0	0	0	0	0	1	0	0	1	0	0	0	0	0	2	0	0	1	0
Otu0696|22	LS1_783783	684760 KX193901		k__Fungi	p__unidentified	c__unidentified	o__unidentified	f__unidentified	g__unidentified	s__Fungi_sp				245	408	6.4488e-101	0.95	0.95	Otu0696	2	0	0	2	0	0	1	0	0	0	0	0	0	0	0	0	0	0	0	1	0	0	0	0	0	0	0	0	0	0
Otu0698|70	LS1_413694	683555 KX195106		k__Fungi	p__unidentified	c__unidentified	o__unidentified	f__unidentified	g__unidentified	s__Fungi_sp				245	470	9.5623e-118	0.98	1	Otu0698	0	0	0	0	13	2	11	0	0	0	0	0	0	0	0	0	1	0	0	1	0	0	0	0	0	1	0	2	2	7
Otu0699|17	LS1_1006160	751687 MF570895		k__Fungi	p__unidentified	c__unidentified	o__unidentified	f__unidentified	g__unidentified	s__Fungi_sp				245	472	2.7397e-118	0.97	1	Otu0699	0	0	0	1	0	0	0	0	0	0	0	0	0	0	0	0	0	0	0	0	0	0	0	0	0	0	0	0	0	0
Otu0701|32	LS1_418598	42519 EU516956	SH457196.07FU	k__Fungi	p__unidentified	c__unidentified	o__unidentified	f__unidentified	g__unidentified	s__Fungi_sp				245	490	3.5636e-123	1	1	Otu0701	0	0	0	0	0	0	0	0	0	0	0	0	0	0	0	0	0	0	2	0	2	0	0	0	7	0	3	0	0	18
Otu0706|3	LS1_485784	683767 KX194894		k__Fungi	p__unidentified	c__unidentified	o__unidentified	f__unidentified	g__unidentified	s__Fungi_sp				245	252	1.42294e-58	0.85	0.84	Otu0706	1	0	1	0	0	0	0	0	0	0	0	0	0	0	0	0	0	0	1	0	0	0	0	0	0	0	0	0	0	0
Otu0711|3	LS1_88249	428699 KM493458		k__Fungi	p__unidentified	c__unidentified	o__unidentified	f__unidentified	g__unidentified	s__Fungi_sp				245	332	2.7445e-80	0.88	1	Otu0711	0	0	0	0	0	0	0	0	0	0	0	0	1	0	0	0	0	0	0	0	0	0	0	0	0	0	0	0	0	0
Otu0712|10	LS1_182744	751656 MF570926		k__Fungi	p__unidentified	c__unidentified	o__unidentified	f__unidentified	g__unidentified	s__Fungi_sp				245	326	1.15078e-78	0.94	0.79	Otu0712	0	0	0	0	2	0	0	0	0	0	0	0	0	0	0	0	0	0	0	0	0	1	0	0	0	0	0	0	1	0
Otu0715|74	LS1_116300	387520 HG513097	SH006448.07FU	k__Fungi	p__unidentified	c__unidentified	o__unidentified	f__unidentified	g__unidentified	s__Fungi_sp				244	382	7.32395e-94	0.93	0.98	Otu0715	0	0	0	8	0	0	0	0	0	1	0	0	0	0	0	0	4	0	1	1	12	1	1	4	1	1	0	18	0	11
Otu0716|442	LS1_100741	752325 MF570257		k__Fungi	p__unidentified	c__unidentified	o__unidentified	f__unidentified	g__unidentified	s__Fungi_sp				244	488	1.238e-122	1	1	Otu0716	53	9	10	15	47	8	5	1	0	3	9	2	3	2	1	2	6	6	4	3	24	2	3	4	1	6	4	3	26	14
Otu0721|4	LS1_777603	370467 KC965203	SH006598.07FU	k__Fungi	p__unidentified	c__unidentified	o__unidentified	f__unidentified	g__unidentified	s__Fungi_sp				244	332	2.73179e-80	0.87	1	Otu0721	0	0	0	0	1	0	0	0	0	0	0	0	0	0	0	0	0	0	0	0	2	0	0	0	0	0	0	0	0	0
Otu0732|5	LS1_421553	682769 KX195892		k__Fungi	p__unidentified	c__unidentified	o__unidentified	f__unidentified	g__unidentified	s__Fungi_sp				244	238	8.93818e-55	0.79	1	Otu0732	0	0	0	0	0	0	1	0	0	0	0	0	1	0	0	3	0	0	0	0	0	0	0	0	0	0	0	0	0	0
Otu0735|76	LS1_565901	683571 KX195090		k__Fungi	p__unidentified	c__unidentified	o__unidentified	f__unidentified	g__unidentified	s__Fungi_sp				244	450	2.5422e-112	0.97	0.99	Otu0735	3	1	1	4	5	3	1	1	0	1	0	0	5	0	0	1	0	0	2	0	0	3	2	1	1	1	2	0	3	3
Otu0741|4	LS1_529878	183658 JF414170	SH205095.07FU	k__Fungi	p__unidentified	c__unidentified	o__unidentified	f__unidentified	g__unidentified	s__Fungi_sp				244	254	4.02018e-59	0.83	0.99	Otu0741	0	0	0	0	0	0	0	0	0	0	0	0	0	0	0	0	0	0	0	0	0	1	0	2	0	0	0	0	0	0
Otu0744|3	LS1_1029152	751416 MF571166		k__Fungi	p__unidentified	c__unidentified	o__unidentified	f__unidentified	g__unidentified	s__Fungi_sp				244	332	2.65556e-80	0.88	0.97	Otu0744	0	0	0	0	1	0	0	0	0	0	0	0	0	0	0	0	0	0	0	0	0	0	0	0	0	0	0	0	0	2
Otu0745|8	LS1_126170	684030 KX194631		k__Fungi	p__unidentified	c__unidentified	o__unidentified	f__unidentified	g__unidentified	s__Fungi_sp				243	328	3.31253e-79	0.86	1	Otu0745	0	0	0	0	0	0	0	0	0	0	0	0	0	0	0	0	0	1	0	0	0	0	0	0	0	0	0	1	0	0
Otu0747|4	LS1_1031042	567924 KU579965	SH487715.07FU	k__Fungi	p__unidentified	c__unidentified	o__unidentified	f__unidentified	g__unidentified	s__Fungi_sp				243	392	1.40728e-96	0.9	1	Otu0747	0	0	0	0	0	0	0	0	1	0	0	0	0	0	0	0	0	0	0	0	1	0	0	0	0	0	0	0	0	1
Otu0749|2	LS1_1016169	753626 MF568956		k__Fungi	p__unidentified	c__unidentified	o__unidentified	f__unidentified	g__unidentified	s__Fungi_sp				243	176	5.99978e-38	0.75	0.99	Otu0749	0	0	0	0	0	0	0	0	0	0	0	0	0	0	0	0	0	0	0	0	0	0	0	0	0	0	0	0	0	0
Otu0751|4	LS1_972827	524295 KP891055		k__Fungi	p__unidentified	c__unidentified	o__unidentified	f__unidentified	g__unidentified	s__Fungi_sp				243	480	1.8289e-120	0.99	1	Otu0751	0	0	0	0	0	0	0	1	2	0	0	0	0	0	0	0	0	0	0	0	0	0	0	0	0	0	0	0	0	0
Otu0752|7	LS1_104188	683753 KX194908		k__Fungi	p__unidentified	c__unidentified	o__unidentified	f__unidentified	g__unidentified	s__Fungi_sp				243	206	4.27598e-46	0.81	0.88	Otu0752	0	0	0	6	0	0	0	0	0	0	0	0	0	0	0	0	0	0	0	0	0	0	0	0	0	0	0	0	0	0
Otu0753|299	LS1_404815	683695 KX194966		k__Fungi	p__unidentified	c__unidentified	o__unidentified	f__unidentified	g__unidentified	s__Fungi_sp				243	404	7.7471e-100	0.93	0.99	Otu0753	46	19	13	8	14	5	7	4	0	3	0	3	5	2	0	7	6	5	6	12	18	3	9	4	6	3	2	3	1	11
Otu0759|33	LS1_129138	170126 HQ022108	SH011396.07FU	k__Fungi	p__unidentified	c__unidentified	o__unidentified	f__unidentified	g__unidentified	s__Fungi_sp				242	188	3.30288e-41	0.8	0.85	Otu0759	1	0	0	0	0	0	0	0	0	0	0	0	0	0	0	0	0	0	0	21	0	0	1	0	0	0	0	0	0	1
Otu0762|16	LS1_133318	376638 KF296917	SH006599.07FU	k__Fungi	p__unidentified	c__unidentified	o__unidentified	f__unidentified	g__unidentified	s__Fungi_sp				242	232	3.76525e-53	0.8	1	Otu0762	1	0	3	0	2	0	0	0	0	0	0	0	0	0	0	0	0	0	0	0	1	1	0	0	0	0	0	0	0	0
Otu0766|4	LS1_1142152	685025 KX193636		k__Fungi	p__unidentified	c__unidentified	o__unidentified	f__unidentified	g__unidentified	s__Fungi_sp				242	392	1.4007e-96	0.91	1	Otu0766	1	0	0	1	0	0	0	0	0	0	0	0	0	0	0	0	0	0	0	0	0	1	0	0	0	0	0	0	0	0
Otu0767|7	LS1_153127	752388 MF570194		k__Fungi	p__unidentified	c__unidentified	o__unidentified	f__unidentified	g__unidentified	s__Fungi_sp				242	484	1.4942e-121	1	1	Otu0767	1	0	0	0	0	0	1	0	0	0	0	0	0	0	0	0	0	1	0	0	0	1	0	0	0	2	0	1	0	0
Otu0776|11	LS1_1065564	376638 KF296917	SH006599.07FU	k__Fungi	p__unidentified	c__unidentified	o__unidentified	f__unidentified	g__unidentified	s__Fungi_sp				242	236	3.09071e-54	0.81	1	Otu0776	2	0	0	0	0	0	0	0	0	0	0	1	0	0	1	0	0	0	1	3	0	0	0	0	0	0	0	1	0	0
Otu0777|9	LS1_212887	753113 MF569469		k__Fungi	p__unidentified	c__unidentified	o__unidentified	f__unidentified	g__unidentified	s__Fungi_sp				242	212	1.00561e-47	0.94	0.51	Otu0777	4	0	0	0	0	0	0	0	0	0	0	0	0	0	0	1	0	0	0	0	0	0	0	0	0	0	0	0	0	0
Otu0778|34	LS1_385328	752417 MF570165		k__Fungi	p__unidentified	c__unidentified	o__unidentified	f__unidentified	g__unidentified	s__Fungi_sp				242	286	8.2084e-68	0.94	0.69	Otu0778	0	0	0	0	3	0	0	0	0	0	0	0	0	0	0	0	0	0	0	0	0	0	1	0	0	0	1	1	2	0
Otu0783|259	LS1_427141	660893 KX777103		k__Fungi	p__unidentified	c__unidentified	o__unidentified	f__unidentified	g__unidentified	s__Fungi_sp				241	332	2.69368e-80	0.93	0.81	Otu0783	25	12	20	1	12	6	1	5	0	4	0	5	7	10	0	2	6	3	0	4	32	2	8	4	0	6	3	0	5	19
Otu0784|2	LS1_866309	170126 HQ022108	SH011396.07FU	k__Fungi	p__unidentified	c__unidentified	o__unidentified	f__unidentified	g__unidentified	s__Fungi_sp				241	202	5.20921e-45	0.81	0.85	Otu0784	0	0	0	0	0	0	0	0	0	0	0	0	0	0	0	0	0	0	0	2	0	0	0	0	0	0	0	0	0	0
Otu0787|16	LS1_174307	370467 KC965203	SH006598.07FU	k__Fungi	p__unidentified	c__unidentified	o__unidentified	f__unidentified	g__unidentified	s__Fungi_sp				241	306	3.07348e-73	0.85	1	Otu0787	0	0	0	0	4	1	1	0	0	0	1	0	0	0	0	0	0	0	0	0	0	0	0	0	0	1	0	0	0	0
Otu0789|13	LS1_517195	752863 MF569719		k__Fungi	p__unidentified	c__unidentified	o__unidentified	f__unidentified	g__unidentified	s__Fungi_sp				241	390	4.82008e-96	0.9	0.99	Otu0789	0	0	2	0	0	0	0	0	0	0	1	0	0	0	0	0	0	0	0	0	0	0	0	0	0	0	1	0	0	0
Otu0794|3	LS1_299312	683767 KX194894		k__Fungi	p__unidentified	c__unidentified	o__unidentified	f__unidentified	g__unidentified	s__Fungi_sp				241	246	5.93846e-57	0.83	0.94	Otu0794	0	0	0	0	0	0	0	0	0	0	0	0	0	0	0	0	0	0	0	0	0	1	0	0	0	0	0	0	0	0
Otu0798|251	LS1_1103940	683767 KX194894		k__Fungi	p__unidentified	c__unidentified	o__unidentified	f__unidentified	g__unidentified	s__Fungi_sp				241	288	2.3406e-68	0.86	0.95	Otu0798	13	4	6	13	12	5	17	5	1	5	4	3	5	0	1	3	1	0	4	1	9	8	12	2	5	3	1	6	2	8
Otu0803|3	LS1_1000983	290971 JF697108		k__Fungi	p__unidentified	c__unidentified	o__unidentified	f__unidentified	g__unidentified	s__Fungi_sp				241	388	1.69839e-95	0.93	0.96	Otu0803	0	0	0	0	0	0	0	0	0	0	0	0	0	0	0	0	1	0	1	0	0	0	0	0	0	0	0	0	0	0
Otu0804|3	LS1_1077243	655279 KU534797		k__Fungi	p__unidentified	c__unidentified	o__unidentified	f__unidentified	g__unidentified	s__Fungi_sp				241	416	4.2647e-103	0.94	1	Otu0804	0	0	0	0	0	0	0	0	0	0	0	0	0	0	0	0	0	0	0	0	0	0	0	0	0	0	1	0	0	0
Otu0807|129	LS1_925860	655329 KU534747	SH630164.07FU	k__Fungi	p__unidentified	c__unidentified	o__unidentified	f__unidentified	g__unidentified	s__Fungi_sp				241	440	1.2984e-109	0.97	0.99	Otu0807	4	0	4	6	1	6	1	1	0	1	1	0	1	5	0	7	1	0	1	0	1	5	2	1	0	1	2	0	9	6
Otu0809|182	LS1_1083082	683847 KX194814		k__Fungi	p__unidentified	c__unidentified	o__unidentified	f__unidentified	g__unidentified	s__Fungi_sp				240	258	3.26898e-60	0.83	0.98	Otu0809	9	2	1	4	4	1	4	0	0	1	0	1	0	1	0	3	3	3	0	0	2	4	2	1	1	2	1	2	1	8
Otu0815|21	LS1_1009741	683997 KX194664		k__Fungi	p__unidentified	c__unidentified	o__unidentified	f__unidentified	g__unidentified	s__Fungi_sp				240	234	1.06863e-53	0.81	0.9	Otu0815	2	0	1	0	0	0	0	0	0	0	0	0	0	0	0	0	0	0	0	0	1	0	0	0	0	0	0	0	0	0
Otu0817|16	LS1_953806	684030 KX194631		k__Fungi	p__unidentified	c__unidentified	o__unidentified	f__unidentified	g__unidentified	s__Fungi_sp				240	236	3.06169e-54	0.85	0.76	Otu0817	0	1	0	0	0	1	0	1	1	0	0	0	0	1	0	0	0	0	0	0	0	1	1	0	0	0	0	0	1	5
Otu0818|126	LS1_1077802	683600 KX195061		k__Fungi	p__unidentified	c__unidentified	o__unidentified	f__unidentified	g__unidentified	s__Fungi_sp				240	450	2.5065e-112	0.97	1	Otu0818	3	3	4	1	3	2	1	0	2	3	1	2	7	6	1	1	2	0	0	1	3	3	3	3	1	1	0	0	12	8
Otu0819|48	LS1_219312	655329 KU534747	SH630164.07FU	k__Fungi	p__unidentified	c__unidentified	o__unidentified	f__unidentified	g__unidentified	s__Fungi_sp				240	426	8.1939e-106	0.95	1	Otu0819	4	1	2	3	6	1	0	0	2	0	0	0	0	2	0	4	0	0	4	0	1	1	1	0	0	3	0	0	4	0
Otu0820|16	LS1_884697	682863 KX195798		k__Fungi	p__unidentified	c__unidentified	o__unidentified	f__unidentified	g__unidentified	s__Fungi_sp				240	392	1.38098e-96	0.92	0.99	Otu0820	1	0	0	2	2	4	0	0	1	0	0	0	0	0	0	1	0	0	0	0	0	2	0	1	0	0	1	0	0	0
Otu0821|17	LS1_933051	655329 KU534747	SH630164.07FU	k__Fungi	p__unidentified	c__unidentified	o__unidentified	f__unidentified	g__unidentified	s__Fungi_sp				240	422	9.9349e-105	0.95	0.99	Otu0821	0	1	0	0	1	1	0	0	0	0	0	0	0	0	0	0	0	0	0	0	1	0	0	0	0	0	1	0	0	1
Otu0822|11	LS1_628406	655329 KU534747	SH630164.07FU	k__Fungi	p__unidentified	c__unidentified	o__unidentified	f__unidentified	g__unidentified	s__Fungi_sp				240	440	1.2984e-109	0.97	1	Otu0822	1	0	0	0	0	1	0	0	0	0	0	0	0	0	0	0	0	0	0	0	1	0	0	0	0	0	0	0	1	0
Otu0823|56	LS1_1026464	751160 MF571422		k__Fungi	p__unidentified	c__unidentified	o__unidentified	f__unidentified	g__unidentified	s__Fungi_sp				240	480	1.8032e-120	1	1	Otu0823	4	1	2	0	1	0	1	0	0	0	2	0	1	2	0	4	2	0	1	0	0	1	0	0	2	0	0	3	4	1
Otu0826|4	LS1_14605	46262 EU490018	SH457238.07FU	k__Fungi	p__unidentified	c__unidentified	o__unidentified	f__unidentified	g__unidentified	s__Fungi_sp				240	238	8.68874e-55	0.85	0.84	Otu0826	0	0	0	0	0	0	0	0	0	0	0	0	0	0	0	0	0	0	0	0	0	0	0	0	0	0	0	1	2	0
Otu0835|8	LS1_153711	731012 KY687630	SH526350.07FU	k__Fungi	p__unidentified	c__unidentified	o__unidentified	f__unidentified	g__unidentified	s__Fungi_sp				240	460	4.8388e-115	0.98	1	Otu0835	0	0	0	0	0	0	0	0	0	0	0	0	0	0	0	0	0	0	0	0	1	0	0	0	0	1	0	0	2	0
Otu0837|17	LS1_153441	684127 KX194534		k__Fungi	p__unidentified	c__unidentified	o__unidentified	f__unidentified	g__unidentified	s__Fungi_sp				240	470	9.2525e-118	0.99	0.99	Otu0837	1	1	0	1	0	0	0	0	0	0	0	0	0	1	0	0	0	1	1	0	7	0	0	1	0	0	0	0	0	0
Otu0844|8	LS1_627167	751160 MF571422		k__Fungi	p__unidentified	c__unidentified	o__unidentified	f__unidentified	g__unidentified	s__Fungi_sp				240	424	2.86e-105	0.95	1	Otu0844	0	0	1	0	1	0	0	0	0	0	0	0	1	0	0	0	0	1	0	0	0	0	0	0	0	0	0	0	1	0
Otu0845|8	LS1_1044611	655329 KU534747	SH630164.07FU	k__Fungi	p__unidentified	c__unidentified	o__unidentified	f__unidentified	g__unidentified	s__Fungi_sp				240	420	3.4841e-104	0.95	1	Otu0845	0	0	0	0	0	0	0	0	0	0	0	0	0	1	0	0	0	0	0	0	0	0	0	0	0	1	0	0	0	0
Otu0848|198	LS1_426117	655329 KU534747	SH630164.07FU	k__Fungi	p__unidentified	c__unidentified	o__unidentified	f__unidentified	g__unidentified	s__Fungi_sp				239	458	1.6809e-114	0.98	1	Otu0848	8	0	4	4	12	5	7	1	2	15	3	1	3	12	2	2	5	0	1	9	5	0	8	4	3	3	3	0	9	6
Otu0851|14	LS1_606257	753568 MF569014		k__Fungi	p__unidentified	c__unidentified	o__unidentified	f__unidentified	g__unidentified	s__Fungi_sp				239	464	3.9342e-116	0.99	0.99	Otu0851	0	0	0	0	0	0	0	0	0	0	1	0	0	0	0	0	0	0	0	0	0	0	0	0	0	0	0	0	0	0
Otu0852|4	LS1_673688	428341 KM493820		k__Fungi	p__unidentified	c__unidentified	o__unidentified	f__unidentified	g__unidentified	s__Fungi_sp				239	150	6.71779e-31	0.81	0.67	Otu0852	0	0	0	0	0	0	0	0	0	0	0	0	0	0	0	0	0	0	1	0	0	0	0	0	0	0	0	0	0	1
Otu0854|48	LS1_631204	655279 KU534797		k__Fungi	p__unidentified	c__unidentified	o__unidentified	f__unidentified	g__unidentified	s__Fungi_sp				239	424	2.8464e-105	0.95	1	Otu0854	2	1	1	4	2	0	1	0	0	0	0	0	1	0	0	1	1	0	0	1	1	1	0	0	2	0	2	0	0	1
Otu0856|4	LS1_809727	751160 MF571422		k__Fungi	p__unidentified	c__unidentified	o__unidentified	f__unidentified	g__unidentified	s__Fungi_sp				239	406	2.1883e-100	0.94	1	Otu0856	1	0	0	0	1	0	0	0	0	0	0	0	1	0	0	0	0	0	0	1	0	0	0	0	0	0	0	0	0	0
Otu0858|15	LS1_735344	655329 KU534747	SH630164.07FU	k__Fungi	p__unidentified	c__unidentified	o__unidentified	f__unidentified	g__unidentified	s__Fungi_sp				239	448	8.7072e-112	0.97	1	Otu0858	2	1	0	1	4	0	0	0	0	0	0	0	0	1	1	0	0	0	0	0	1	0	0	0	0	0	0	0	2	0
Otu0862|2	LS1_1032368	683571 KX195090		k__Fungi	p__unidentified	c__unidentified	o__unidentified	f__unidentified	g__unidentified	s__Fungi_sp				239	354	2.84892e-86	0.9	1	Otu0862	0	0	0	0	0	0	0	0	0	0	0	0	0	0	0	0	0	0	0	0	0	0	0	0	0	0	0	0	0	0
Otu0863|14	LS1_1034552	752756 MF569826		k__Fungi	p__unidentified	c__unidentified	o__unidentified	f__unidentified	g__unidentified	s__Fungi_sp				239	190	9.32963e-42	0.8	0.83	Otu0863	0	0	1	0	0	0	0	0	0	1	1	0	0	0	1	0	0	0	0	0	0	0	0	1	0	3	0	1	2	2
Otu0865|7	LS1_1138076	682769 KX195892		k__Fungi	p__unidentified	c__unidentified	o__unidentified	f__unidentified	g__unidentified	s__Fungi_sp				239	248	1.68535e-57	0.93	0.61	Otu0865	0	1	0	1	0	0	0	0	0	0	0	0	0	1	0	1	0	0	0	0	0	0	0	0	0	0	0	1	0	1
Otu0869|4	LS1_218895	187766 HQ832831	SH016617.07FU	k__Fungi	p__unidentified	c__unidentified	o__unidentified	f__unidentified	g__unidentified	s__Fungi_sp				239	336	2.19025e-81	0.89	1	Otu0869	0	1	0	0	0	0	0	0	0	0	0	0	0	0	0	0	3	0	0	0	0	0	0	0	0	0	0	0	0	0
Otu0871|6	LS1_301813	428341 KM493820		k__Fungi	p__unidentified	c__unidentified	o__unidentified	f__unidentified	g__unidentified	s__Fungi_sp				239	152	1.92468e-31	0.8	0.69	Otu0871	0	0	0	1	0	0	0	0	0	0	0	1	0	0	0	0	0	0	0	0	0	0	1	0	0	0	0	0	0	0
Otu0875|81	LS1_454634	659814 KY006636		k__Fungi	p__unidentified	c__unidentified	o__unidentified	f__unidentified	g__unidentified	s__Fungi_sp				239	476	2.176e-119	1	0.99	Otu0875	1	0	0	0	0	3	0	5	0	0	1	0	0	0	1	0	0	0	0	0	1	1	1	0	1	1	1	0	0	7
Otu0880|2	LS1_1025587	684718 KX193943		k__Fungi	p__unidentified	c__unidentified	o__unidentified	f__unidentified	g__unidentified	s__Fungi_sp				239	472	2.6636e-118	0.99	1	Otu0880	0	0	0	0	0	0	0	0	0	0	0	0	0	0	0	0	0	0	0	0	0	0	0	0	1	0	0	0	0	0
Otu0881|4	LS1_100801	682863 KX195798		k__Fungi	p__unidentified	c__unidentified	o__unidentified	f__unidentified	g__unidentified	s__Fungi_sp				239	388	1.68237e-95	0.92	1	Otu0881	1	0	0	0	0	0	0	0	0	0	0	0	0	0	0	1	0	0	0	0	1	0	0	0	0	0	0	0	0	0
Otu0882|2	LS1_1052525	682863 KX195798		k__Fungi	p__unidentified	c__unidentified	o__unidentified	f__unidentified	g__unidentified	s__Fungi_sp				239	442	3.7024e-110	0.97	1	Otu0882	0	0	0	0	0	0	0	0	0	0	0	0	0	0	0	0	0	0	0	0	0	0	0	0	0	0	0	0	0	0
Otu0886|3	LS1_390410	661128 KX776868		k__Fungi	p__unidentified	c__unidentified	o__unidentified	f__unidentified	g__unidentified	s__Fungi_sp				239	394	3.95656e-97	1	0.82	Otu0886	1	0	0	0	0	0	0	0	0	0	0	0	0	0	1	0	0	0	0	0	0	0	0	0	0	0	0	0	0	0
Otu0887|118	LS1_142303	752756 MF569826		k__Fungi	p__unidentified	c__unidentified	o__unidentified	f__unidentified	g__unidentified	s__Fungi_sp				238	422	9.8876e-105	0.96	1	Otu0887	8	1	1	0	4	5	5	4	3	0	3	3	0	0	0	0	1	0	2	0	5	0	4	0	1	1	2	0	13	7
Otu0889|33	LS1_952060	683753 KX194908		k__Fungi	p__unidentified	c__unidentified	o__unidentified	f__unidentified	g__unidentified	s__Fungi_sp				238	436	1.5668e-108	0.96	1	Otu0889	3	1	2	2	5	1	2	1	0	0	0	0	0	1	0	0	0	0	1	0	0	1	2	0	0	0	0	0	0	1
Otu0890|8	LS1_176779	655279 KU534797		k__Fungi	p__unidentified	c__unidentified	o__unidentified	f__unidentified	g__unidentified	s__Fungi_sp				238	294	5.47835e-70	0.85	1	Otu0890	1	0	0	2	0	0	1	0	0	0	0	0	0	1	0	1	0	0	0	0	0	0	2	0	0	0	0	0	0	0
Otu0891|13	LS1_306017	724937 KX222298		k__Fungi	p__unidentified	c__unidentified	o__unidentified	f__unidentified	g__unidentified	s__Fungi_sp				238	476	2.176e-119	1	1	Otu0891	1	0	0	0	0	0	2	1	0	0	0	2	1	2	0	0	0	1	0	0	0	0	0	1	0	0	0	0	0	0
Otu0892|2	LS1_431709	683753 KX194908		k__Fungi	p__unidentified	c__unidentified	o__unidentified	f__unidentified	g__unidentified	s__Fungi_sp				238	414	1.4675e-102	0.94	0.99	Otu0892	0	0	0	0	0	0	0	0	0	0	0	0	0	0	0	0	0	0	0	0	0	0	0	0	0	0	0	0	0	0
Otu0893|5	LS1_1067848	682903 KX195758		k__Fungi	p__unidentified	c__unidentified	o__unidentified	f__unidentified	g__unidentified	s__Fungi_sp				238	382	7.11956e-94	0.93	1	Otu0893	0	0	0	0	0	0	0	0	0	0	0	0	0	0	0	0	0	0	0	0	0	0	0	0	0	0	0	0	0	0
Otu0895|4	LS1_1015718	683767 KX194894		k__Fungi	p__unidentified	c__unidentified	o__unidentified	f__unidentified	g__unidentified	s__Fungi_sp				238	186	1.13117e-40	0.86	0.63	Otu0895	0	0	0	0	1	0	0	0	0	0	0	0	0	0	0	0	0	0	0	0	1	1	0	0	0	0	0	1	0	0
Otu0896|2	LS1_1049990	556227 KU188843		k__Fungi	p__unidentified	c__unidentified	o__unidentified	f__unidentified	g__unidentified	s__Fungi_sp				238	462	1.3732e-115	0.99	1	Otu0896	0	0	0	0	0	0	0	0	0	0	0	0	0	0	0	0	0	0	0	1	0	0	0	0	0	0	0	0	0	0
Otu0897|19	LS1_168963	683753 KX194908		k__Fungi	p__unidentified	c__unidentified	o__unidentified	f__unidentified	g__unidentified	s__Fungi_sp				238	394	3.93772e-97	0.93	1	Otu0897	0	0	0	1	3	0	2	0	0	0	0	1	0	0	0	1	0	0	0	0	0	1	0	0	0	1	0	0	1	1
Otu0903|2	LS1_773945	751181 MF571401		k__Fungi	p__unidentified	c__unidentified	o__unidentified	f__unidentified	g__unidentified	s__Fungi_sp				238	470	9.2525e-118	0.99	1	Otu0903	0	0	0	0	0	0	0	0	0	0	0	0	0	0	0	0	0	0	0	0	0	0	0	0	0	0	0	0	0	0
Otu0907|51	LS1_990483	693125 KU063507		k__Fungi	p__unidentified	c__unidentified	o__unidentified	f__unidentified	g__unidentified	s__Fungi_sp				238	302	3.6383e-72	0.9	0.86	Otu0907	0	1	0	0	2	0	0	0	0	0	0	0	0	0	0	0	0	0	1	0	4	0	0	0	3	0	2	5	0	2
Otu0913|12	LS1_1021621	684065 KX194596		k__Fungi	p__unidentified	c__unidentified	o__unidentified	f__unidentified	g__unidentified	s__Fungi_sp				237	170	2.47964e-36	0.77	0.85	Otu0913	1	0	1	0	0	0	1	0	0	1	0	0	0	0	0	0	0	0	1	0	2	0	0	0	0	0	0	0	1	0
Otu0914|23	LS1_127525	684065 KX194596		k__Fungi	p__unidentified	c__unidentified	o__unidentified	f__unidentified	g__unidentified	s__Fungi_sp				237	182	1.37145e-39	0.75	1	Otu0914	1	1	0	0	4	1	0	0	1	0	0	0	2	1	0	0	1	1	2	0	0	1	2	1	1	0	0	1	0	0
Otu0915|44	LS1_1012604	752775 MF569807		k__Fungi	p__unidentified	c__unidentified	o__unidentified	f__unidentified	g__unidentified	s__Fungi_sp				237	294	5.45214e-70	0.85	0.97	Otu0915	0	0	2	1	1	0	0	0	0	0	0	0	3	3	0	1	0	1	1	2	1	0	1	0	1	0	1	0	2	2
Otu0921|215	LS1_136892	752756 MF569826		k__Fungi	p__unidentified	c__unidentified	o__unidentified	f__unidentified	g__unidentified	s__Fungi_sp				237	472	2.6255e-118	1	0.99	Otu0921	26	2	14	2	16	2	5	2	3	1	6	5	3	5	1	1	4	1	4	1	5	0	11	1	0	1	0	1	3	5
Otu0925|5	LS1_36937	753371 MF569211		k__Fungi	p__unidentified	c__unidentified	o__unidentified	f__unidentified	g__unidentified	s__Fungi_sp				237	414	1.4604e-102	0.95	1	Otu0925	1	0	0	0	1	0	0	0	0	1	0	0	0	0	0	0	0	0	0	0	0	0	0	0	0	0	0	0	0	0
Otu0927|45	LS1_129433	752775 MF569807		k__Fungi	p__unidentified	c__unidentified	o__unidentified	f__unidentified	g__unidentified	s__Fungi_sp				236	308	8.598e-74	0.85	0.97	Otu0927	0	0	0	0	0	0	0	0	2	2	0	4	0	4	0	0	0	0	0	0	7	0	0	2	0	1	2	0	3	0
Otu0928|98	LS1_954312	753444 MF569138		k__Fungi	p__unidentified	c__unidentified	o__unidentified	f__unidentified	g__unidentified	s__Fungi_sp				236	376	2.99835e-92	0.91	1	Otu0928	2	0	3	1	0	0	0	0	0	1	1	0	16	1	2	0	0	0	0	0	0	1	0	0	1	1	0	2	3	10
Otu0929|3	LS1_925224	519857 KP888090		k__Fungi	p__unidentified	c__unidentified	o__unidentified	f__unidentified	g__unidentified	s__Fungi_sp				236	472	2.6255e-118	1	1	Otu0929	0	0	0	0	0	0	0	0	0	0	0	0	0	0	0	0	1	0	0	0	0	0	0	0	0	0	0	0	0	0
Otu0935|3	LS1_1167380	83907 AY997093	SH471462.07FU	k__Fungi	p__unidentified	c__unidentified	o__unidentified	f__unidentified	g__unidentified	s__Fungi_sp				236	156	1.5573e-32	0.77	0.88	Otu0935	0	0	0	0	0	0	0	0	2	0	0	0	0	0	0	0	0	0	0	0	0	0	0	0	0	0	0	0	0	0
Otu0938|2	LS1_192380	170764 AB520463	SH005882.07FU	k__Fungi	p__unidentified	c__unidentified	o__unidentified	f__unidentified	g__unidentified	s__Fungi_sp				236	372	3.65273e-91	0.91	1	Otu0938	0	0	0	0	0	1	0	0	0	0	0	0	0	0	0	0	0	0	0	1	0	0	0	0	0	0	0	0	0	0
Otu0940|2	LS1_777362	682562 KX196099		k__Fungi	p__unidentified	c__unidentified	o__unidentified	f__unidentified	g__unidentified	s__Fungi_sp				236	172	7.00183e-37	0.81	0.71	Otu0940	0	0	0	0	0	0	0	0	0	0	0	0	0	0	0	0	0	0	0	0	1	0	0	0	0	0	0	0	0	0
Otu0941|3	LS1_23871	556750 KT881274		k__Fungi	p__unidentified	c__unidentified	o__unidentified	f__unidentified	g__unidentified	s__Fungi_sp				236	448	8.4999e-112	0.98	0.99	Otu0941	0	0	0	0	0	0	0	0	0	0	0	0	0	0	0	0	0	0	0	0	0	0	0	0	0	0	0	0	0	0
Otu0948|6	LS1_1078672	751416 MF571166		k__Fungi	p__unidentified	c__unidentified	o__unidentified	f__unidentified	g__unidentified	s__Fungi_sp				236	320	4.64055e-77	0.88	0.97	Otu0948	1	0	0	0	0	0	0	0	0	1	0	0	0	1	0	0	0	1	0	0	0	0	0	0	0	0	0	0	0	0
Otu0950|77	LS1_1138506	752998 MF569584		k__Fungi	p__unidentified	c__unidentified	o__unidentified	f__unidentified	g__unidentified	s__Fungi_sp				236	448	8.4999e-112	0.98	0.99	Otu0950	2	1	6	4	11	1	4	0	0	0	3	2	3	0	0	2	0	2	0	0	4	1	1	0	0	1	0	0	3	1
Otu0954|1222	LS1_1137613	682700 KX195961		k__Fungi	p__unidentified	c__unidentified	o__unidentified	f__unidentified	g__unidentified	s__Fungi_sp				235	292	1.88469e-69	0.83	0.99	Otu0954	41	8	13	33	77	14	24	11	9	17	35	21	65	19	8	7	11	9	10	45	41	12	12	8	16	21	10	26	45	33
Otu0956|51	LS1_173413	753755 MF568827		k__Fungi	p__unidentified	c__unidentified	o__unidentified	f__unidentified	g__unidentified	s__Fungi_sp				235	464	3.8778e-116	0.99	1	Otu0956	2	0	0	0	0	0	0	0	0	0	0	0	0	0	0	0	0	0	0	0	0	0	0	0	0	0	0	0	0	0
Otu0957|375	LS1_177373	752845 MF569737		k__Fungi	p__unidentified	c__unidentified	o__unidentified	f__unidentified	g__unidentified	s__Fungi_sp				235	440	1.2553e-109	0.97	0.99	Otu0957	13	1	9	103	6	7	9	2	12	0	6	1	3	0	3	2	0	0	3	1	6	1	6	2	0	0	3	2	2	22
Otu0960|7	LS1_1053817	682943 KX195718		k__Fungi	p__unidentified	c__unidentified	o__unidentified	f__unidentified	g__unidentified	s__Fungi_sp				235	254	3.88806e-59	0.85	0.9	Otu0960	0	0	1	0	0	0	0	0	0	0	0	0	1	0	0	0	1	0	0	0	0	0	0	0	0	0	0	0	0	0
Otu0961|3	LS1_793347	751755 MF570827		k__Fungi	p__unidentified	c__unidentified	o__unidentified	f__unidentified	g__unidentified	s__Fungi_sp				235	458	1.6409e-114	0.99	0.99	Otu0961	0	0	0	0	0	0	0	0	0	0	0	0	0	0	0	1	0	0	0	0	0	0	0	0	0	0	0	0	0	0
Otu0965|7	LS1_372757	533585 KP897633		k__Fungi	p__unidentified	c__unidentified	o__unidentified	f__unidentified	g__unidentified	s__Fungi_sp				235	186	1.11493e-40	0.78	0.88	Otu0965	7	0	0	0	0	0	0	0	0	0	0	0	0	0	0	0	0	0	0	0	0	0	0	0	0	0	0	0	0	0
Otu0968|509	LS1_127585	752998 MF569584		k__Fungi	p__unidentified	c__unidentified	o__unidentified	f__unidentified	g__unidentified	s__Fungi_sp				235	468	3.1676e-117	1	0.99	Otu0968	28	18	9	13	74	5	11	5	2	3	6	2	10	9	3	3	7	6	6	7	23	5	2	2	4	5	4	2	7	16
Otu0970|3	LS1_146245	753208 MF569374		k__Fungi	p__unidentified	c__unidentified	o__unidentified	f__unidentified	g__unidentified	s__Fungi_sp				235	206	4.11462e-46	0.85	0.71	Otu0970	0	0	0	0	0	0	0	0	0	0	0	0	0	0	0	0	0	0	0	0	0	0	0	0	0	0	0	0	0	1
Otu0974|52	LS1_129854	751879 MF570703		k__Fungi	p__unidentified	c__unidentified	o__unidentified	f__unidentified	g__unidentified	s__Fungi_sp				234	468	3.1676e-117	1	1	Otu0974	0	4	0	2	0	0	2	1	1	6	0	0	1	0	0	1	1	20	1	0	0	2	0	1	1	0	1	2	0	0
Otu0978|4	LS1_1058076	684007 KX194654		k__Fungi	p__unidentified	c__unidentified	o__unidentified	f__unidentified	g__unidentified	s__Fungi_sp				234	288	2.28487e-68	0.91	0.81	Otu0978	0	0	0	0	0	0	0	0	0	0	0	0	0	0	0	0	0	0	0	0	1	0	0	0	0	0	1	0	0	0
Otu0979|6	LS1_197038	752404 MF570178		k__Fungi	p__unidentified	c__unidentified	o__unidentified	f__unidentified	g__unidentified	s__Fungi_sp				234	168	8.52998e-36	0.78	0.83	Otu0979	1	0	0	0	0	0	0	0	0	0	0	0	0	0	0	0	0	0	0	0	2	2	0	0	0	0	0	0	0	0
Otu0980|5	LS1_1036966	683683 KX194978		k__Fungi	p__unidentified	c__unidentified	o__unidentified	f__unidentified	g__unidentified	s__Fungi_sp				234	458	1.6409e-114	0.99	1	Otu0980	0	0	0	0	0	0	0	0	0	0	0	0	0	0	0	0	0	0	0	0	0	0	0	0	0	0	0	0	0	0
Otu0981|73	LS1_1103112	753208 MF569374		k__Fungi	p__unidentified	c__unidentified	o__unidentified	f__unidentified	g__unidentified	s__Fungi_sp				234	210	3.36093e-47	0.85	0.71	Otu0981	3	0	5	5	4	0	4	0	0	0	1	1	2	1	0	1	1	0	1	0	1	0	1	0	3	0	0	1	12	1
Otu0983|2	LS1_720620	523090 KP892327		k__Fungi	p__unidentified	c__unidentified	o__unidentified	f__unidentified	g__unidentified	s__Fungi_sp				234	428	2.2808e-106	0.97	1	Otu0983	2	0	0	0	0	0	0	0	0	0	0	0	0	0	0	0	0	0	0	0	0	0	0	0	0	0	0	0	0	0
Otu0984|2	LS1_523551	693847 KU062785		k__Fungi	p__unidentified	c__unidentified	o__unidentified	f__unidentified	g__unidentified	s__Fungi_sp				234	462	1.3469e-115	0.99	1	Otu0984	0	0	0	0	0	0	0	0	0	0	0	0	0	0	0	0	0	0	0	0	0	0	0	0	0	0	0	0	0	0
Otu0989|180	LS1_252468	683827 KX194834		k__Fungi	p__unidentified	c__unidentified	o__unidentified	f__unidentified	g__unidentified	s__Fungi_sp				234	422	9.4326e-105	0.96	0.97	Otu0989	13	2	4	2	17	2	0	0	1	1	7	0	2	3	1	2	1	4	0	2	14	0	3	1	2	1	1	3	7	10
Otu0993|259	LS1_122428	170909 AB520316	SH472533.07FU	k__Fungi	p__unidentified	c__unidentified	o__unidentified	f__unidentified	g__unidentified	s__Fungi_sp				234	306	2.94301e-73	0.87	0.98	Otu0993	0	0	0	0	0	0	0	0	0	0	0	0	0	163	0	0	0	0	0	0	0	0	0	0	0	0	0	0	0	0
Otu0998|160	LS1_1052980	752775 MF569807		k__Fungi	p__unidentified	c__unidentified	o__unidentified	f__unidentified	g__unidentified	s__Fungi_sp				233	438	4.3816e-109	0.97	1	Otu0998	3	0	0	76	0	1	3	0	0	0	1	0	0	0	0	0	1	0	0	0	3	1	3	0	0	0	0	0	1	40
Otu1000|53	LS1_246272	753444 MF569138		k__Fungi	p__unidentified	c__unidentified	o__unidentified	f__unidentified	g__unidentified	s__Fungi_sp				233	380	2.42552e-93	0.92	1	Otu1000	1	0	1	1	0	0	0	0	0	0	1	1	1	0	0	0	0	0	1	0	1	0	1	1	0	0	0	0	16	9
Otu1001|11	LS1_249853	752373 MF570209		k__Fungi	p__unidentified	c__unidentified	o__unidentified	f__unidentified	g__unidentified	s__Fungi_sp				233	262	2.59432e-61	0.83	1	Otu1001	0	0	0	7	0	0	0	0	0	0	0	0	0	0	0	0	0	0	0	0	0	0	0	0	0	0	0	0	0	2
Otu1002|19	LS1_1098427	695396 KX908170		k__Fungi	p__unidentified	c__unidentified	o__unidentified	f__unidentified	g__unidentified	s__Fungi_sp				233	466	1.1002e-116	1	1	Otu1002	0	0	0	8	0	0	0	0	0	0	0	0	0	0	0	0	1	1	0	0	0	0	1	0	0	0	0	0	0	0
Otu1007|12	LS1_1008188	683284 KX195377		k__Fungi	p__unidentified	c__unidentified	o__unidentified	f__unidentified	g__unidentified	s__Fungi_sp				233	288	2.27373e-68	0.87	0.91	Otu1007	1	0	1	0	0	0	0	0	0	0	0	0	1	0	0	0	1	0	0	0	0	0	0	0	0	0	0	0	0	0
Otu1010|2	LS1_170872	752404 MF570178		k__Fungi	p__unidentified	c__unidentified	o__unidentified	f__unidentified	g__unidentified	s__Fungi_sp				233	150	6.52585e-31	0.81	0.66	Otu1010	0	0	0	0	0	0	0	0	0	0	0	0	0	0	0	0	0	0	0	0	2	0	0	0	0	0	0	0	0	0
Otu1023|971	LS1_989814	682700 KX195961		k__Fungi	p__unidentified	c__unidentified	o__unidentified	f__unidentified	g__unidentified	s__Fungi_sp				232	130	1.73396e-25	0.81	0.56	Otu1023	59	15	25	72	50	10	35	13	2	17	9	6	19	7	4	4	19	11	9	5	16	4	26	8	10	11	6	10	9	51
Otu1025|187	LS1_690679	683827 KX194834		k__Fungi	p__unidentified	c__unidentified	o__unidentified	f__unidentified	g__unidentified	s__Fungi_sp				232	406	2.1154e-100	0.95	1	Otu1025	2	0	1	2	2	3	3	0	3	3	4	3	2	5	2	3	1	0	2	5	14	7	2	1	5	4	5	7	10	18
Otu1029|7473	LS1_901323	324472 GU308053		k__Fungi	p__unidentified	c__unidentified	o__unidentified	f__unidentified	g__unidentified	s__Fungi_sp				232	306	1.81567e-73	1	0.66	Otu1029	226	57	10	126	106	266	4	120	294	42	17	1	96	253	50	3	140	68	618	218	92	14	478	154	10	18	5	52	75	56
Otu1031|565	LS1_1059146	682651 KX196010		k__Fungi	p__unidentified	c__unidentified	o__unidentified	f__unidentified	g__unidentified	s__Fungi_sp				232	162	2.81857e-34	0.77	0.75	Otu1031	78	39	198	8	4	1	1	0	1	2	0	2	1	2	1	6	0	20	12	9	0	0	0	1	3	0	4	2	0	3
Otu1038|8	LS1_1026651	751418 MF571164		k__Fungi	p__unidentified	c__unidentified	o__unidentified	f__unidentified	g__unidentified	s__Fungi_sp				232	426	7.7667e-106	0.97	0.98	Otu1038	0	0	0	0	1	0	1	0	0	1	0	0	0	0	1	0	1	0	0	0	0	0	0	0	0	0	0	0	2	0
Otu1040|4	LS1_1162229	753371 MF569211		k__Fungi	p__unidentified	c__unidentified	o__unidentified	f__unidentified	g__unidentified	s__Fungi_sp				232	384	1.98123e-94	0.92	1	Otu1040	0	0	0	0	0	0	0	0	1	1	0	0	0	1	0	0	0	0	0	0	0	0	0	0	0	0	0	0	0	0
Otu1041|219	LS1_123145	682700 KX195961		k__Fungi	p__unidentified	c__unidentified	o__unidentified	f__unidentified	g__unidentified	s__Fungi_sp				231	136	4.07789e-27	0.82	0.57	Otu1041	12	9	4	11	19	9	22	3	2	2	4	3	15	3	0	1	1	1	1	2	6	3	6	2	3	1	3	5	3	31
Otu1045|17	LS1_1056970	753444 MF569138		k__Fungi	p__unidentified	c__unidentified	o__unidentified	f__unidentified	g__unidentified	s__Fungi_sp				231	436	1.5143e-108	0.97	1	Otu1045	0	0	0	0	0	0	0	0	0	0	0	0	8	0	0	0	0	0	0	0	0	0	0	0	0	0	0	0	0	5
Otu1048|13	LS1_1096744	682700 KX195961		k__Fungi	p__unidentified	c__unidentified	o__unidentified	f__unidentified	g__unidentified	s__Fungi_sp				231	134	1.42332e-26	0.74	0.83	Otu1048	0	0	0	1	0	0	1	0	0	0	0	0	0	1	0	0	1	0	0	0	0	0	0	0	0	0	0	0	0	2
Otu1049|10	LS1_288191	753630 MF568952		k__Fungi	p__unidentified	c__unidentified	o__unidentified	f__unidentified	g__unidentified	s__Fungi_sp				231	218	2.25342e-49	0.8	1	Otu1049	0	0	0	1	0	0	0	0	0	0	0	0	2	0	0	0	0	0	0	0	0	0	0	0	0	0	0	0	0	5
Otu1050|2	LS1_153621	682700 KX195961		k__Fungi	p__unidentified	c__unidentified	o__unidentified	f__unidentified	g__unidentified	s__Fungi_sp				231	130	1.73396e-25	0.81	0.56	Otu1050	1	0	0	0	0	0	0	0	0	0	0	0	0	0	0	0	0	0	0	0	0	0	0	0	0	0	0	0	0	0
Otu1054|2	LS1_400485	752705 MF569877		k__Fungi	p__unidentified	c__unidentified	o__unidentified	f__unidentified	g__unidentified	s__Fungi_sp				231	358	2.24945e-87	0.91	1	Otu1054	0	0	0	0	0	0	1	0	0	0	0	0	1	0	0	0	0	0	0	0	0	0	0	0	0	0	0	0	0	0
Otu1057|5	LS1_900248	682700 KX195961		k__Fungi	p__unidentified	c__unidentified	o__unidentified	f__unidentified	g__unidentified	s__Fungi_sp				231	130	1.73396e-25	0.81	0.56	Otu1057	0	0	0	0	0	0	0	0	0	0	0	0	0	0	0	0	0	0	0	0	1	0	0	0	0	0	0	0	0	1
Otu1060|5	LS1_1073694	730887 KY687755	SH530296.07FU	k__Fungi	p__unidentified	c__unidentified	o__unidentified	f__unidentified	g__unidentified	s__Fungi_sp				231	452	6.875e-113	0.99	1	Otu1060	0	0	0	0	0	0	0	0	0	0	0	0	0	0	0	0	0	2	0	0	0	0	0	0	0	1	0	0	0	0
Otu1065|2	LS1_29001	751418 MF571164		k__Fungi	p__unidentified	c__unidentified	o__unidentified	f__unidentified	g__unidentified	s__Fungi_sp				231	418	1.1642e-103	0.96	1	Otu1065	1	0	0	0	0	0	0	0	0	0	0	0	0	0	0	0	0	0	0	0	0	0	0	0	0	0	0	0	0	1
Otu1069|111	LS1_136268	683062 KX195599		k__Fungi	p__unidentified	c__unidentified	o__unidentified	f__unidentified	g__unidentified	s__Fungi_sp				230	178	1.58545e-38	0.83	0.68	Otu1069	5	1	6	4	14	1	3	1	0	3	1	3	3	2	0	2	2	1	0	5	1	3	0	0	4	3	0	1	6	3
Otu1070|41	LS1_431396	682943 KX195718		k__Fungi	p__unidentified	c__unidentified	o__unidentified	f__unidentified	g__unidentified	s__Fungi_sp				230	366	1.50816e-89	0.91	1	Otu1070	2	1	2	0	2	2	0	0	0	0	0	0	1	0	0	1	1	0	0	0	4	0	1	0	1	0	0	0	0	0
Otu1072|18	LS1_206327	752680 MF569902		k__Fungi	p__unidentified	c__unidentified	o__unidentified	f__unidentified	g__unidentified	s__Fungi_sp				230	454	1.96e-113	0.99	1	Otu1072	1	0	0	0	1	1	0	0	0	1	0	0	0	0	0	0	0	0	0	0	2	1	1	0	1	2	0	2	0	1
Otu1073|6	LS1_243373	674636 KY462434	SH630802.07FU	k__Fungi	p__unidentified	c__unidentified	o__unidentified	f__unidentified	g__unidentified	s__Fungi_sp				230	354	2.72682e-86	0.92	0.97	Otu1073	3	0	0	1	0	0	0	0	0	0	0	0	0	0	0	0	0	0	0	0	0	0	0	0	0	0	0	0	1	0
Otu1077|3	LS1_286973	42754 EU516682	SH213255.07FU	k__Fungi	p__unidentified	c__unidentified	o__unidentified	f__unidentified	g__unidentified	s__Fungi_sp				230	210	3.32782e-47	0.88	0.67	Otu1077	1	0	0	0	1	0	0	0	0	0	0	0	0	0	0	0	0	0	0	0	0	0	0	0	0	0	0	1	0	0
Otu1078|3	LS1_292640	752949 MF569633		k__Fungi	p__unidentified	c__unidentified	o__unidentified	f__unidentified	g__unidentified	s__Fungi_sp				230	228	4.3286e-52	0.82	0.85	Otu1078	0	0	0	0	0	0	0	0	0	0	0	0	0	0	0	0	0	0	0	0	0	0	0	0	0	0	0	0	0	0
Otu1079|2	LS1_349612	565936 KU581954	SH528414.07FU	k__Fungi	p__unidentified	c__unidentified	o__unidentified	f__unidentified	g__unidentified	s__Fungi_sp				230	434	5.2594e-108	0.97	1	Otu1079	0	0	0	0	0	0	0	0	2	0	0	0	0	0	0	0	0	0	0	0	0	0	0	0	0	0	0	0	0	0
Otu1098|4	LS1_774629	682769 KX195892		k__Fungi	p__unidentified	c__unidentified	o__unidentified	f__unidentified	g__unidentified	s__Fungi_sp				229	250	4.58445e-58	0.82	0.99	Otu1098	0	0	0	0	0	0	0	0	0	0	0	0	0	1	0	0	0	0	0	0	0	0	0	0	0	0	0	0	0	0
Otu1110|61	LS1_387363	752157 MF570425		k__Fungi	p__unidentified	c__unidentified	o__unidentified	f__unidentified	g__unidentified	s__Fungi_sp				229	454	1.9442e-113	1	0.99	Otu1110	6	4	0	0	1	0	0	0	0	1	0	0	0	0	0	0	0	0	0	0	0	9	2	3	0	1	1	0	0	1
Otu1111|3	LS1_974023	752916 MF569666		k__Fungi	p__unidentified	c__unidentified	o__unidentified	f__unidentified	g__unidentified	s__Fungi_sp				228	450	2.364e-112	0.99	1	Otu1111	0	0	0	1	0	0	0	0	0	0	0	0	0	0	0	0	0	0	0	0	0	0	0	0	0	0	0	0	0	0
Otu1113|19	LS1_326128	753866 MF568716		k__Fungi	p__unidentified	c__unidentified	o__unidentified	f__unidentified	g__unidentified	s__Fungi_sp				228	182	1.31211e-39	0.89	0.57	Otu1113	0	0	0	0	0	0	0	0	0	0	0	0	0	0	0	0	0	0	0	0	0	0	0	0	0	0	0	0	0	0
Otu1120|7	LS1_1137088	225052 JN943813	SH183868.07FU	k__Fungi	p__unidentified	c__unidentified	o__unidentified	f__unidentified	g__unidentified	s__Fungi_sp				228	388	1.59425e-95	0.94	1	Otu1120	0	0	0	0	0	0	0	0	0	0	0	0	0	0	0	0	0	0	0	0	0	0	0	0	0	0	0	0	0	0
Otu1121|67	LS1_132597	319058 GU307706		k__Fungi	p__unidentified	c__unidentified	o__unidentified	f__unidentified	g__unidentified	s__Fungi_sp				228	358	2.22029e-87	0.98	0.82	Otu1121	1	0	7	0	0	0	0	0	0	0	0	0	0	0	0	0	0	0	0	0	0	0	2	7	0	0	0	0	2	0
Otu1124|246	LS1_1116327	683944 KX194717		k__Fungi	p__unidentified	c__unidentified	o__unidentified	f__unidentified	g__unidentified	s__Fungi_sp				228	454	1.9442e-113	1	0.99	Otu1124	0	0	0	0	0	0	5	0	0	1	1	1	3	3	0	0	1	0	0	0	0	7	77	0	1	6	2	19	1	50
Otu1128|3	LS1_259769	683946 KX194715		k__Fungi	p__unidentified	c__unidentified	o__unidentified	f__unidentified	g__unidentified	s__Fungi_sp				228	254	3.75594e-59	0.83	0.97	Otu1128	0	0	0	0	0	0	0	0	0	0	0	0	0	0	0	0	0	0	0	0	0	0	0	0	0	0	0	0	0	0
Otu1131|397	LS1_551961	683956 KX194705		k__Fungi	p__unidentified	c__unidentified	o__unidentified	f__unidentified	g__unidentified	s__Fungi_sp				227	448	8.267e-112	0.99	1	Otu1131	10	6	9	16	20	7	11	0	5	4	5	5	2	5	2	5	5	2	2	4	3	5	10	6	2	1	1	7	5	26
Otu1133|36	LS1_815198	753208 MF569374		k__Fungi	p__unidentified	c__unidentified	o__unidentified	f__unidentified	g__unidentified	s__Fungi_sp				227	180	4.58851e-39	0.84	0.68	Otu1133	0	0	1	0	0	0	0	0	1	0	1	0	0	1	0	5	0	0	0	0	0	0	0	0	0	0	0	0	12	1
Otu1134|12	LS1_1009286	683810 KX194851		k__Fungi	p__unidentified	c__unidentified	o__unidentified	f__unidentified	g__unidentified	s__Fungi_sp				227	384	1.94592e-94	0.94	1	Otu1134	2	0	2	1	0	0	0	0	0	0	0	0	0	0	0	0	0	0	0	0	0	0	0	0	0	0	0	0	0	2
Otu1136|65	LS1_201996	752968 MF569614		k__Fungi	p__unidentified	c__unidentified	o__unidentified	f__unidentified	g__unidentified	s__Fungi_sp				227	448	8.267e-112	0.99	1	Otu1136	0	0	0	0	0	0	1	0	0	0	0	0	1	0	0	0	2	0	0	0	3	0	0	1	0	0	0	0	0	0
Otu1137|60	LS1_241772	684504 KX194157		k__Fungi	p__unidentified	c__unidentified	o__unidentified	f__unidentified	g__unidentified	s__Fungi_sp				227	282	9.44927e-67	0.85	0.99	Otu1137	0	9	0	0	0	0	5	0	0	0	0	0	0	0	1	0	0	0	0	0	1	0	0	0	0	0	0	0	0	0
Otu1138|5	LS1_457597	290952 JF697146		k__Fungi	p__unidentified	c__unidentified	o__unidentified	f__unidentified	g__unidentified	s__Fungi_sp				227	426	7.7427e-106	0.98	1	Otu1138	1	0	0	0	0	0	0	0	0	0	0	0	0	0	0	0	0	0	1	0	1	0	0	0	0	0	0	1	0	0
Otu1139|12	LS1_988439	694495 KU062137		k__Fungi	p__unidentified	c__unidentified	o__unidentified	f__unidentified	g__unidentified	s__Fungi_sp				227	434	5.217e-108	0.98	1	Otu1139	3	1	0	0	0	0	0	0	0	0	0	0	0	0	0	0	0	0	0	2	0	0	0	0	1	0	0	0	0	0
Otu1141|3	LS1_1092978	683062 KX195599		k__Fungi	p__unidentified	c__unidentified	o__unidentified	f__unidentified	g__unidentified	s__Fungi_sp				227	176	5.58994e-38	0.84	0.69	Otu1141	0	0	0	0	0	0	0	0	0	1	0	0	0	0	0	0	0	0	0	0	0	0	0	0	0	0	0	0	0	0
Otu1144|28	LS1_1057680	682561 KX196100		k__Fungi	p__unidentified	c__unidentified	o__unidentified	f__unidentified	g__unidentified	s__Fungi_sp				227	280	3.29812e-66	0.87	1	Otu1144	0	0	0	4	1	1	0	0	0	0	0	0	0	0	0	0	0	0	0	0	0	0	0	0	0	0	0	0	0	2
Otu1145|19	LS1_1070656	682886 KX195775		k__Fungi	p__unidentified	c__unidentified	o__unidentified	f__unidentified	g__unidentified	s__Fungi_sp				227	434	5.217e-108	0.98	1	Otu1145	0	0	0	0	0	0	0	0	0	0	0	0	0	0	0	0	0	1	0	0	0	0	0	0	0	0	0	0	0	0
Otu1148|3	LS1_198141	46268 EU489945	SH481094.07FU	k__Fungi	p__unidentified	c__unidentified	o__unidentified	f__unidentified	g__unidentified	s__Fungi_sp				227	224	5.23086e-51	0.81	0.99	Otu1148	0	0	0	0	0	0	0	0	0	0	0	0	0	0	0	0	1	0	0	0	0	0	0	0	0	0	0	0	0	0
Otu1149|4	LS1_620188	513560 KR535472	SH214439.07FU	k__Fungi	p__unidentified	c__unidentified	o__unidentified	f__unidentified	g__unidentified	s__Fungi_sp				227	454	1.9442e-113	1	1	Otu1149	0	0	0	0	0	0	0	0	0	0	0	0	0	0	0	0	0	0	0	4	0	0	0	0	0	0	0	0	0	0
Otu1152|8	LS1_160248	752628 MF569954		k__Fungi	p__unidentified	c__unidentified	o__unidentified	f__unidentified	g__unidentified	s__Fungi_sp				227	428	2.2183e-106	0.97	1	Otu1152	0	0	0	0	0	0	0	1	0	0	0	0	0	0	0	0	0	0	0	0	0	0	2	0	0	0	0	0	0	0
Otu1163|2	LS1_658372	168951 HM240178	SH470475.07FU	k__Fungi	p__unidentified	c__unidentified	o__unidentified	f__unidentified	g__unidentified	s__Fungi_sp				226	348	1.14436e-84	0.91	0.99	Otu1163	0	0	0	0	0	0	0	0	0	0	0	0	0	0	0	0	0	0	0	0	0	0	0	0	0	0	0	0	0	2
Otu1164|2	LS1_418654	16896 FJ528732	SH007272.07FU	k__Fungi	p__unidentified	c__unidentified	o__unidentified	f__unidentified	g__unidentified	s__Fungi_sp				226	236	2.87857e-54	0.81	1	Otu1164	0	0	0	0	0	0	0	0	0	0	0	0	0	0	0	0	0	0	1	0	0	0	0	0	0	0	0	0	0	0
Otu1167|30	LS1_1069372	684306 KX194355		k__Fungi	p__unidentified	c__unidentified	o__unidentified	f__unidentified	g__unidentified	s__Fungi_sp				226	452	6.7518e-113	1	1	Otu1167	0	0	2	0	0	0	0	0	0	0	0	0	0	0	0	0	0	0	0	0	0	0	0	0	0	0	0	0	0	0
Otu1174|8	LS1_1108117	682886 KX195775		k__Fungi	p__unidentified	c__unidentified	o__unidentified	f__unidentified	g__unidentified	s__Fungi_sp				226	372	3.48294e-91	0.93	0.99	Otu1174	0	0	0	0	0	0	0	0	0	0	0	0	0	0	0	0	0	0	0	0	0	0	0	0	0	0	0	0	0	0
Otu1180|85	LS1_1174465	683284 KX195377		k__Fungi	p__unidentified	c__unidentified	o__unidentified	f__unidentified	g__unidentified	s__Fungi_sp				225	264	7.19158e-62	0.85	1	Otu1180	3	0	0	5	1	0	7	1	0	1	0	0	1	0	0	0	1	0	0	0	5	0	2	2	0	1	0	0	0	7
Otu1183|15	LS1_1017150	683767 KX194894		k__Fungi	p__unidentified	c__unidentified	o__unidentified	f__unidentified	g__unidentified	s__Fungi_sp				225	174	1.93147e-37	0.77	0.85	Otu1183	3	0	1	1	2	0	1	0	0	1	0	0	0	0	0	0	0	0	0	0	0	1	0	0	1	0	1	0	0	1
Otu1184|15	LS1_386892	683062 KX195599		k__Fungi	p__unidentified	c__unidentified	o__unidentified	f__unidentified	g__unidentified	s__Fungi_sp				225	176	5.53376e-38	0.83	0.69	Otu1184	1	1	1	1	0	0	0	0	0	0	0	0	1	0	0	0	0	0	0	0	0	0	1	0	0	0	1	0	1	0
Otu1197|2	LS1_1154517	751218 MF571364		k__Fungi	p__unidentified	c__unidentified	o__unidentified	f__unidentified	g__unidentified	s__Fungi_sp				225	232	3.4891e-53	0.81	0.98	Otu1197	0	0	0	0	0	0	0	0	0	0	0	0	0	0	0	0	0	0	0	0	0	0	0	0	0	0	0	0	0	0
Otu1203|22	LS1_401914	692558 KU064074		k__Fungi	p__unidentified	c__unidentified	o__unidentified	f__unidentified	g__unidentified	s__Fungi_sp				224	434	5.1384e-108	0.99	1	Otu1203	0	3	2	0	1	0	0	0	0	0	0	0	0	4	0	0	2	0	0	0	0	0	0	0	0	0	0	0	9	0
Otu1204|8	LS1_188045	694867 KU061765		k__Fungi	p__unidentified	c__unidentified	o__unidentified	f__unidentified	g__unidentified	s__Fungi_sp				224	428	2.1849e-106	0.98	1	Otu1204	0	0	0	0	0	0	0	0	0	0	0	0	0	0	0	0	0	0	0	0	0	0	0	0	0	0	0	0	0	0
Otu1207|2	LS1_475599	751447 MF571135		k__Fungi	p__unidentified	c__unidentified	o__unidentified	f__unidentified	g__unidentified	s__Fungi_sp				224	364	5.14291e-89	0.92	1	Otu1207	0	0	0	0	0	0	0	0	0	0	0	0	0	0	0	0	0	0	0	0	0	0	0	0	0	0	0	0	0	0
Otu1208|3	LS1_1158389	683035 KX195626		k__Fungi	p__unidentified	c__unidentified	o__unidentified	f__unidentified	g__unidentified	s__Fungi_sp				224	348	1.1328e-84	0.92	1	Otu1208	1	0	0	1	0	0	0	0	0	0	0	0	0	0	0	0	0	0	0	0	0	0	0	0	0	0	0	0	0	0
Otu1210|545	LS1_168572	685692 KX192969		k__Fungi	p__unidentified	c__unidentified	o__unidentified	f__unidentified	g__unidentified	s__Fungi_sp				224	444	9.8182e-111	1	0.99	Otu1210	0	0	0	0	0	0	0	545	0	0	0	0	0	0	0	0	0	0	0	0	0	0	0	0	0	0	0	0	0	0
Otu1213|9	LS1_346441	413655 KJ834372	SH029882.07FU	k__Fungi	p__unidentified	c__unidentified	o__unidentified	f__unidentified	g__unidentified	s__Fungi_sp				224	444	9.8182e-111	1	0.99	Otu1213	0	0	0	0	0	0	0	0	0	0	0	0	0	0	0	0	0	0	0	0	0	0	0	0	0	0	0	9	0	0
Otu1215|2	LS1_1107421	753866 MF568716		k__Fungi	p__unidentified	c__unidentified	o__unidentified	f__unidentified	g__unidentified	s__Fungi_sp				224	198	5.87843e-44	0.82	0.77	Otu1215	0	0	0	0	0	0	0	0	0	0	0	0	0	0	0	0	0	1	0	0	0	0	0	0	0	0	0	0	1	0
Otu1218|2	LS1_255520	556729 KT881295		k__Fungi	p__unidentified	c__unidentified	o__unidentified	f__unidentified	g__unidentified	s__Fungi_sp				224	448	8.1423e-112	1	1	Otu1218	0	0	0	0	0	0	0	0	0	1	0	0	0	0	0	0	0	0	0	0	0	0	0	0	0	0	0	0	0	0
Otu1221|605	LS1_150967	752059 MF570523		k__Fungi	p__unidentified	c__unidentified	o__unidentified	f__unidentified	g__unidentified	s__Fungi_sp				224	326	7.47009e-79	0.99	0.74	Otu1221	58	14	0	104	0	44	2	1	4	0	1	18	34	4	0	7	11	0	25	6	38	8	0	16	5	40	28	6	0	2
Otu1223|178	LS1_957137	753453 MF569129		k__Fungi	p__unidentified	c__unidentified	o__unidentified	f__unidentified	g__unidentified	s__Fungi_sp				224	436	1.4572e-108	0.99	0.99	Otu1223	0	0	3	1	0	0	1	0	0	0	3	0	0	0	0	4	1	0	2	1	4	0	1	0	9	0	0	0	0	0
Otu1227|2	LS1_378401	751418 MF571164		k__Fungi	p__unidentified	c__unidentified	o__unidentified	f__unidentified	g__unidentified	s__Fungi_sp				224	308	8.15672e-74	0.87	1	Otu1227	0	0	0	0	2	0	0	0	0	0	0	0	0	0	0	0	0	0	0	0	0	0	0	0	0	0	0	0	0	0
Otu1232|559	LS1_65925	683524 KX195137		k__Fungi	p__unidentified	c__unidentified	o__unidentified	f__unidentified	g__unidentified	s__Fungi_sp				223	446	2.8275e-111	1	1	Otu1232	2	1	0	0	168	0	0	13	48	0	2	0	0	0	0	0	0	46	0	0	0	0	0	11	0	0	1	0	0	1
Otu1233|1991	LS1_606367	751447 MF571135		k__Fungi	p__unidentified	c__unidentified	o__unidentified	f__unidentified	g__unidentified	s__Fungi_sp				223	446	2.8275e-111	1	1	Otu1233	9	0	0	0	0	7	0	0	0	0	0	0	0	0	0	0	0	0	0	0	0	0	0	0	0	0	0	0	0	0
Otu1234|144	LS1_1037348	694158 KU062474		k__Fungi	p__unidentified	c__unidentified	o__unidentified	f__unidentified	g__unidentified	s__Fungi_sp				223	436	1.4647e-108	0.99	1	Otu1234	9	1	16	9	7	0	1	2	1	0	1	0	1	0	1	6	2	27	33	1	1	3	0	4	1	0	0	1	0	1
Otu1235|89	LS1_593906	685639 KX193022		k__Fungi	p__unidentified	c__unidentified	o__unidentified	f__unidentified	g__unidentified	s__Fungi_sp				223	430	6.2279e-107	0.98	1	Otu1235	3	0	0	0	0	1	0	2	0	0	1	1	37	0	0	0	2	0	0	0	9	0	0	0	1	0	0	0	1	0
Otu1243|51	LS1_1007590	682850 KX195811		k__Fungi	p__unidentified	c__unidentified	o__unidentified	f__unidentified	g__unidentified	s__Fungi_sp				223	142	9.2757e-29	0.79	0.69	Otu1243	1	0	3	0	2	0	0	0	0	0	0	0	0	0	0	0	0	0	0	0	1	0	0	0	0	0	0	0	0	0
Otu1251|2	LS1_734587	524345 KP891004		k__Fungi	p__unidentified	c__unidentified	o__unidentified	f__unidentified	g__unidentified	s__Fungi_sp				223	446	2.8275e-111	1	1	Otu1251	0	0	0	0	0	0	0	1	0	0	0	0	0	0	0	0	0	0	0	0	0	1	0	0	0	0	0	0	0	0
Otu1261|287	LS1_1121608	682769 KX195892		k__Fungi	p__unidentified	c__unidentified	o__unidentified	f__unidentified	g__unidentified	s__Fungi_sp				222	254	3.6686e-59	0.87	0.83	Otu1261	21	7	4	15	13	5	11	5	3	0	9	0	3	1	3	4	2	1	1	2	9	6	3	4	3	1	2	4	4	9
Otu1262|128	LS1_201840	753866 MF568716		k__Fungi	p__unidentified	c__unidentified	o__unidentified	f__unidentified	g__unidentified	s__Fungi_sp				222	168	8.08777e-36	0.79	0.74	Otu1262	6	1	1	2	4	2	5	0	0	0	1	0	1	1	1	1	0	2	1	0	0	1	1	1	2	1	0	2	0	1
Otu1265|11	LS1_536570	751831 MF570751		k__Fungi	p__unidentified	c__unidentified	o__unidentified	f__unidentified	g__unidentified	s__Fungi_sp				222	442	3.4092e-110	1	0.99	Otu1265	1	3	0	0	1	0	0	0	0	0	1	0	2	1	0	0	0	0	0	0	0	0	0	0	0	0	0	1	0	0
Otu1272|9	LS1_1016131	533905 KP897313		k__Fungi	p__unidentified	c__unidentified	o__unidentified	f__unidentified	g__unidentified	s__Fungi_sp				222	444	9.8182e-111	1	1	Otu1272	0	0	0	0	0	0	0	0	0	0	0	0	0	0	0	0	0	0	0	0	0	0	0	0	0	0	0	0	0	0
Otu1277|2	LS1_778980	753453 MF569129		k__Fungi	p__unidentified	c__unidentified	o__unidentified	f__unidentified	g__unidentified	s__Fungi_sp				222	426	7.5482e-106	0.98	1	Otu1277	0	0	0	0	0	0	0	0	0	0	0	0	0	0	0	0	0	0	0	0	0	0	0	0	1	0	0	0	0	0
Otu1280|4	LS1_246786	533359 KP897860		k__Fungi	p__unidentified	c__unidentified	o__unidentified	f__unidentified	g__unidentified	s__Fungi_sp				222	266	2.02904e-62	0.84	1	Otu1280	0	0	0	0	0	0	0	0	0	0	0	0	0	0	0	0	1	1	0	0	0	0	0	0	0	0	0	1	0	0
Otu1282|2	LS1_127532	683069 KX195592		k__Fungi	p__unidentified	c__unidentified	o__unidentified	f__unidentified	g__unidentified	s__Fungi_sp				221	294	5.06867e-70	0.86	1	Otu1282	0	0	0	0	0	0	0	0	0	0	0	0	0	0	0	0	0	0	0	0	0	0	0	0	0	0	1	0	0	0
Otu1283|1301	LS1_334694	752722 MF569860		k__Fungi	p__unidentified	c__unidentified	o__unidentified	f__unidentified	g__unidentified	s__Fungi_sp				221	146	7.53587e-30	0.76	0.79	Otu1283	4	0	0	1	0	3	0	0	1	0	0	3	0	0	0	0	0	0	0	0	0	1	0	5	0	0	0	0	0	571
Otu1284|144	LS1_132063	752722 MF569860		k__Fungi	p__unidentified	c__unidentified	o__unidentified	f__unidentified	g__unidentified	s__Fungi_sp				221	194	7.05178e-43	0.8	0.92	Otu1284	0	0	0	0	0	0	0	0	0	0	0	0	0	0	0	0	0	0	0	0	0	0	0	0	0	0	0	0	0	0
Otu1286|5	LS1_525811	476417 KT219144		k__Fungi	p__unidentified	c__unidentified	o__unidentified	f__unidentified	g__unidentified	s__Fungi_sp				221	392	1.27162e-96	0.99	0.9	Otu1286	0	0	0	0	0	0	0	0	0	0	1	0	0	0	0	0	0	1	0	0	2	0	0	0	0	0	0	0	0	1
Otu1288|42	LS1_1098987	428558 KM493601		k__Fungi	p__unidentified	c__unidentified	o__unidentified	f__unidentified	g__unidentified	s__Fungi_sp				221	436	1.4496e-108	0.99	1	Otu1288	10	0	0	0	0	0	0	0	0	0	0	0	0	0	0	0	0	0	0	0	0	0	0	0	0	0	0	0	0	0
Otu1289|2	LS1_987214	685318 KX193343		k__Fungi	p__unidentified	c__unidentified	o__unidentified	f__unidentified	g__unidentified	s__Fungi_sp				221	260	8.58324e-61	0.99	0.6	Otu1289	0	2	0	0	0	0	0	0	0	0	0	0	0	0	0	0	0	0	0	0	0	0	0	0	0	0	0	0	0	0
Otu1290|16	LS1_363712	684517 KX194144		k__Fungi	p__unidentified	c__unidentified	o__unidentified	f__unidentified	g__unidentified	s__Fungi_sp				221	378	8.02478e-93	0.95	0.99	Otu1290	0	0	0	0	0	0	0	0	0	0	0	0	0	0	0	1	0	0	0	0	1	1	1	1	1	0	0	0	0	5
Otu1295|14	LS1_467342	694910 KU061722		k__Fungi	p__unidentified	c__unidentified	o__unidentified	f__unidentified	g__unidentified	s__Fungi_sp				221	410	1.6283e-101	0.98	0.98	Otu1295	0	0	0	0	0	0	0	1	2	0	0	0	0	0	0	0	0	3	1	0	0	0	0	0	0	1	0	1	1	1
Otu1297|3	LS1_155846	683062 KX195599		k__Fungi	p__unidentified	c__unidentified	o__unidentified	f__unidentified	g__unidentified	s__Fungi_sp				221	166	2.80836e-35	0.82	0.72	Otu1297	0	1	0	0	0	0	0	0	0	0	0	0	0	0	0	0	0	0	0	0	0	0	0	0	0	0	0	0	0	0
Otu1298|3	LS1_23258	682769 KX195892		k__Fungi	p__unidentified	c__unidentified	o__unidentified	f__unidentified	g__unidentified	s__Fungi_sp				221	264	7.04555e-62	0.88	0.84	Otu1298	0	0	0	0	0	0	0	0	0	0	0	0	0	1	0	1	0	0	0	0	0	0	0	0	0	0	0	0	0	1
Otu1300|103	LS1_122881	685108 KX193553		k__Fungi	p__unidentified	c__unidentified	o__unidentified	f__unidentified	g__unidentified	s__Fungi_sp				221	440	1.1838e-109	1	0.99	Otu1300	16	3	2	0	0	4	10	1	1	0	0	1	17	5	2	0	1	0	1	0	0	8	3	0	4	0	1	9	0	9
Otu1308|10	LS1_1025345	752130 MF570452		k__Fungi	p__unidentified	c__unidentified	o__unidentified	f__unidentified	g__unidentified	s__Fungi_sp				221	242	6.59879e-56	0.85	0.88	Otu1308	1	0	0	1	0	0	0	0	0	0	1	0	0	0	0	1	0	0	0	0	1	0	1	0	1	0	0	0	0	0
Otu1315|2	LS1_533992	523597 KP891774		k__Fungi	p__unidentified	c__unidentified	o__unidentified	f__unidentified	g__unidentified	s__Fungi_sp				220	424	2.6074e-105	0.98	1	Otu1315	2	0	0	0	0	0	0	0	0	0	0	0	0	0	0	0	0	0	0	0	0	0	0	0	0	0	0	0	0	0
Otu1318|15	LS1_1146301	694504 KU062128		k__Fungi	p__unidentified	c__unidentified	o__unidentified	f__unidentified	g__unidentified	s__Fungi_sp				220	420	3.1765e-104	0.98	1	Otu1318	0	1	1	0	0	0	1	0	0	0	0	0	5	0	0	0	0	1	0	0	0	0	0	0	1	0	0	1	0	0
Otu1326|8	LS1_59238	683946 KX194715		k__Fungi	p__unidentified	c__unidentified	o__unidentified	f__unidentified	g__unidentified	s__Fungi_sp				220	230	1.18073e-52	0.84	0.9	Otu1326	0	0	0	0	0	0	0	0	0	0	0	0	0	0	0	0	0	0	0	0	0	0	0	0	0	0	0	0	0	0
Otu1333|8	LS1_348250	660853 KX777143		k__Fungi	p__unidentified	c__unidentified	o__unidentified	f__unidentified	g__unidentified	s__Fungi_sp				220	406	2.0046e-100	0.99	0.93	Otu1333	4	0	0	0	0	0	0	0	0	0	1	0	0	0	0	0	0	0	0	0	0	0	0	0	0	0	1	0	0	0
Otu1335|9	LS1_236470	533118 KP898104		k__Fungi	p__unidentified	c__unidentified	o__unidentified	f__unidentified	g__unidentified	s__Fungi_sp				219	420	3.1599e-104	0.99	0.99	Otu1335	0	0	0	0	0	0	0	0	0	0	0	0	0	0	0	0	0	1	0	0	0	0	0	0	0	0	0	0	2	1
Otu1337|28	LS1_1029599	684318 KX194343		k__Fungi	p__unidentified	c__unidentified	o__unidentified	f__unidentified	g__unidentified	s__Fungi_sp				219	432	1.7477e-107	0.99	1	Otu1337	2	0	2	0	0	0	1	1	0	0	1	0	0	0	0	0	0	1	0	0	2	1	0	0	1	0	1	3	1	0
Otu1338|29	LS1_1163297	684517 KX194144		k__Fungi	p__unidentified	c__unidentified	o__unidentified	f__unidentified	g__unidentified	s__Fungi_sp				219	432	1.7477e-107	0.99	1	Otu1338	1	1	0	1	2	0	0	1	0	1	0	0	1	0	0	1	0	0	0	0	0	1	0	0	0	0	1	0	0	3
Otu1339|7	LS1_163111	753087 MF569495		k__Fungi	p__unidentified	c__unidentified	o__unidentified	f__unidentified	g__unidentified	s__Fungi_sp				219	212	9.07741e-48	0.84	0.8	Otu1339	0	0	0	0	0	0	0	0	0	0	0	0	0	0	0	0	0	0	0	0	0	0	0	0	0	0	0	0	0	0
Otu1344|3	LS1_1020775	682561 KX196100		k__Fungi	p__unidentified	c__unidentified	o__unidentified	f__unidentified	g__unidentified	s__Fungi_sp				219	162	3.38582e-34	0.79	0.79	Otu1344	0	0	0	0	0	0	0	0	0	0	0	0	1	0	0	0	0	0	0	0	0	0	0	0	0	0	0	0	0	0
Otu1347|4	LS1_441218	683325 KX195336		k__Fungi	p__unidentified	c__unidentified	o__unidentified	f__unidentified	g__unidentified	s__Fungi_sp				219	390	4.36939e-96	0.96	0.98	Otu1347	0	1	0	0	0	0	0	0	0	0	0	0	0	0	0	0	0	0	0	0	0	0	1	0	0	0	0	0	0	0
Otu1353|3	LS1_448511	751218 MF571364		k__Fungi	p__unidentified	c__unidentified	o__unidentified	f__unidentified	g__unidentified	s__Fungi_sp				219	396	1.03299e-97	0.96	0.98	Otu1353	0	0	0	0	0	0	0	0	0	0	0	0	0	0	0	0	0	0	0	0	0	0	0	0	0	0	0	0	0	0
Otu1355|135	LS1_825524	683008 KX195653		k__Fungi	p__unidentified	c__unidentified	o__unidentified	f__unidentified	g__unidentified	s__Fungi_sp				218	162	3.3681e-34	0.88	0.53	Otu1355	1	3	3	2	28	0	0	1	2	1	3	1	1	2	0	0	0	4	0	2	2	0	0	0	0	0	0	0	0	1
Otu1356|132	LS1_124578	682769 KX195892		k__Fungi	p__unidentified	c__unidentified	o__unidentified	f__unidentified	g__unidentified	s__Fungi_sp				218	354	2.58254e-86	0.93	1	Otu1356	4	6	2	1	13	1	3	1	1	0	0	2	9	3	0	2	4	1	3	3	10	1	1	1	0	0	3	3	5	5
Otu1365|5	LS1_505745	684310 KX194351		k__Fungi	p__unidentified	c__unidentified	o__unidentified	f__unidentified	g__unidentified	s__Fungi_sp				218	436	1.4271e-108	1	1	Otu1365	0	0	0	0	0	0	0	0	0	0	0	0	0	0	0	0	0	0	0	0	0	0	1	0	0	0	0	0	0	0
Otu1366|9	LS1_1119622	683098 KX195563		k__Fungi	p__unidentified	c__unidentified	o__unidentified	f__unidentified	g__unidentified	s__Fungi_sp				218	430	6.0682e-107	0.99	1	Otu1366	0	1	0	0	0	0	0	0	1	0	0	2	0	0	1	0	0	0	0	0	0	0	0	0	0	0	0	0	3	0
Otu1368|3	LS1_15888	427891 KM494360		k__Fungi	p__unidentified	c__unidentified	o__unidentified	f__unidentified	g__unidentified	s__Fungi_sp				218	386	5.32301e-95	0.95	1	Otu1368	0	0	0	0	0	0	0	0	0	0	0	0	0	0	0	0	3	0	0	0	0	0	0	0	0	0	0	0	0	0
Otu1370|2	LS1_3873	428224 KM493946		k__Fungi	p__unidentified	c__unidentified	o__unidentified	f__unidentified	g__unidentified	s__Fungi_sp				218	400	8.4349e-99	0.96	1	Otu1370	0	0	0	0	0	0	0	0	0	0	0	0	0	0	0	0	0	0	0	0	0	0	0	0	0	0	0	0	0	0
Otu1371|2	LS1_43896	753729 MF568853		k__Fungi	p__unidentified	c__unidentified	o__unidentified	f__unidentified	g__unidentified	s__Fungi_sp				218	436	1.4271e-108	1	1	Otu1371	0	0	0	0	0	0	0	0	0	0	0	0	0	0	0	0	0	1	0	0	0	0	1	0	0	0	0	0	0	0
Otu1374|9	LS1_1159962	753113 MF569469		k__Fungi	p__unidentified	c__unidentified	o__unidentified	f__unidentified	g__unidentified	s__Fungi_sp				218	436	1.4271e-108	1	1	Otu1374	0	0	0	5	0	0	1	0	0	0	0	0	0	0	0	0	0	0	0	0	0	0	0	1	0	0	0	0	0	0
Otu1375|34	LS1_251768	693742 KU062890		k__Fungi	p__unidentified	c__unidentified	o__unidentified	f__unidentified	g__unidentified	s__Fungi_sp				218	422	8.9112e-105	0.99	0.99	Otu1375	2	0	0	0	1	0	2	0	0	2	1	1	1	1	0	0	0	0	0	1	1	1	1	1	0	0	1	1	0	0
Otu1384|37	LS1_639982	682769 KX195892		k__Fungi	p__unidentified	c__unidentified	o__unidentified	f__unidentified	g__unidentified	s__Fungi_sp				217	216	7.37317e-49	0.84	0.82	Otu1384	3	0	0	0	10	0	0	2	0	0	0	0	2	0	0	1	0	1	0	0	0	0	0	0	1	0	0	1	0	0
Otu1385|11	LS1_923030	537503 UDB025866	SH023478.07FU	k__Fungi	p__unidentified	c__unidentified	o__unidentified	f__unidentified	g__unidentified	s__Fungi_sp				217	404	6.8874e-100	0.97	1	Otu1385	0	0	0	0	0	0	0	0	0	0	0	0	0	0	0	0	0	0	6	0	0	0	0	0	0	0	0	0	0	0
Otu1386|19	LS1_1001012	751595 MF570987		k__Fungi	p__unidentified	c__unidentified	o__unidentified	f__unidentified	g__unidentified	s__Fungi_sp				217	194	6.90563e-43	0.86	0.73	Otu1386	0	0	0	0	0	0	0	0	0	0	0	0	0	0	0	0	4	0	0	0	3	0	2	0	0	0	0	0	0	0
Otu1397|5	LS1_1008568	683056 KX195605		k__Fungi	p__unidentified	c__unidentified	o__unidentified	f__unidentified	g__unidentified	s__Fungi_sp				217	348	1.09234e-84	0.92	1	Otu1397	2	0	0	1	0	0	0	0	0	0	0	0	0	0	0	0	0	0	0	0	0	0	0	0	0	0	0	0	0	1
Otu1400|12	LS1_283843	683956 KX194705		k__Fungi	p__unidentified	c__unidentified	o__unidentified	f__unidentified	g__unidentified	s__Fungi_sp				217	328	2.93117e-79	0.89	1	Otu1400	0	0	0	0	0	1	0	0	0	0	0	1	0	0	0	0	0	0	0	0	0	0	0	2	0	1	1	0	0	3
Otu1403|100	LS1_130087	682769 KX195892		k__Fungi	p__unidentified	c__unidentified	o__unidentified	f__unidentified	g__unidentified	s__Fungi_sp				217	226	1.40829e-51	0.85	0.83	Otu1403	3	0	3	3	12	2	1	0	1	3	0	1	0	2	0	3	3	2	0	4	3	0	2	0	1	0	1	0	3	2
Otu1405|2	LS1_767886	317660 GU310504		k__Fungi	p__unidentified	c__unidentified	o__unidentified	f__unidentified	g__unidentified	s__Fungi_sp				217	426	7.3537e-106	0.99	1	Otu1405	1	0	0	0	0	0	0	0	0	0	0	0	0	0	0	0	0	0	0	0	0	0	0	0	0	0	0	0	0	0
Otu1407|3	LS1_1055956	523104 KP892312		k__Fungi	p__unidentified	c__unidentified	o__unidentified	f__unidentified	g__unidentified	s__Fungi_sp				217	432	1.7203e-107	1	0.99	Otu1407	0	0	0	0	0	0	0	0	0	0	0	0	0	0	0	0	1	0	0	0	0	0	0	0	0	0	0	0	0	0
Otu1412|11	LS1_1081739	682769 KX195892		k__Fungi	p__unidentified	c__unidentified	o__unidentified	f__unidentified	g__unidentified	s__Fungi_sp				216	226	1.41583e-51	0.85	0.83	Otu1412	0	0	0	1	1	0	0	0	2	0	0	1	0	2	0	0	0	0	0	1	2	0	0	0	0	0	0	0	0	0
Otu1413|176	LS1_1017266	683056 KX195605		k__Fungi	p__unidentified	c__unidentified	o__unidentified	f__unidentified	g__unidentified	s__Fungi_sp				216	414	1.3225e-102	0.98	1	Otu1413	1	3	3	14	3	1	1	0	2	1	1	3	0	3	1	1	2	0	0	9	8	0	2	3	0	2	0	1	0	11
Otu1415|9	LS1_212236	683767 KX194894		k__Fungi	p__unidentified	c__unidentified	o__unidentified	f__unidentified	g__unidentified	s__Fungi_sp				216	166	2.7356e-35	0.79	0.81	Otu1415	1	0	1	1	0	0	0	0	0	0	0	0	0	0	0	0	0	0	0	2	0	0	1	0	0	0	0	0	0	1
Otu1416|31	LS1_857964	683069 KX195592		k__Fungi	p__unidentified	c__unidentified	o__unidentified	f__unidentified	g__unidentified	s__Fungi_sp				216	346	3.79248e-84	0.92	1	Otu1416	0	1	1	0	1	2	0	0	0	0	0	2	0	0	0	2	0	0	1	1	5	1	3	0	0	0	3	0	4	0
Otu1427|7	LS1_130750	752168 MF570414		k__Fungi	p__unidentified	c__unidentified	o__unidentified	f__unidentified	g__unidentified	s__Fungi_sp				216	338	5.62854e-82	0.91	1	Otu1427	0	0	0	0	0	0	0	0	0	0	0	0	0	0	0	1	0	0	0	0	0	0	1	0	0	0	0	1	1	3
Otu1431|148	LS1_1058834	753208 MF569374		k__Fungi	p__unidentified	c__unidentified	o__unidentified	f__unidentified	g__unidentified	s__Fungi_sp				216	428	2.0734e-106	1	0.99	Otu1431	9	0	1	5	3	1	4	2	3	2	5	1	8	1	0	1	0	0	2	1	2	0	0	0	0	0	0	1	5	3
Otu1434|169	LS1_521374	428051 KM494157		k__Fungi	p__unidentified	c__unidentified	o__unidentified	f__unidentified	g__unidentified	s__Fungi_sp				215	378	7.77531e-93	0.95	1	Otu1434	44	8	0	3	11	3	0	2	0	1	1	3	5	3	1	3	0	1	2	1	5	2	1	2	1	2	0	3	4	14
Otu1453|42	LS1_332585	385884 KF800540	SH018123.07FU	k__Fungi	p__unidentified	c__unidentified	o__unidentified	f__unidentified	g__unidentified	s__Fungi_sp				215	366	1.40581e-89	0.96	0.94	Otu1453	2	0	2	1	3	3	3	0	0	0	0	0	1	2	0	0	1	2	2	1	2	1	0	1	0	0	0	0	2	1
Otu1455|303	LS1_73886	685938 KX192723		k__Fungi	p__unidentified	c__unidentified	o__unidentified	f__unidentified	g__unidentified	s__Fungi_sp				215	384	1.76013e-94	0.97	0.96	Otu1455	28	18	2	25	47	4	5	3	6	6	0	2	4	7	2	12	6	1	5	6	16	4	8	7	6	4	10	4	3	11
Otu1459|23	LS1_863694	682777 KX195884		k__Fungi	p__unidentified	c__unidentified	o__unidentified	f__unidentified	g__unidentified	s__Fungi_sp				215	414	1.3085e-102	0.99	0.99	Otu1459	0	1	1	0	0	0	0	0	0	0	0	0	0	0	0	4	0	0	0	1	0	0	0	0	0	0	0	0	0	0
Otu1461|19	LS1_1071742	170633 AB520595	SH198923.07FU	k__Fungi	p__unidentified	c__unidentified	o__unidentified	f__unidentified	g__unidentified	s__Fungi_sp				215	338	5.5986e-82	0.93	0.96	Otu1461	0	0	0	0	0	0	0	0	0	0	0	0	1	0	0	0	0	0	2	0	0	0	0	0	0	0	0	0	0	0
Otu1464|74	LS1_386096	685397 KX193264		k__Fungi	p__unidentified	c__unidentified	o__unidentified	f__unidentified	g__unidentified	s__Fungi_sp				215	396	1.00054e-97	0.97	0.99	Otu1464	3	1	4	9	5	2	1	1	0	1	3	6	3	4	0	0	0	0	0	1	6	0	4	1	1	0	2	0	2	1
Otu1465|39	LS1_1051691	491773 KU141251	SH492727.07FU	k__Fungi	p__unidentified	c__unidentified	o__unidentified	f__unidentified	g__unidentified	s__Fungi_sp				215	400	8.3017e-99	0.97	1	Otu1465	5	0	1	0	4	1	0	0	0	2	0	2	1	1	0	1	1	0	1	0	1	0	1	0	0	0	0	0	0	0
Otu1467|15	LS1_1006271	682769 KX195892		k__Fungi	p__unidentified	c__unidentified	o__unidentified	f__unidentified	g__unidentified	s__Fungi_sp				215	210	3.10197e-47	0.9	0.66	Otu1467	1	0	0	3	0	0	0	1	0	0	0	0	1	0	0	0	0	0	0	1	2	0	0	0	1	1	0	1	0	0
Otu1519|6	LS1_1004651	753866 MF568716		k__Fungi	p__unidentified	c__unidentified	o__unidentified	f__unidentified	g__unidentified	s__Fungi_sp				215	168	7.79594e-36	0.87	0.59	Otu1519	0	0	0	0	0	0	0	0	0	0	0	0	0	0	1	0	1	0	0	0	0	0	0	0	0	0	0	0	0	0
Otu1523|5	LS1_1174983	683359 KX195302		k__Fungi	p__unidentified	c__unidentified	o__unidentified	f__unidentified	g__unidentified	s__Fungi_sp				215	216	7.29515e-49	0.84	0.9	Otu1523	0	0	0	0	0	0	0	0	0	0	0	0	0	0	0	0	0	0	0	0	0	0	0	0	0	0	0	0	0	0
Otu1526|121	LS1_898967	682561 KX196100		k__Fungi	p__unidentified	c__unidentified	o__unidentified	f__unidentified	g__unidentified	s__Fungi_sp				215	176	5.22477e-38	0.8	0.84	Otu1526	3	0	0	1	4	0	5	3	0	0	0	0	0	0	0	0	1	1	0	0	6	1	1	1	0	0	1	1	0	1
Otu1532|70	LS1_692910	751929 MF570653		k__Fungi	p__unidentified	c__unidentified	o__unidentified	f__unidentified	g__unidentified	s__Fungi_sp				215	420	3.0607e-104	0.99	0.99	Otu1532	7	0	0	16	1	0	2	0	3	2	0	0	1	0	0	2	2	2	0	0	0	0	4	1	1	1	1	0	0	7
Otu1536|2	LS1_8434	751590 MF570992		k__Fungi	p__unidentified	c__unidentified	o__unidentified	f__unidentified	g__unidentified	s__Fungi_sp				215	206	3.77898e-46	0.82	0.93	Otu1536	0	0	2	0	0	0	0	0	0	0	0	0	0	0	0	0	0	0	0	0	0	0	0	0	0	0	0	0	0	0
Otu1539|30	LS1_135586	752140 MF570442		k__Fungi	p__unidentified	c__unidentified	o__unidentified	f__unidentified	g__unidentified	s__Fungi_sp				214	422	8.8164e-105	0.99	1	Otu1539	2	0	0	0	0	0	0	0	0	0	0	0	0	0	0	28	0	0	0	0	0	0	0	0	0	0	0	0	0	0
Otu1542|159	LS1_123029	725720 KX221515		k__Fungi	p__unidentified	c__unidentified	o__unidentified	f__unidentified	g__unidentified	s__Fungi_sp				214	396	1.00595e-97	0.97	1	Otu1542	0	0	0	0	0	0	0	0	0	0	0	0	8	0	0	0	0	0	0	0	0	0	0	0	0	0	0	0	0	0
Otu1547|100	LS1_1071676	683062 KX195599		k__Fungi	p__unidentified	c__unidentified	o__unidentified	f__unidentified	g__unidentified	s__Fungi_sp				214	140	3.08811e-28	0.85	0.56	Otu1547	6	0	1	1	19	0	0	3	2	1	1	2	0	1	0	0	2	0	2	2	3	0	1	1	0	0	0	1	1	4
Otu1553|10	LS1_208242	751095 MF571487		k__Fungi	p__unidentified	c__unidentified	o__unidentified	f__unidentified	g__unidentified	s__Fungi_sp				214	422	8.8164e-105	0.99	1	Otu1553	2	0	0	0	0	0	1	0	0	0	1	0	0	1	0	0	0	0	0	0	0	0	0	0	0	0	0	0	2	0
Otu1575|2	LS1_1081186	752392 MF570190		k__Fungi	p__unidentified	c__unidentified	o__unidentified	f__unidentified	g__unidentified	s__Fungi_sp				214	384	1.8188e-94	0.96	1	Otu1575	0	0	0	0	0	0	0	0	0	0	0	0	1	0	0	1	0	0	0	0	0	0	0	0	0	0	0	0	0	0
Otu1578|3	LS1_328654	725720 KX221515		k__Fungi	p__unidentified	c__unidentified	o__unidentified	f__unidentified	g__unidentified	s__Fungi_sp				214	380	2.21575e-93	0.95	1	Otu1578	0	0	0	0	0	0	0	0	0	0	0	0	0	0	0	0	0	0	0	0	0	0	0	0	0	0	0	0	0	0
Otu1579|2	LS1_343477	753601 MF568981		k__Fungi	p__unidentified	c__unidentified	o__unidentified	f__unidentified	g__unidentified	s__Fungi_sp				214	422	8.8164e-105	0.99	1	Otu1579	0	0	0	0	2	0	0	0	0	0	0	0	0	0	0	0	0	0	0	0	0	0	0	0	0	0	0	0	0	0
Otu1580|2	LS1_93460	683645 KX195016		k__Fungi	p__unidentified	c__unidentified	o__unidentified	f__unidentified	g__unidentified	s__Fungi_sp				214	336	1.94365e-81	0.91	1	Otu1580	0	0	0	0	0	0	0	0	0	0	0	0	0	0	0	0	0	0	0	0	0	0	0	0	0	0	1	0	0	0
Otu1585|52	LS1_260005	751929 MF570653		k__Fungi	p__unidentified	c__unidentified	o__unidentified	f__unidentified	g__unidentified	s__Fungi_sp				214	416	3.7287e-103	0.99	0.99	Otu1585	4	1	0	18	1	0	0	0	0	1	1	0	2	0	0	1	0	0	1	0	1	0	1	1	1	0	0	0	0	10
Otu1586|205	LS1_123736	751654 MF570928		k__Fungi	p__unidentified	c__unidentified	o__unidentified	f__unidentified	g__unidentified	s__Fungi_sp				214	420	3.0607e-104	0.99	0.99	Otu1586	17	1	5	7	9	4	2	1	2	0	0	0	0	0	1	0	2	1	0	2	4	0	4	6	0	0	1	1	0	13
Otu1589|808	LS1_842732	683149 KX195512		k__Fungi	p__unidentified	c__unidentified	o__unidentified	f__unidentified	g__unidentified	s__Fungi_sp				213	358	2.06409e-87	0.96	0.92	Otu1589	41	13	6	70	45	15	39	9	8	5	18	4	27	4	4	2	6	5	4	11	9	6	15	8	4	9	4	10	12	33
Otu1595|841	LS1_127469	683149 KX195512		k__Fungi	p__unidentified	c__unidentified	o__unidentified	f__unidentified	g__unidentified	s__Fungi_sp				213	348	1.05767e-84	0.93	0.99	Otu1595	56	10	18	54	60	14	22	12	7	5	12	6	12	9	2	6	14	5	8	15	36	11	15	8	6	8	12	8	24	37
Otu1598|15	LS1_539519	685397 KX193264		k__Fungi	p__unidentified	c__unidentified	o__unidentified	f__unidentified	g__unidentified	s__Fungi_sp				213	392	1.21891e-96	0.97	1	Otu1598	0	1	3	0	3	0	1	0	0	0	0	0	0	1	0	0	0	1	1	0	0	0	0	0	0	0	0	0	0	0
Otu1604|33	LS1_912720	683149 KX195512		k__Fungi	p__unidentified	c__unidentified	o__unidentified	f__unidentified	g__unidentified	s__Fungi_sp				213	334	6.6746e-81	0.93	0.98	Otu1604	3	0	0	2	3	1	1	2	0	0	1	0	0	0	0	0	0	1	0	1	1	0	1	0	0	0	0	0	2	3
Otu1606|25	LS1_1045780	682550 KX196111		k__Fungi	p__unidentified	c__unidentified	o__unidentified	f__unidentified	g__unidentified	s__Fungi_sp				213	344	1.30258e-83	0.93	1	Otu1606	0	0	0	0	0	0	0	0	0	0	0	0	0	0	0	0	0	0	0	0	0	0	0	0	0	0	0	0	0	0
Otu1607|10	LS1_1059367	476426 KT219135		k__Fungi	p__unidentified	c__unidentified	o__unidentified	f__unidentified	g__unidentified	s__Fungi_sp				213	278	1.07017e-65	0.9	0.86	Otu1607	0	0	0	0	0	0	0	0	0	0	0	0	0	0	0	0	1	0	0	0	0	0	2	0	1	0	0	0	0	2
Otu1621|2	LS1_669061	752985 MF569597		k__Fungi	p__unidentified	c__unidentified	o__unidentified	f__unidentified	g__unidentified	s__Fungi_sp				213	426	7.198e-106	1	1	Otu1621	0	0	0	0	0	0	0	0	0	0	0	0	0	0	0	0	0	0	0	0	0	0	1	0	0	0	0	0	0	0
Otu1627|2	LS1_262992	752074 MF570508		k__Fungi	p__unidentified	c__unidentified	o__unidentified	f__unidentified	g__unidentified	s__Fungi_sp				212	408	5.5039e-101	0.98	1	Otu1627	0	0	0	0	0	0	0	0	0	0	0	0	0	0	0	0	0	0	0	0	0	2	0	0	0	0	0	0	0	0
Otu1638|375	LS1_1010160	695412 KX908154		k__Fungi	p__unidentified	c__unidentified	o__unidentified	f__unidentified	g__unidentified	s__Fungi_sp				212	422	8.6742e-105	1	0.99	Otu1638	6	7	6	5	25	2	3	20	2	8	1	1	7	1	4	0	113	8	1	4	3	41	3	2	2	0	1	1	1	5
Otu1639|371	LS1_129634	682850 KX195811		k__Fungi	p__unidentified	c__unidentified	o__unidentified	f__unidentified	g__unidentified	s__Fungi_sp				212	322	1.2002e-77	0.91	0.99	Otu1639	43	8	13	32	27	2	23	1	2	3	2	0	0	0	1	7	5	3	4	4	3	1	4	0	2	1	1	1	9	4
Otu1643|28	LS1_1029658	752907 MF569675		k__Fungi	p__unidentified	c__unidentified	o__unidentified	f__unidentified	g__unidentified	s__Fungi_sp				211	416	3.6884e-103	0.99	1	Otu1643	2	0	0	0	1	0	1	0	0	0	1	0	0	2	1	0	0	0	0	0	0	0	0	0	0	0	1	0	0	3
Otu1645|36	LS1_1018279	695412 KX908154		k__Fungi	p__unidentified	c__unidentified	o__unidentified	f__unidentified	g__unidentified	s__Fungi_sp				211	416	3.6884e-103	0.99	1	Otu1645	0	0	0	0	4	0	0	2	0	1	0	0	1	0	0	0	13	0	0	0	0	6	1	2	0	0	0	0	0	0
Otu1648|71	LS1_182390	752901 MF569681		k__Fungi	p__unidentified	c__unidentified	o__unidentified	f__unidentified	g__unidentified	s__Fungi_sp				211	420	3.0111e-104	1	0.99	Otu1648	3	1	3	3	0	4	1	0	0	1	0	0	0	0	0	2	0	0	20	3	1	1	1	1	0	0	0	0	0	0
Otu1662|3	LS1_395443	685187 KX193474		k__Fungi	p__unidentified	c__unidentified	o__unidentified	f__unidentified	g__unidentified	s__Fungi_sp				211	160	1.13227e-33	0.76	0.91	Otu1662	0	0	0	0	0	0	0	0	0	0	0	0	0	0	0	0	0	0	0	0	0	0	0	0	0	1	0	0	0	0
Otu1663|175	LS1_130016	683197 KX195464		k__Fungi	p__unidentified	c__unidentified	o__unidentified	f__unidentified	g__unidentified	s__Fungi_sp				211	320	4.1661e-77	0.91	0.99	Otu1663	10	5	5	5	19	0	1	4	2	4	2	4	4	3	0	5	1	1	2	3	0	0	0	3	3	1	3	2	2	3
Otu1664|16	LS1_1011434	684619 KX194042		k__Fungi	p__unidentified	c__unidentified	o__unidentified	f__unidentified	g__unidentified	s__Fungi_sp				211	406	1.9106e-100	0.98	1	Otu1664	0	2	0	0	0	0	0	0	0	0	0	0	0	0	0	0	1	1	0	0	0	0	0	0	0	2	0	0	0	1
Otu1665|3	LS1_1140063	684004 KX194657		k__Fungi	p__unidentified	c__unidentified	o__unidentified	f__unidentified	g__unidentified	s__Fungi_sp				211	408	5.474e-101	0.99	1	Otu1665	0	0	0	0	0	0	0	0	0	0	0	0	0	0	0	0	0	0	0	0	0	1	0	0	1	0	0	0	0	0
Otu1668|1531	LS1_617474	684654 KX194007		k__Fungi	p__unidentified	c__unidentified	o__unidentified	f__unidentified	g__unidentified	s__Fungi_sp				210	420	3.0111e-104	1	1	Otu1668	34	4	6	23	65	29	20	26	13	49	66	39	187	20	7	4	4	2	13	1	8	10	12	3	62	7	0	39	13	32
Otu1669|62	LS1_167081	683197 KX195464		k__Fungi	p__unidentified	c__unidentified	o__unidentified	f__unidentified	g__unidentified	s__Fungi_sp				210	394	3.4356e-97	0.97	1	Otu1669	3	0	0	1	0	6	1	0	4	1	1	6	5	0	2	0	0	1	0	1	1	1	0	0	2	1	0	2	0	1
Otu1671|69	LS1_208721	684060 KX194601		k__Fungi	p__unidentified	c__unidentified	o__unidentified	f__unidentified	g__unidentified	s__Fungi_sp				210	420	3.0111e-104	1	1	Otu1671	0	0	0	0	0	0	0	0	0	0	0	0	0	0	0	0	0	0	0	0	67	0	0	0	0	0	0	0	0	0
Otu1683|5	LS1_437440	684654 KX194007		k__Fungi	p__unidentified	c__unidentified	o__unidentified	f__unidentified	g__unidentified	s__Fungi_sp				210	370	1.1231e-90	0.95	1	Otu1683	0	0	0	1	0	0	0	0	0	0	0	1	0	0	0	0	0	0	0	0	0	0	0	0	0	0	0	0	0	0
Otu1685|2	LS1_499301	751248 MF571334		k__Fungi	p__unidentified	c__unidentified	o__unidentified	f__unidentified	g__unidentified	s__Fungi_sp				210	400	8.0798e-99	0.98	1	Otu1685	0	0	0	0	0	1	0	0	0	0	0	0	0	0	0	0	0	0	0	0	0	0	0	0	0	0	0	1	0	0
Otu1697|5	LS1_605875	751595 MF570987		k__Fungi	p__unidentified	c__unidentified	o__unidentified	f__unidentified	g__unidentified	s__Fungi_sp				209	154	4.76192e-32	0.76	1	Otu1697	0	0	0	0	0	0	0	0	0	0	0	0	0	0	0	0	0	0	0	0	0	0	0	0	0	0	0	0	0	0
Otu1703|8	LS1_992216	752080 MF570502		k__Fungi	p__unidentified	c__unidentified	o__unidentified	f__unidentified	g__unidentified	s__Fungi_sp				209	412	4.4442e-102	0.99	1	Otu1703	0	0	0	0	0	0	0	0	0	0	0	0	0	0	0	0	0	0	0	0	0	0	0	0	0	0	0	0	0	0
Otu1710|2	LS1_1038029	328987 JX915497		k__Fungi	p__unidentified	c__unidentified	o__unidentified	f__unidentified	g__unidentified	s__Fungi_sp				209	408	5.4142e-101	0.99	1	Otu1710	0	0	0	0	0	0	0	0	0	0	0	0	0	0	0	0	0	0	2	0	0	0	0	0	0	0	0	0	0	0
Otu1711|9	LS1_1076921	523299 KP892093		k__Fungi	p__unidentified	c__unidentified	o__unidentified	f__unidentified	g__unidentified	s__Fungi_sp				209	418	1.0452e-103	1	1	Otu1711	2	0	0	0	0	0	0	0	0	0	0	0	0	0	0	0	1	0	0	0	0	0	0	4	0	0	1	0	0	0
Otu1723|426	LS1_1076488	685472 KX193189		k__Fungi	p__unidentified	c__unidentified	o__unidentified	f__unidentified	g__unidentified	s__Fungi_sp				208	416	3.6279e-103	1	1	Otu1723	0	406	0	1	0	8	0	0	0	0	0	0	0	0	0	0	0	0	0	1	0	0	0	0	0	2	0	1	0	0
Otu1727|23	LS1_833574	683359 KX195302		k__Fungi	p__unidentified	c__unidentified	o__unidentified	f__unidentified	g__unidentified	s__Fungi_sp				208	358	2.0083e-87	0.95	1	Otu1727	0	0	0	0	0	0	7	0	0	1	0	0	0	0	0	0	0	0	0	0	0	1	0	0	0	0	0	0	0	0
Otu1729|2	LS1_245017	685472 KX193189		k__Fungi	p__unidentified	c__unidentified	o__unidentified	f__unidentified	g__unidentified	s__Fungi_sp				208	400	7.991e-99	0.98	1	Otu1729	0	2	0	0	0	0	0	0	0	0	0	0	0	0	0	0	0	0	0	0	0	0	0	0	0	0	0	0	0	0
Otu1730|8	LS1_868051	684108 KX194553		k__Fungi	p__unidentified	c__unidentified	o__unidentified	f__unidentified	g__unidentified	s__Fungi_sp				208	416	3.6279e-103	1	1	Otu1730	0	0	0	0	0	0	0	0	0	0	0	0	0	0	0	0	0	0	0	0	0	0	0	0	0	0	0	0	0	0
Otu1732|13	LS1_654299	429082 KM493073		k__Fungi	p__unidentified	c__unidentified	o__unidentified	f__unidentified	g__unidentified	s__Fungi_sp				208	416	3.6279e-103	1	1	Otu1732	0	0	0	0	0	0	0	0	0	0	0	0	0	0	0	0	0	0	0	0	1	0	0	0	0	0	0	0	0	0
Otu1734|14	LS1_489004	684368 KX194293		k__Fungi	p__unidentified	c__unidentified	o__unidentified	f__unidentified	g__unidentified	s__Fungi_sp				208	254	3.40385e-59	0.87	0.93	Otu1734	0	0	0	0	0	0	1	0	0	0	0	0	0	0	0	0	0	0	0	0	0	0	5	0	1	1	0	0	2	4
Otu1741|3	LS1_99495	524260 KP891090		k__Fungi	p__unidentified	c__unidentified	o__unidentified	f__unidentified	g__unidentified	s__Fungi_sp				208	406	1.8793e-100	0.99	1	Otu1741	0	0	0	0	0	0	0	0	0	0	0	0	0	0	0	0	2	0	0	0	0	0	0	0	0	0	0	0	0	0
Otu1742|49	LS1_370254	727736 KR698808	SH213408.07FU	k__Fungi	p__unidentified	c__unidentified	o__unidentified	f__unidentified	g__unidentified	s__Fungi_sp				208	408	5.2646e-101	1	0.98	Otu1742	2	0	0	0	0	0	0	0	1	0	0	1	0	0	0	0	1	2	0	0	0	0	0	0	0	0	1	4	3	3
Otu1748|6	LS1_336170	552732 KU559727	SH495115.07FU	k__Fungi	p__unidentified	c__unidentified	o__unidentified	f__unidentified	g__unidentified	s__Fungi_sp				208	392	1.18596e-96	0.98	1	Otu1748	0	0	0	0	0	0	0	0	0	0	0	0	0	0	0	0	0	0	0	0	0	0	0	0	0	0	0	0	0	1
Otu1749|591	LS1_441627	753109 MF569473		k__Fungi	p__unidentified	c__unidentified	o__unidentified	f__unidentified	g__unidentified	s__Fungi_sp				207	414	1.2592e-102	1	1	Otu1749	15	2	6	253	26	1	3	0	2	2	3	3	6	2	1	0	3	2	1	0	21	3	6	3	4	0	0	6	2	30
Otu1750|15	LS1_1050547	693166 KU063466		k__Fungi	p__unidentified	c__unidentified	o__unidentified	f__unidentified	g__unidentified	s__Fungi_sp				207	414	1.2592e-102	1	1	Otu1750	0	2	0	0	0	0	1	0	0	0	0	0	0	0	4	0	0	0	0	0	0	0	0	0	0	0	0	0	0	0
Otu1756|6	LS1_101920	684004 KX194657		k__Fungi	p__unidentified	c__unidentified	o__unidentified	f__unidentified	g__unidentified	s__Fungi_sp				207	246	5.0237e-57	0.86	0.91	Otu1756	0	0	0	0	0	0	0	0	1	0	0	0	0	0	0	0	0	0	0	0	0	0	0	0	0	0	0	0	0	0
Otu1759|2	LS1_1039339	684358 KX194303		k__Fungi	p__unidentified	c__unidentified	o__unidentified	f__unidentified	g__unidentified	s__Fungi_sp				207	404	6.523e-100	0.99	1	Otu1759	1	0	0	0	0	0	0	0	0	0	0	0	0	0	0	0	0	0	0	0	0	0	0	0	0	0	0	0	0	1
Otu1772|21	LS1_13078	751862 MF570720		k__Fungi	p__unidentified	c__unidentified	o__unidentified	f__unidentified	g__unidentified	s__Fungi_sp				207	404	6.523e-100	0.99	1	Otu1772	0	1	0	1	5	0	0	0	0	0	2	0	1	0	0	0	0	0	3	0	0	2	0	0	0	0	0	1	2	0
Otu1773|30	LS1_1181077	751862 MF570720		k__Fungi	p__unidentified	c__unidentified	o__unidentified	f__unidentified	g__unidentified	s__Fungi_sp				207	314	1.74211e-75	0.9	0.99	Otu1773	0	0	0	0	0	0	0	0	0	0	0	0	0	0	0	0	0	0	0	2	2	0	2	6	0	0	1	0	2	2
Otu1776|219	LS1_282194	751396 MF571186		k__Fungi	p__unidentified	c__unidentified	o__unidentified	f__unidentified	g__unidentified	s__Fungi_sp				206	412	4.3706e-102	1	1	Otu1776	8	1	4	0	24	0	1	1	2	2	2	4	3	1	0	0	0	0	6	7	6	3	0	5	1	0	0	4	1	0
Otu1779|41	LS1_1020763	684095 KX194566		k__Fungi	p__unidentified	c__unidentified	o__unidentified	f__unidentified	g__unidentified	s__Fungi_sp				206	406	1.8584e-100	0.99	1	Otu1779	1	0	0	0	3	0	0	0	0	0	0	0	0	1	0	2	0	0	0	0	4	0	0	0	1	0	0	0	0	0
Otu1782|314	LS1_1049581	751218 MF571364		k__Fungi	p__unidentified	c__unidentified	o__unidentified	f__unidentified	g__unidentified	s__Fungi_sp				206	328	2.76057e-79	0.96	0.87	Otu1782	0	0	1	0	0	0	0	0	0	0	0	0	0	0	0	0	0	0	2	0	0	0	0	0	0	0	0	0	0	0
Otu1783|20	LS1_36463	683934 KX194727		k__Fungi	p__unidentified	c__unidentified	o__unidentified	f__unidentified	g__unidentified	s__Fungi_sp				206	392	1.17279e-96	0.98	1	Otu1783	1	0	0	1	2	2	1	0	0	0	0	0	0	0	0	0	0	0	0	5	1	0	0	0	0	0	0	0	1	0
Otu1784|28	LS1_1115389	751862 MF570720		k__Fungi	p__unidentified	c__unidentified	o__unidentified	f__unidentified	g__unidentified	s__Fungi_sp				206	314	1.74211e-75	0.9	1	Otu1784	0	0	0	0	0	0	0	0	0	0	0	0	0	0	0	1	1	1	0	1	4	1	0	4	0	0	0	0	2	1
Otu1790|18	LS1_283305	752510 MF570072		k__Fungi	p__unidentified	c__unidentified	o__unidentified	f__unidentified	g__unidentified	s__Fungi_sp				206	388	1.41269e-95	0.98	0.99	Otu1790	1	0	0	0	2	0	0	0	0	0	0	0	0	0	1	0	0	0	0	0	0	1	0	0	0	0	0	0	1	0
Otu1792|8	LS1_162511	693162 KU063470		k__Fungi	p__unidentified	c__unidentified	o__unidentified	f__unidentified	g__unidentified	s__Fungi_sp				206	412	4.3706e-102	1	1	Otu1792	0	0	0	0	0	0	0	0	0	0	0	0	0	0	0	0	0	0	0	0	0	0	0	0	1	0	0	0	0	0
Otu1794|2	LS1_299782	694899 KU061733		k__Fungi	p__unidentified	c__unidentified	o__unidentified	f__unidentified	g__unidentified	s__Fungi_sp				206	390	4.09343e-96	0.98	1	Otu1794	0	0	0	0	0	0	0	0	0	0	0	0	0	0	1	0	0	0	0	0	0	0	0	0	1	0	0	0	0	0
Otu1796|2	LS1_823719	694195 KU062437		k__Fungi	p__unidentified	c__unidentified	o__unidentified	f__unidentified	g__unidentified	s__Fungi_sp				206	406	1.8584e-100	0.99	1	Otu1796	0	0	0	0	0	0	0	0	0	0	0	0	0	0	0	2	0	0	0	0	0	0	0	0	0	0	0	0	0	0
Otu1805|3	LS1_791337	552790 KU559669	SH496014.07FU	k__Fungi	p__unidentified	c__unidentified	o__unidentified	f__unidentified	g__unidentified	s__Fungi_sp				206	172	6.05709e-37	0.77	0.98	Otu1805	0	0	0	1	0	0	0	0	0	0	0	0	0	0	0	0	0	0	0	0	0	0	0	1	0	0	0	0	1	0
Otu1818|2	LS1_1011803	752044 MF570538		k__Fungi	p__unidentified	c__unidentified	o__unidentified	f__unidentified	g__unidentified	s__Fungi_sp				205	410	1.5169e-101	1	1	Otu1818	0	0	0	0	0	0	0	0	0	0	0	0	0	0	0	0	1	0	0	0	0	0	0	0	0	0	0	0	0	0
Otu1819|9	LS1_1024614	695154 KU061478		k__Fungi	p__unidentified	c__unidentified	o__unidentified	f__unidentified	g__unidentified	s__Fungi_sp				205	392	1.1662e-96	0.98	1	Otu1819	0	0	0	0	0	0	0	0	0	0	0	0	0	0	0	0	0	0	0	0	0	0	1	0	2	3	0	0	0	2
Otu1820|3	LS1_106253	684293 KX194368		k__Fungi	p__unidentified	c__unidentified	o__unidentified	f__unidentified	g__unidentified	s__Fungi_sp				205	404	6.4501e-100	0.99	1	Otu1820	0	0	0	0	0	0	0	0	0	0	0	1	0	0	0	0	0	0	0	0	0	0	0	0	0	0	0	0	0	0
Otu1821|3	LS1_1080333	318009 GU309806		k__Fungi	p__unidentified	c__unidentified	o__unidentified	f__unidentified	g__unidentified	s__Fungi_sp				205	404	6.4501e-100	0.99	1	Otu1821	0	0	0	0	0	0	0	0	0	0	0	0	0	0	0	0	0	0	0	0	1	0	0	0	0	0	0	0	0	0
Otu1822|2	LS1_1136404	684358 KX194303		k__Fungi	p__unidentified	c__unidentified	o__unidentified	f__unidentified	g__unidentified	s__Fungi_sp				205	344	1.24626e-83	0.93	1	Otu1822	0	0	0	0	0	0	0	0	0	0	0	0	0	0	0	0	0	0	0	0	0	1	0	0	0	0	0	0	0	1
Otu1823|4	LS1_209354	75232 DQ389688	SH031744.07FU	k__Fungi	p__unidentified	c__unidentified	o__unidentified	f__unidentified	g__unidentified	s__Fungi_sp				205	326	9.5812e-79	0.92	0.99	Otu1823	0	0	0	0	0	0	0	0	0	0	0	0	0	0	0	0	0	0	0	0	0	0	0	0	0	0	0	0	0	1
Otu1826|3	LS1_440425	694596 KU062036		k__Fungi	p__unidentified	c__unidentified	o__unidentified	f__unidentified	g__unidentified	s__Fungi_sp				205	336	1.84961e-81	0.93	0.99	Otu1826	0	0	0	0	0	0	0	0	0	0	0	0	0	0	0	0	0	0	0	0	0	0	0	0	0	0	0	0	0	0
Otu1827|4	LS1_539104	693152 KU063480		k__Fungi	p__unidentified	c__unidentified	o__unidentified	f__unidentified	g__unidentified	s__Fungi_sp				205	404	6.4501e-100	0.99	1	Otu1827	0	0	0	0	0	0	0	0	0	0	0	0	0	0	0	0	0	0	0	0	0	0	0	0	0	0	0	0	0	2
Otu1838|7	LS1_246654	685827 KX192834		k__Fungi	p__unidentified	c__unidentified	o__unidentified	f__unidentified	g__unidentified	s__Fungi_sp				204	388	1.41269e-95	0.98	1	Otu1838	0	0	0	0	7	0	0	0	0	0	0	0	0	0	0	0	0	0	0	0	0	0	0	0	0	0	0	0	0	0
Otu1842|6	LS1_1092542	751771 MF570811		k__Fungi	p__unidentified	c__unidentified	o__unidentified	f__unidentified	g__unidentified	s__Fungi_sp				204	318	1.41394e-76	0.93	1	Otu1842	0	0	0	0	0	0	0	0	0	0	0	0	0	0	0	0	0	0	0	0	0	0	0	0	0	0	0	0	0	0
Otu1854|54	LS1_373905	429056 KM493099		k__Fungi	p__unidentified	c__unidentified	o__unidentified	f__unidentified	g__unidentified	s__Fungi_sp				204	236	2.52965e-54	0.84	0.98	Otu1854	1	0	0	0	8	3	0	0	0	2	2	2	0	3	0	0	0	1	1	4	5	0	0	1	1	2	2	0	14	0
Otu1856|2	LS1_569365	524197 KP891155		k__Fungi	p__unidentified	c__unidentified	o__unidentified	f__unidentified	g__unidentified	s__Fungi_sp				203	392	1.15302e-96	0.99	1	Otu1856	0	1	0	0	0	0	0	0	0	0	0	0	0	0	0	0	0	0	0	0	0	0	0	0	0	0	0	0	0	0
Otu1865|14	LS1_1112553	752803 MF569779		k__Fungi	p__unidentified	c__unidentified	o__unidentified	f__unidentified	g__unidentified	s__Fungi_sp				203	396	9.46458e-98	0.99	1	Otu1865	0	0	0	1	0	0	0	0	0	0	0	0	0	0	0	0	0	0	0	2	1	0	2	1	0	0	0	0	0	1
Otu1868|2	LS1_1136995	752135 MF570447		k__Fungi	p__unidentified	c__unidentified	o__unidentified	f__unidentified	g__unidentified	s__Fungi_sp				203	400	7.769e-99	0.99	1	Otu1868	0	0	0	0	2	0	0	0	0	0	0	0	0	0	0	0	0	0	0	0	0	0	0	0	0	0	0	0	0	0
Otu1872|16	LS1_919214	428508 KM493651		k__Fungi	p__unidentified	c__unidentified	o__unidentified	f__unidentified	g__unidentified	s__Fungi_sp				203	404	6.3407e-100	1	0.99	Otu1872	1	0	3	0	0	0	0	0	0	0	0	0	0	0	0	0	4	0	0	0	0	0	0	0	0	0	0	0	0	0
Otu1875|30	LS1_205984	683625 KX195036		k__Fungi	p__unidentified	c__unidentified	o__unidentified	f__unidentified	g__unidentified	s__Fungi_sp				203	400	7.6358e-99	1	0.98	Otu1875	1	0	0	0	2	0	0	0	0	9	0	0	0	1	0	1	0	0	0	0	0	0	0	0	3	1	0	0	0	2
Otu1881|5	LS1_507215	693944 KU062688		k__Fungi	p__unidentified	c__unidentified	o__unidentified	f__unidentified	g__unidentified	s__Fungi_sp				203	404	6.3407e-100	1	0.99	Otu1881	0	0	0	0	0	0	0	0	0	0	0	0	0	0	0	0	0	1	0	0	0	0	0	0	0	0	0	0	1	0
Otu1883|133	LS1_128638	536049 KR082183		k__Fungi	p__unidentified	c__unidentified	o__unidentified	f__unidentified	g__unidentified	s__Fungi_sp				202	404	6.3407e-100	1	1	Otu1883	2	0	0	0	0	0	0	0	0	0	0	0	0	0	0	0	0	0	0	0	0	0	1	0	1	1	0	0	0	0
Otu1885|24	LS1_1102977	752940 MF569642		k__Fungi	p__unidentified	c__unidentified	o__unidentified	f__unidentified	g__unidentified	s__Fungi_sp				202	398	2.69615e-98	0.99	1	Otu1885	1	0	0	0	0	0	0	0	0	1	0	0	0	0	1	2	1	0	2	0	1	0	0	0	1	0	0	1	0	0
Otu1896|16	LS1_1093830	15669 FN397405	SH000798.07FU	k__Fungi	p__unidentified	c__unidentified	o__unidentified	f__unidentified	g__unidentified	s__Fungi_sp				202	404	6.3407e-100	1	1	Otu1896	0	0	0	0	0	0	0	0	0	0	0	0	0	0	0	0	0	10	0	0	0	0	0	6	0	0	0	0	0	0
Otu1897|5	LS1_1093834	752417 MF570165		k__Fungi	p__unidentified	c__unidentified	o__unidentified	f__unidentified	g__unidentified	s__Fungi_sp				202	404	6.3407e-100	1	1	Otu1897	0	0	0	0	0	0	0	0	0	0	0	0	0	0	0	1	0	0	0	0	0	0	0	0	1	0	1	0	0	0
Otu1918|170	LS1_73629	170792 AB520435	SH020483.07FU	k__Fungi	p__unidentified	c__unidentified	o__unidentified	f__unidentified	g__unidentified	s__Fungi_sp				202	292	1.57664e-69	0.89	0.99	Otu1918	1	0	0	0	166	0	0	0	0	0	0	0	0	0	0	0	0	0	0	0	1	0	0	0	0	0	0	0	0	0
Otu1920|331	LS1_127825	751594 MF570988		k__Fungi	p__unidentified	c__unidentified	o__unidentified	f__unidentified	g__unidentified	s__Fungi_sp				201	402	2.2004e-99	1	1	Otu1920	107	0	3	6	0	0	0	12	5	45	11	0	3	22	0	0	2	1	0	0	12	0	14	0	1	0	7	8	2	31
Otu1923|24	LS1_758293	504568 KT195296		k__Fungi	p__unidentified	c__unidentified	o__unidentified	f__unidentified	g__unidentified	s__Fungi_sp				201	284	2.35355e-67	0.89	0.96	Otu1923	0	0	0	0	0	0	0	0	0	0	0	0	0	0	0	0	0	0	0	0	0	2	0	0	0	0	0	1	0	0
Otu1926|2	LS1_259357	692585 KU064047		k__Fungi	p__unidentified	c__unidentified	o__unidentified	f__unidentified	g__unidentified	s__Fungi_sp				201	366	1.30056e-89	0.97	1	Otu1926	0	0	0	0	0	0	0	0	0	0	0	0	0	0	0	0	0	0	0	0	0	0	0	0	1	0	0	0	0	1
Otu1936|2	LS1_316225	431288 KM374411	SH491892.07FU	k__Fungi	p__unidentified	c__unidentified	o__unidentified	f__unidentified	g__unidentified	s__Fungi_sp				201	402	2.2004e-99	1	1	Otu1936	0	0	0	0	0	0	0	0	0	0	0	0	0	0	0	0	0	0	0	0	0	0	0	2	0	0	0	0	0	0
Otu1943|5230	LS1_122768	231320 JF433004	SH185946.07FU	k__Fungi	p__unidentified	c__unidentified	o__unidentified	f__unidentified	g__unidentified	s__Fungi_sp				201	326	7.3077e-79	1	0.81	Otu1943	19	9	6	11	13	4	4	4	4	3	0	4	7	4	2	6	11	11	19	23	30	18	37	17	9	14	10	15	11	73
Otu1954|5488	LS1_133712	752595 MF569987		k__Fungi	p__unidentified	c__unidentified	o__unidentified	f__unidentified	g__unidentified	s__Fungi_sp				200	394	3.24683e-97	0.99	1	Otu1954	26	69	55	129	17	808	4	0	500	43	129	1716	26	1	23	63	520	12	164	71	14	128	8	25	8	23	9	258	487	0
Otu1956|4	LS1_20070	751387 MF571195		k__Fungi	p__unidentified	c__unidentified	o__unidentified	f__unidentified	g__unidentified	s__Fungi_sp				200	394	3.24683e-97	0.99	1	Otu1956	0	1	0	0	0	0	0	0	0	0	0	0	0	0	0	0	0	0	0	0	0	0	0	0	0	0	0	0	0	0
Otu1957|12	LS1_890868	685320 KX193341		k__Fungi	p__unidentified	c__unidentified	o__unidentified	f__unidentified	g__unidentified	s__Fungi_sp				200	400	7.6358e-99	1	1	Otu1957	0	0	0	0	0	0	0	0	0	0	0	0	0	0	0	0	0	0	0	0	0	1	0	3	0	1	0	0	0	2
Otu1962|8	LS1_27605	751781 MF570801		k__Fungi	p__unidentified	c__unidentified	o__unidentified	f__unidentified	g__unidentified	s__Fungi_sp				200	300	1.06233e-71	0.91	1	Otu1962	0	0	0	1	0	0	0	0	0	0	0	0	1	0	1	0	0	0	0	0	0	1	0	0	1	0	0	0	0	0
Otu1966|2	LS1_530170	727747 KR698797	SH200748.07FU	k__Fungi	p__unidentified	c__unidentified	o__unidentified	f__unidentified	g__unidentified	s__Fungi_sp				200	400	7.6358e-99	1	1	Otu1966	0	0	0	0	0	0	0	0	0	0	0	0	0	0	0	0	0	2	0	0	0	0	0	0	0	0	0	0	0	0
Otu1979|7	LS1_1052089	143386 EU617241	SH018123.07FU	k__Fungi	p__unidentified	c__unidentified	o__unidentified	f__unidentified	g__unidentified	s__Fungi_sp				199	268	5.1241e-63	0.9	0.88	Otu1979	0	0	0	0	0	0	0	0	0	0	0	0	0	0	0	0	0	0	0	0	0	0	0	0	0	0	0	0	0	0
Otu1980|27	LS1_1022464	695377 KX908189		k__Fungi	p__unidentified	c__unidentified	o__unidentified	f__unidentified	g__unidentified	s__Fungi_sp				199	392	1.12667e-96	0.99	0.99	Otu1980	0	0	1	1	1	0	1	0	0	1	0	0	0	0	0	0	6	2	1	0	0	0	0	0	0	0	0	0	0	0
Otu1983|6	LS1_1147980	684807 KX193854		k__Fungi	p__unidentified	c__unidentified	o__unidentified	f__unidentified	g__unidentified	s__Fungi_sp				199	392	1.12667e-96	0.99	0.99	Otu1983	0	0	0	0	0	0	0	0	0	0	0	0	0	0	0	0	0	0	0	0	1	0	0	0	0	0	0	0	0	0
Otu1995|13	LS1_1118285	752451 MF570131		k__Fungi	p__unidentified	c__unidentified	o__unidentified	f__unidentified	g__unidentified	s__Fungi_sp				199	388	1.37256e-95	0.98	0.99	Otu1995	0	0	0	0	0	0	0	0	0	0	0	0	0	0	0	0	1	2	0	2	2	0	1	0	1	1	0	1	0	0
Otu1998|26	LS1_542435	751944 MF570638		k__Fungi	p__unidentified	c__unidentified	o__unidentified	f__unidentified	g__unidentified	s__Fungi_sp				199	364	4.43445e-89	0.97	0.97	Otu1998	1	0	0	0	5	0	0	0	0	0	0	1	0	0	0	0	0	0	0	1	0	0	0	0	0	0	0	0	0	0
Otu2003|2	LS1_922664	324983 GU307031		k__Fungi	p__unidentified	c__unidentified	o__unidentified	f__unidentified	g__unidentified	s__Fungi_sp				199	312	5.84143e-75	0.92	0.99	Otu2003	0	1	0	0	0	0	0	0	0	0	0	0	0	0	0	0	0	0	0	0	0	0	0	0	0	0	0	0	0	0
Otu2007|175	LS1_884943	684989 KX193672		k__Fungi	p__unidentified	c__unidentified	o__unidentified	f__unidentified	g__unidentified	s__Fungi_sp				198	396	9.19416e-98	1	0.99	Otu2007	17	3	3	32	5	5	4	0	1	1	1	0	0	1	1	0	1	0	12	3	1	1	0	2	5	3	0	2	0	19
Otu2008|5	LS1_128748	692516 KU064116		k__Fungi	p__unidentified	c__unidentified	o__unidentified	f__unidentified	g__unidentified	s__Fungi_sp				198	396	9.19416e-98	1	0.99	Otu2008	0	0	1	0	0	0	0	1	0	0	0	0	0	0	0	0	2	1	0	0	0	0	0	0	0	0	0	0	0	0
Otu2011|22	LS1_1178801	750378 KU712513		k__Fungi	p__unidentified	c__unidentified	o__unidentified	f__unidentified	g__unidentified	s__Fungi_sp				198	274	1.19803e-64	0.89	0.99	Otu2011	0	0	0	0	22	0	0	0	0	0	0	0	0	0	0	0	0	0	0	0	0	0	0	0	0	0	0	0	0	0
Otu2017|3	LS1_163279	685497 KX193164		k__Fungi	p__unidentified	c__unidentified	o__unidentified	f__unidentified	g__unidentified	s__Fungi_sp				198	396	9.19416e-98	1	0.99	Otu2017	0	0	0	0	0	0	0	0	0	0	0	0	0	0	0	0	0	0	0	0	3	0	0	0	0	0	0	0	0	0
Otu2020|2	LS1_66299	523912 KP891444		k__Fungi	p__unidentified	c__unidentified	o__unidentified	f__unidentified	g__unidentified	s__Fungi_sp				198	396	9.19416e-98	1	0.99	Otu2020	1	0	0	0	0	0	0	0	0	0	0	0	0	0	0	0	0	0	0	0	0	0	0	0	0	0	0	0	0	0
Otu2026|60	LS1_510563	476173 KT219389		k__Fungi	p__unidentified	c__unidentified	o__unidentified	f__unidentified	g__unidentified	s__Fungi_sp				198	300	1.03763e-71	0.9	0.98	Otu2026	0	7	0	0	6	0	0	0	0	0	0	0	5	0	0	0	0	30	0	0	0	0	0	0	0	0	0	0	0	6
Otu2056|13	LS1_989163	693585 KU063047		k__Fungi	p__unidentified	c__unidentified	o__unidentified	f__unidentified	g__unidentified	s__Fungi_sp				196	392	1.1069e-96	1	0.99	Otu2056	1	0	0	1	0	0	0	0	0	0	0	0	1	0	0	0	0	0	0	1	0	0	0	0	0	0	0	1	0	0
Otu2060|19	LS1_1100800	428710 KM493446		k__Fungi	p__unidentified	c__unidentified	o__unidentified	f__unidentified	g__unidentified	s__Fungi_sp				196	382	5.73389e-94	0.98	0.99	Otu2060	0	0	0	4	0	0	0	0	0	0	0	0	0	0	0	0	0	0	3	0	4	0	0	0	0	0	0	0	0	7
Otu2061|2	LS1_118759	428417 KM493742		k__Fungi	p__unidentified	c__unidentified	o__unidentified	f__unidentified	g__unidentified	s__Fungi_sp				196	386	4.70666e-95	0.99	0.99	Otu2061	0	0	0	0	0	0	0	0	0	0	0	0	0	0	0	0	2	0	0	0	0	0	0	0	0	0	0	0	0	0
Otu2062|2	LS1_1004541	685023 KX193638		k__Fungi	p__unidentified	c__unidentified	o__unidentified	f__unidentified	g__unidentified	s__Fungi_sp				196	386	4.70666e-95	0.99	0.99	Otu2062	0	0	0	0	0	0	0	0	0	0	0	0	0	1	0	0	0	0	0	0	0	0	0	0	0	0	0	0	0	0
Otu2065|3	LS1_1066822	399578 AB711953	SH187290.07FU	k__Fungi	p__unidentified	c__unidentified	o__unidentified	f__unidentified	g__unidentified	s__Fungi_sp				196	268	5.03421e-63	0.87	0.99	Otu2065	0	3	0	0	0	0	0	0	0	0	0	0	0	0	0	0	0	0	0	0	0	0	0	0	0	0	0	0	0	0
Otu2066|64	LS1_1128594	751781 MF570801		k__Fungi	p__unidentified	c__unidentified	o__unidentified	f__unidentified	g__unidentified	s__Fungi_sp				196	378	6.94373e-93	0.98	0.99	Otu2066	4	2	2	5	5	0	1	3	0	2	0	0	1	0	1	1	2	0	0	3	4	0	0	1	2	0	2	0	3	0
Otu2085|169	LS1_1019386	752471 MF570111		k__Fungi	p__unidentified	c__unidentified	o__unidentified	f__unidentified	g__unidentified	s__Fungi_sp				195	302	2.95516e-72	0.95	0.87	Otu2085	2	0	0	0	0	0	0	0	0	0	0	0	0	0	0	0	0	0	1	0	0	0	0	0	1	1	0	0	0	0
Otu2087|195	LS1_861999	560738 KU536996		k__Fungi	p__unidentified	c__unidentified	o__unidentified	f__unidentified	g__unidentified	s__Fungi_sp				195	362	1.5203e-88	0.97	0.98	Otu2087	0	0	0	0	0	0	0	0	0	0	0	3	89	13	0	0	0	0	0	0	0	0	0	3	0	0	30	36	1	0
Otu2088|4	LS1_126878	751606 MF570976		k__Fungi	p__unidentified	c__unidentified	o__unidentified	f__unidentified	g__unidentified	s__Fungi_sp				195	324	3.15523e-78	0.94	0.96	Otu2088	4	0	0	0	0	0	0	0	0	0	0	0	0	0	0	0	0	0	0	0	0	0	0	0	0	0	0	0	0	0
Otu2094|15	LS1_482311	428999 KM493156		k__Fungi	p__unidentified	c__unidentified	o__unidentified	f__unidentified	g__unidentified	s__Fungi_sp				195	334	6.09103e-81	0.94	0.99	Otu2094	14	0	0	0	0	0	0	0	0	0	0	0	0	0	0	0	0	0	0	1	0	0	0	0	0	0	0	0	0	0
Otu2110|22	LS1_130162	753145 MF569437		k__Fungi	p__unidentified	c__unidentified	o__unidentified	f__unidentified	g__unidentified	s__Fungi_sp				195	372	2.93487e-91	0.98	0.99	Otu2110	0	0	0	0	0	0	0	0	0	0	1	0	0	0	0	0	3	0	0	0	0	1	1	1	0	0	1	0	1	7
Otu2111|4	LS1_450156	752650 MF569932		k__Fungi	p__unidentified	c__unidentified	o__unidentified	f__unidentified	g__unidentified	s__Fungi_sp				195	346	3.36885e-84	0.95	0.99	Otu2111	0	0	0	0	0	0	0	0	0	0	0	1	0	0	0	0	0	0	0	0	0	0	0	1	1	0	1	0	0	0
Otu2113|135	LS1_134374	751699 MF570883		k__Fungi	p__unidentified	c__unidentified	o__unidentified	f__unidentified	g__unidentified	s__Fungi_sp				194	382	5.66563e-94	0.99	0.99	Otu2113	6	4	0	61	2	0	0	0	0	0	0	0	0	0	0	0	0	0	0	0	0	2	0	0	0	0	0	0	0	4
Otu2116|47	LS1_1050613	684844 KX193817		k__Fungi	p__unidentified	c__unidentified	o__unidentified	f__unidentified	g__unidentified	s__Fungi_sp				194	388	1.33243e-95	1	0.99	Otu2116	1	0	0	0	0	0	1	0	0	0	0	1	0	0	0	1	2	3	1	0	2	1	2	3	1	2	3	0	1	0
Otu2119|767	LS1_652925	560402 KU537339		k__Fungi	p__unidentified	c__unidentified	o__unidentified	f__unidentified	g__unidentified	s__Fungi_sp				194	372	2.84647e-91	0.99	0.97	Otu2119	6	0	0	0	0	0	0	0	0	0	0	0	0	0	0	2	0	0	0	0	0	0	0	0	2	0	0	0	0	0
Otu2129|2	LS1_1096470	753489 MF569093		k__Fungi	p__unidentified	c__unidentified	o__unidentified	f__unidentified	g__unidentified	s__Fungi_sp				194	382	5.66563e-94	0.99	0.99	Otu2129	0	0	0	0	0	0	0	0	0	0	0	0	0	0	0	0	0	0	0	0	2	0	0	0	0	0	0	0	0	0
Otu2130|543	LS1_369655	753693 MF568889		k__Fungi	p__unidentified	c__unidentified	o__unidentified	f__unidentified	g__unidentified	s__Fungi_sp				193	386	4.62261e-95	1	0.99	Otu2130	12	0	0	0	0	0	0	14	0	0	0	2	0	0	0	0	1	0	0	1	11	0	5	0	1	0	0	0	0	0
Otu2131|89	LS1_131433	752842 MF569740		k__Fungi	p__unidentified	c__unidentified	o__unidentified	f__unidentified	g__unidentified	s__Fungi_sp				193	386	4.62261e-95	1	0.99	Otu2131	10	4	4	2	10	1	2	0	0	3	0	0	1	1	0	2	2	0	0	3	1	0	1	0	0	1	2	0	4	1
Otu2136|147	LS1_126649	753412 MF569170		k__Fungi	p__unidentified	c__unidentified	o__unidentified	f__unidentified	g__unidentified	s__Fungi_sp				193	386	4.62261e-95	1	0.99	Otu2136	0	0	0	5	17	2	0	0	1	15	5	0	1	2	0	9	0	0	0	3	0	0	5	0	1	3	0	0	36	23
Otu2137|43	LS1_126684	753140 MF569442		k__Fungi	p__unidentified	c__unidentified	o__unidentified	f__unidentified	g__unidentified	s__Fungi_sp				193	370	1.0182e-90	0.98	0.99	Otu2137	1	0	0	0	0	0	0	0	0	0	0	0	11	0	0	6	0	3	0	6	0	0	0	0	0	0	2	0	0	13
Otu2143|244	LS1_126562	695390 KX908176		k__Fungi	p__unidentified	c__unidentified	o__unidentified	f__unidentified	g__unidentified	s__Fungi_sp				193	298	2.60847e-71	1	0.77	Otu2143	1	0	0	41	0	0	0	4	0	0	0	0	0	0	0	1	22	94	0	0	0	3	0	17	0	0	0	0	0	0
Otu2144|3	LS1_358562	254679 HQ154302	SH188173.07FU	k__Fungi	p__unidentified	c__unidentified	o__unidentified	f__unidentified	g__unidentified	s__Fungi_sp				193	220	5.2517e-50	0.83	0.99	Otu2144	0	0	0	0	0	0	0	0	0	0	0	0	0	0	0	0	0	0	0	0	0	0	0	0	0	0	0	0	0	0
Otu2145|5	LS1_267060	523533 KP891844		k__Fungi	p__unidentified	c__unidentified	o__unidentified	f__unidentified	g__unidentified	s__Fungi_sp				193	380	1.96559e-93	0.99	0.99	Otu2145	0	0	1	0	0	0	0	0	0	0	0	0	0	0	0	1	0	0	0	0	1	0	0	0	0	0	0	0	0	1
Otu2148|1647	LS1_125159	753641 MF568941		k__Fungi	p__unidentified	c__unidentified	o__unidentified	f__unidentified	g__unidentified	s__Fungi_sp				193	384	1.60367e-94	1	0.99	Otu2148	2	4	7	2	33	1	2	0	0	1	0	2	0	1	1	1	0	0	9	0	0	0	0	1	1	5	0	1	1	1
Otu2153|3	LS1_427471	753030 MF569552		k__Fungi	p__unidentified	c__unidentified	o__unidentified	f__unidentified	g__unidentified	s__Fungi_sp				193	370	1.0182e-90	0.98	0.99	Otu2153	0	0	0	0	0	0	0	0	0	0	0	0	0	0	0	0	0	0	0	0	0	0	3	0	0	0	0	0	0	0
Otu2154|7	LS1_1102388	751787 MF570795		k__Fungi	p__unidentified	c__unidentified	o__unidentified	f__unidentified	g__unidentified	s__Fungi_sp				193	314	1.61488e-75	0.93	0.96	Otu2154	0	0	0	0	0	0	0	0	0	0	0	0	0	0	0	0	0	0	0	0	0	0	0	0	0	0	0	0	0	0
Otu2166|10	LS1_1119219	751781 MF570801		k__Fungi	p__unidentified	c__unidentified	o__unidentified	f__unidentified	g__unidentified	s__Fungi_sp				192	330	7.28709e-80	0.94	0.99	Otu2166	0	0	0	0	0	0	0	0	0	0	0	0	0	0	0	0	0	0	0	0	0	0	1	0	0	0	0	0	2	2
Otu2169|7	LS1_266885	528624 KM355987	SH188972.07FU	k__Fungi	p__unidentified	c__unidentified	o__unidentified	f__unidentified	g__unidentified	s__Fungi_sp				192	358	1.82979e-87	0.97	0.99	Otu2169	0	0	0	0	0	0	0	0	0	0	0	0	0	0	0	0	0	0	0	0	0	0	0	0	0	0	0	0	0	0
Otu2182|2	LS1_1016438	270666 JQ312687		k__Fungi	p__unidentified	c__unidentified	o__unidentified	f__unidentified	g__unidentified	s__Fungi_sp				192	364	4.30325e-89	0.97	0.99	Otu2182	0	0	0	0	0	0	0	0	0	0	0	0	0	0	0	0	0	0	0	0	1	1	0	0	0	0	0	0	0	0
Otu2183|3	LS1_910381	469639 HG938302	SH489874.07FU	k__Fungi	p__unidentified	c__unidentified	o__unidentified	f__unidentified	g__unidentified	s__Fungi_sp				192	338	4.79025e-82	0.96	0.97	Otu2183	0	0	0	0	0	0	0	0	0	0	0	0	0	0	0	0	0	0	0	0	3	0	0	0	0	0	0	0	0	0
Otu2187|35	LS1_857950	684530 KX194131		k__Fungi	p__unidentified	c__unidentified	o__unidentified	f__unidentified	g__unidentified	s__Fungi_sp				191	348	9.42074e-85	0.96	0.99	Otu2187	2	0	0	1	0	0	0	0	0	0	0	0	0	0	0	0	0	0	0	0	0	0	0	0	0	0	0	1	0	0
Otu2190|6	LS1_1140552	429115 KM493040		k__Fungi	p__unidentified	c__unidentified	o__unidentified	f__unidentified	g__unidentified	s__Fungi_sp				191	382	5.56324e-94	1	0.99	Otu2190	1	0	0	0	0	0	0	0	0	0	0	0	0	0	0	0	0	0	0	0	0	0	0	0	0	1	0	0	0	0
Otu2191|2	LS1_376672	661424 KX776572		k__Fungi	p__unidentified	c__unidentified	o__unidentified	f__unidentified	g__unidentified	s__Fungi_sp				191	326	8.82337e-79	0.94	0.99	Otu2191	0	0	0	0	2	0	0	0	0	0	0	0	0	0	0	0	0	0	0	0	0	0	0	0	0	0	0	0	0	0
Otu2194|2	LS1_992826	428110 KM494085		k__Fungi	p__unidentified	c__unidentified	o__unidentified	f__unidentified	g__unidentified	s__Fungi_sp				191	372	2.88183e-91	0.98	0.99	Otu2194	0	0	0	0	0	0	0	0	0	0	0	0	0	0	0	0	0	0	0	2	0	0	0	0	0	0	0	0	0	0
Otu2198|2	LS1_488867	447663 LM652456	SH496725.07FU	k__Fungi	p__unidentified	c__unidentified	o__unidentified	f__unidentified	g__unidentified	s__Fungi_sp				191	342	4.0058e-83	0.96	0.99	Otu2198	0	0	0	0	0	0	0	0	0	0	0	0	0	0	0	0	0	0	0	0	0	0	0	1	0	0	1	0	0	0
Otu2200|8	LS1_456142	560477 KU537262		k__Fungi	p__unidentified	c__unidentified	o__unidentified	f__unidentified	g__unidentified	s__Fungi_sp				191	322	1.07491e-77	0.94	0.99	Otu2200	0	2	0	0	1	0	0	0	0	0	0	0	0	0	0	0	0	0	0	0	0	0	2	1	0	0	0	0	0	1
Otu2214|52	LS1_1026333	685160 KX193501		k__Fungi	p__unidentified	c__unidentified	o__unidentified	f__unidentified	g__unidentified	s__Fungi_sp				190	378	6.69425e-93	1	0.99	Otu2214	0	0	0	0	0	0	0	0	0	0	0	0	0	0	0	0	0	0	0	0	0	0	0	0	0	0	0	0	0	0
Otu2218|3	LS1_1009228	560430 KU537310		k__Fungi	p__unidentified	c__unidentified	o__unidentified	f__unidentified	g__unidentified	s__Fungi_sp				190	340	1.38958e-82	0.95	0.99	Otu2218	0	0	0	0	0	0	0	0	0	0	0	0	0	0	0	0	0	0	0	0	0	1	0	0	1	0	0	0	0	1
Otu2224|27	LS1_130865	428614 KM493544		k__Fungi	p__unidentified	c__unidentified	o__unidentified	f__unidentified	g__unidentified	s__Fungi_sp				189	378	6.69425e-93	1	0.99	Otu2224	1	0	0	0	0	0	19	0	0	0	0	0	0	0	0	0	0	0	0	6	0	0	0	0	0	0	0	0	0	0
Otu2226|154	LS1_132401	685811 KX192850		k__Fungi	p__unidentified	c__unidentified	o__unidentified	f__unidentified	g__unidentified	s__Fungi_sp				189	378	6.69425e-93	1	0.99	Otu2226	0	0	0	0	0	0	0	0	0	0	0	1	0	0	0	0	1	24	0	0	0	0	0	5	0	0	0	0	0	0
Otu2227|24	LS1_1147643	561204 KU536527		k__Fungi	p__unidentified	c__unidentified	o__unidentified	f__unidentified	g__unidentified	s__Fungi_sp				189	332	2.0496e-80	0.95	0.99	Otu2227	0	0	0	0	0	0	0	0	0	0	0	0	1	0	0	0	1	0	0	0	2	0	4	0	0	1	0	0	8	4
Otu2228|59	LS1_536767	752061 MF570521		k__Fungi	p__unidentified	c__unidentified	o__unidentified	f__unidentified	g__unidentified	s__Fungi_sp				189	338	4.82019e-82	0.95	0.99	Otu2228	0	0	0	0	1	0	0	1	0	1	1	0	2	2	0	0	0	0	0	0	0	0	3	0	0	0	0	0	45	3
Otu2235|2	LS1_611055	292551 JQ313036		k__Fungi	p__unidentified	c__unidentified	o__unidentified	f__unidentified	g__unidentified	s__Fungi_sp				189	362	1.47451e-88	0.98	0.99	Otu2235	0	0	0	0	0	0	0	0	0	0	0	0	0	0	0	0	0	0	0	0	0	0	0	0	0	0	0	1	0	0
Otu2236|16	LS1_1142336	753570 MF569012		k__Fungi	p__unidentified	c__unidentified	o__unidentified	f__unidentified	g__unidentified	s__Fungi_sp				189	358	1.79632e-87	0.97	0.99	Otu2236	0	0	0	0	3	0	0	0	0	0	0	1	1	1	0	0	0	0	0	0	0	0	0	0	2	0	1	2	3	2
[truncated: 798 more rows]
[truncated: 59 more columns]

## Sheet: Table_S3
Characterising the effect of crop species and fertilisation treatment on root fungal communities
[truncated: 14 more rows]

[truncated: 4 more sheets: Table_S4, Table_S5, Table S6, Table_S7]
